# Supplementary material for: Experimentally Determined Long Intrinsically Disordered Protein Regions Are Now Abundant in the Protein Data Bank
Source: Int J Mol Sci. 2020 Jun 24;21(12):4496. doi: 10.3390/ijms21124496 (PMC7349999; doi:10.3390/ijms21124496)
Supplement: Supplementary file 1 [file ijms-21-04496-s001.zip]

Archive with 14 entries (10 files):
- ijms-830071 final suppl 1/
- ijms-830071 final suppl 1/Monzon_supplementary_files/
- ijms-830071 final suppl 1/Monzon_supplementary_files/DatasetS1.txt
- ijms-830071 final suppl 1/Monzon_supplementary_files/DatasetS2.txt
- ijms-830071 final suppl 1/Monzon_supplementary_files/DatasetS3.txt
- ijms-830071 final suppl 1/Monzon_supplementary_files/Monzon_et_al_Supl_material_IJMS.pdf
- ijms-830071 final suppl 1/__MACOSX/
- ijms-830071 final suppl 1/__MACOSX/Monzon_supplementary_files/
- ijms-830071 final suppl 1/__MACOSX/Monzon_supplementary_files/._DatasetS1.txt
- ijms-830071 final suppl 1/__MACOSX/Monzon_supplementary_files/._DatasetS2.txt
- ijms-830071 final suppl 1/__MACOSX/Monzon_supplementary_files/._DatasetS3.txt
- ijms-830071 final suppl 1/__MACOSX/Monzon_supplementary_files/._Monzon_et_al_Supl_material_IJMS.pdf
- ijms-830071 final suppl 1/__MACOSX/Monzon_supplementary_files/._TableS1.xlsx
- ijms-830071 final suppl 1/__MACOSX/Monzon_supplementary_files/._TableS2.xlsx
