# Supplementary material for: Experimentally Determined Long Intrinsically Disordered Protein Regions Are Now Abundant in the Protein Data Bank
Source: Int J Mol Sci. 2020 Jun 24;21(12):4496. doi: 10.3390/ijms21124496 (PMC7349999; doi:10.3390/ijms21124496)
Supplement: Supplementary file 1 [file ijms-21-04496-s001.zip › ijms-830071 final suppl 1/Monzon_supplementary_files/DatasetS1.txt]

Columns:

Col1: UniProt accession number
Col2: start position at the UniProt sequence
Col3: end position at the UniProt sequence
Col4: region length
Col5: region type, "D" missing residues and "S" structure.
Col6: PDB code and chain
Col7: annotation label from MobiDB
Col8: UniProt sequence length
Col9: PDB release year
Col10: Structure determination method
Col11: Structure Resolution
---------------------------------------------------------------------------

A0A010;1;258;258;S;5b01_A;missing_residues;260;2016;X-RAY DIFFRACTION;3.45
A0A010;259;260;2;D;5b01_A;missing_residues;260;2016;X-RAY DIFFRACTION;3.45
A0A010;1;258;258;S;5b01_B;missing_residues;260;2016;X-RAY DIFFRACTION;3.45
A0A010;259;260;2;D;5b01_B;missing_residues;260;2016;X-RAY DIFFRACTION;3.45
A0A010;1;258;258;S;5b01_C;missing_residues;260;2016;X-RAY DIFFRACTION;3.45
A0A010;259;260;2;D;5b01_C;missing_residues;260;2016;X-RAY DIFFRACTION;3.45
A0A010;1;258;258;S;5b01_D;missing_residues;260;2016;X-RAY DIFFRACTION;3.45
A0A010;259;260;2;D;5b01_D;missing_residues;260;2016;X-RAY DIFFRACTION;3.45
A0A010;1;258;258;S;5b01_E;missing_residues;260;2016;X-RAY DIFFRACTION;3.45
A0A010;259;260;2;D;5b01_E;missing_residues;260;2016;X-RAY DIFFRACTION;3.45
A0A010;1;258;258;S;5b01_F;missing_residues;260;2016;X-RAY DIFFRACTION;3.45
A0A010;259;260;2;D;5b01_F;missing_residues;260;2016;X-RAY DIFFRACTION;3.45
A0A010;1;258;258;S;5b01_G;missing_residues;260;2016;X-RAY DIFFRACTION;3.45
A0A010;259;260;2;D;5b01_G;missing_residues;260;2016;X-RAY DIFFRACTION;3.45
A0A010;1;258;258;S;5b01_H;missing_residues;260;2016;X-RAY DIFFRACTION;3.45
A0A010;259;260;2;D;5b01_H;missing_residues;260;2016;X-RAY DIFFRACTION;3.45
A0A010;1;258;258;S;5b01_I;missing_residues;260;2016;X-RAY DIFFRACTION;3.45
A0A010;259;260;2;D;5b01_I;missing_residues;260;2016;X-RAY DIFFRACTION;3.45
A0A010;1;258;258;S;5b01_J;missing_residues;260;2016;X-RAY DIFFRACTION;3.45
A0A010;259;260;2;D;5b01_J;missing_residues;260;2016;X-RAY DIFFRACTION;3.45
A0A010;1;257;257;S;5b00_A;missing_residues;260;2016;X-RAY DIFFRACTION;2.95
A0A010;258;260;3;D;5b00_A;missing_residues;260;2016;X-RAY DIFFRACTION;2.95
A0A010;1;257;257;S;5b00_B;missing_residues;260;2016;X-RAY DIFFRACTION;2.95
A0A010;258;260;3;D;5b00_B;missing_residues;260;2016;X-RAY DIFFRACTION;2.95
A0A010;1;257;257;S;5b00_C;missing_residues;260;2016;X-RAY DIFFRACTION;2.95
A0A010;258;260;3;D;5b00_C;missing_residues;260;2016;X-RAY DIFFRACTION;2.95
A0A010;1;258;258;S;5b03_A;missing_residues;260;2016;X-RAY DIFFRACTION;2.6
A0A010;259;260;2;D;5b03_A;missing_residues;260;2016;X-RAY DIFFRACTION;2.6
A0A010;1;260;260;S;5b03_B;missing_residues;260;2016;X-RAY DIFFRACTION;2.6
A0A010;1;258;258;S;5b03_C;missing_residues;260;2016;X-RAY DIFFRACTION;2.6
A0A010;259;260;2;D;5b03_C;missing_residues;260;2016;X-RAY DIFFRACTION;2.6
A0A010;1;260;260;S;5b03_D;missing_residues;260;2016;X-RAY DIFFRACTION;2.6
A0A010;1;258;258;S;5b02_A;missing_residues;260;2016;X-RAY DIFFRACTION;2.21
A0A010;259;260;2;D;5b02_A;missing_residues;260;2016;X-RAY DIFFRACTION;2.21
A0A010;1;260;260;S;5b02_B;missing_residues;260;2016;X-RAY DIFFRACTION;2.21
A0A010;1;258;258;S;5b02_C;missing_residues;260;2016;X-RAY DIFFRACTION;2.21
A0A010;259;260;2;D;5b02_C;missing_residues;260;2016;X-RAY DIFFRACTION;2.21
A0A010;1;260;260;S;5b02_D;missing_residues;260;2016;X-RAY DIFFRACTION;2.21
A0A010;1;258;258;S;5gww_A;missing_residues;260;2017;X-RAY DIFFRACTION;2.3
A0A010;259;260;2;D;5gww_A;missing_residues;260;2017;X-RAY DIFFRACTION;2.3
A0A010;1;260;260;S;5gww_B;missing_residues;260;2017;X-RAY DIFFRACTION;2.3
A0A010;1;258;258;S;5gww_C;missing_residues;260;2017;X-RAY DIFFRACTION;2.3
A0A010;259;260;2;D;5gww_C;missing_residues;260;2017;X-RAY DIFFRACTION;2.3
A0A010;1;260;260;S;5gww_D;missing_residues;260;2017;X-RAY DIFFRACTION;2.3
A0A010;1;258;258;S;5gwv_A;missing_residues;260;2017;X-RAY DIFFRACTION;2.4
A0A010;259;260;2;D;5gwv_A;missing_residues;260;2017;X-RAY DIFFRACTION;2.4
A0A010;1;260;260;S;5gwv_B;missing_residues;260;2017;X-RAY DIFFRACTION;2.4
A0A010;1;258;258;S;5gwv_C;missing_residues;260;2017;X-RAY DIFFRACTION;2.4
A0A010;259;260;2;D;5gwv_C;missing_residues;260;2017;X-RAY DIFFRACTION;2.4
A0A010;1;260;260;S;5gwv_D;missing_residues;260;2017;X-RAY DIFFRACTION;2.4
A0A010;1;260;260;S;5b0i_A;missing_residues;260;2016;X-RAY DIFFRACTION;2.26
A0A010;1;260;260;S;5b0i_B;missing_residues;260;2016;X-RAY DIFFRACTION;2.26
A0A010;1;258;258;S;5b0i_C;missing_residues;260;2016;X-RAY DIFFRACTION;2.26
A0A010;259;260;2;D;5b0i_C;missing_residues;260;2016;X-RAY DIFFRACTION;2.26
A0A010;1;260;260;S;5b0i_D;missing_residues;260;2016;X-RAY DIFFRACTION;2.26
A0A010;1;258;258;S;5b0k_A;missing_residues;260;2016;X-RAY DIFFRACTION;2.75
A0A010;259;260;2;D;5b0k_A;missing_residues;260;2016;X-RAY DIFFRACTION;2.75
A0A010;1;260;260;S;5b0k_B;missing_residues;260;2016;X-RAY DIFFRACTION;2.75
A0A010;1;258;258;S;5b0k_C;missing_residues;260;2016;X-RAY DIFFRACTION;2.75
A0A010;259;260;2;D;5b0k_C;missing_residues;260;2016;X-RAY DIFFRACTION;2.75
A0A010;1;260;260;S;5b0k_D;missing_residues;260;2016;X-RAY DIFFRACTION;2.75
A0A010;1;258;258;S;5b0j_A;missing_residues;260;2016;X-RAY DIFFRACTION;2.5
A0A010;259;260;2;D;5b0j_A;missing_residues;260;2016;X-RAY DIFFRACTION;2.5
A0A010;1;260;260;S;5b0j_B;missing_residues;260;2016;X-RAY DIFFRACTION;2.5
A0A010;1;260;260;S;5b0j_C;missing_residues;260;2016;X-RAY DIFFRACTION;2.5
A0A010;1;260;260;S;5b0j_D;missing_residues;260;2016;X-RAY DIFFRACTION;2.5
A0A010;1;259;259;S;5b0m_A;missing_residues;260;2016;X-RAY DIFFRACTION;3.05
A0A010;260;260;1;D;5b0m_A;missing_residues;260;2016;X-RAY DIFFRACTION;3.05
A0A010;1;260;260;S;5b0m_B;missing_residues;260;2016;X-RAY DIFFRACTION;3.05
A0A010;1;259;259;S;5b0m_C;missing_residues;260;2016;X-RAY DIFFRACTION;3.05
A0A010;260;260;1;D;5b0m_C;missing_residues;260;2016;X-RAY DIFFRACTION;3.05
A0A010;1;260;260;S;5b0m_D;missing_residues;260;2016;X-RAY DIFFRACTION;3.05
A0A010;1;260;260;S;5b0m_E;missing_residues;260;2016;X-RAY DIFFRACTION;3.05
A0A010;1;260;260;S;5b0m_F;missing_residues;260;2016;X-RAY DIFFRACTION;3.05
A0A010;1;260;260;S;5b0m_G;missing_residues;260;2016;X-RAY DIFFRACTION;3.05
A0A010;1;260;260;S;5b0m_H;missing_residues;260;2016;X-RAY DIFFRACTION;3.05
A0A010;1;259;259;S;5b0l_A;missing_residues;260;2016;X-RAY DIFFRACTION;2.8
A0A010;260;260;1;D;5b0l_A;missing_residues;260;2016;X-RAY DIFFRACTION;2.8
A0A010;1;260;260;S;5b0l_B;missing_residues;260;2016;X-RAY DIFFRACTION;2.8
A0A010;1;259;259;S;5b0l_C;missing_residues;260;2016;X-RAY DIFFRACTION;2.8
A0A010;260;260;1;D;5b0l_C;missing_residues;260;2016;X-RAY DIFFRACTION;2.8
A0A010;1;260;260;S;5b0l_D;missing_residues;260;2016;X-RAY DIFFRACTION;2.8
A0A010;1;259;259;S;5b0l_E;missing_residues;260;2016;X-RAY DIFFRACTION;2.8
A0A010;260;260;1;D;5b0l_E;missing_residues;260;2016;X-RAY DIFFRACTION;2.8
A0A010;1;260;260;S;5b0l_F;missing_residues;260;2016;X-RAY DIFFRACTION;2.8
A0A010;1;260;260;S;5b0l_G;missing_residues;260;2016;X-RAY DIFFRACTION;2.8
A0A010;1;260;260;S;5b0l_H;missing_residues;260;2016;X-RAY DIFFRACTION;2.8
A0A011;1;15;15;D;3vkd_A;missing_residues;281;2012;X-RAY DIFFRACTION;1.66
A0A011;16;268;253;S;3vkd_A;missing_residues;281;2012;X-RAY DIFFRACTION;1.66
A0A011;269;281;13;D;3vkd_A;missing_residues;281;2012;X-RAY DIFFRACTION;1.66
A0A011;1;16;16;D;3vkd_B;missing_residues;281;2012;X-RAY DIFFRACTION;1.66
A0A011;17;268;252;S;3vkd_B;missing_residues;281;2012;X-RAY DIFFRACTION;1.66
A0A011;269;281;13;D;3vkd_B;missing_residues;281;2012;X-RAY DIFFRACTION;1.66
A0A011;1;15;15;D;3vk5_A;missing_residues;281;2012;X-RAY DIFFRACTION;1.39
A0A011;16;268;253;S;3vk5_A;missing_residues;281;2012;X-RAY DIFFRACTION;1.39
A0A011;269;281;13;D;3vk5_A;missing_residues;281;2012;X-RAY DIFFRACTION;1.39
A0A011;1;16;16;D;3vk5_B;missing_residues;281;2012;X-RAY DIFFRACTION;1.39
A0A011;17;268;252;S;3vk5_B;missing_residues;281;2012;X-RAY DIFFRACTION;1.39
A0A011;269;281;13;D;3vk5_B;missing_residues;281;2012;X-RAY DIFFRACTION;1.39
A0A011;1;15;15;D;3vkb_A;missing_residues;281;2012;X-RAY DIFFRACTION;1.8
A0A011;16;268;253;S;3vkb_A;missing_residues;281;2012;X-RAY DIFFRACTION;1.8
A0A011;269;281;13;D;3vkb_A;missing_residues;281;2012;X-RAY DIFFRACTION;1.8
A0A011;1;15;15;D;3vkb_B;missing_residues;281;2012;X-RAY DIFFRACTION;1.8
A0A011;16;269;254;S;3vkb_B;missing_residues;281;2012;X-RAY DIFFRACTION;1.8
A0A011;270;281;12;D;3vkb_B;missing_residues;281;2012;X-RAY DIFFRACTION;1.8
A0A011;1;15;15;D;3vkc_A;missing_residues;281;2012;X-RAY DIFFRACTION;1.66
A0A011;16;268;253;S;3vkc_A;missing_residues;281;2012;X-RAY DIFFRACTION;1.66
A0A011;269;281;13;D;3vkc_A;missing_residues;281;2012;X-RAY DIFFRACTION;1.66
A0A011;1;15;15;D;3vkc_B;missing_residues;281;2012;X-RAY DIFFRACTION;1.66
A0A011;16;268;253;S;3vkc_B;missing_residues;281;2012;X-RAY DIFFRACTION;1.66
A0A011;269;281;13;D;3vkc_B;missing_residues;281;2012;X-RAY DIFFRACTION;1.66
A0A011;1;15;15;D;3vka_A;missing_residues;281;2012;X-RAY DIFFRACTION;1.57
A0A011;16;268;253;S;3vka_A;missing_residues;281;2012;X-RAY DIFFRACTION;1.57
A0A011;269;281;13;D;3vka_A;missing_residues;281;2012;X-RAY DIFFRACTION;1.57
A0A011;1;16;16;D;3vka_B;missing_residues;281;2012;X-RAY DIFFRACTION;1.57
A0A011;17;268;252;S;3vka_B;missing_residues;281;2012;X-RAY DIFFRACTION;1.57
A0A011;269;281;13;D;3vka_B;missing_residues;281;2012;X-RAY DIFFRACTION;1.57
A0A014C6J9;1;4;4;D;6br7_A;missing_residues;238;2018;X-RAY DIFFRACTION;1.86
A0A014C6J9;5;125;121;S;6br7_A;missing_residues;238;2018;X-RAY DIFFRACTION;1.86
A0A014C6J9;126;130;5;D;6br7_A;missing_residues;238;2018;X-RAY DIFFRACTION;1.86
A0A014C6J9;1;3;3;D;6br7_B;missing_residues;238;2018;X-RAY DIFFRACTION;1.86
A0A014C6J9;4;128;125;S;6br7_B;missing_residues;238;2018;X-RAY DIFFRACTION;1.86
A0A014C6J9;129;130;2;D;6br7_B;missing_residues;238;2018;X-RAY DIFFRACTION;1.86
A0A023GPI5;1;2;2;D;4ccs_A;missing_residues;231;2014;X-RAY DIFFRACTION;1.9
A0A023GPI5;3;228;226;S;4ccs_A;missing_residues;231;2014;X-RAY DIFFRACTION;1.9
A0A023GPI5;229;231;3;D;4ccs_A;missing_residues;231;2014;X-RAY DIFFRACTION;1.9
A0A023GPI8;1;237;237;S;4k21_A;missing_residues;237;2014;X-RAY DIFFRACTION;1.6
A0A023GPI8;1;237;237;S;4k1y_A;missing_residues;237;2014;X-RAY DIFFRACTION;2.5
A0A023GPI8;1;237;237;S;4k1y_B;missing_residues;237;2014;X-RAY DIFFRACTION;2.5
A0A023GPI8;1;237;237;S;4k1y_C;missing_residues;237;2014;X-RAY DIFFRACTION;2.5
A0A023GPI8;1;237;237;S;4k1y_D;missing_residues;237;2014;X-RAY DIFFRACTION;2.5
A0A023GPI8;1;237;237;S;4k1z_A;missing_residues;237;2014;X-RAY DIFFRACTION;2.3
A0A023GPI8;1;237;237;S;4k1z_B;missing_residues;237;2014;X-RAY DIFFRACTION;2.3
A0A023GPI8;1;237;237;S;4k1z_C;missing_residues;237;2014;X-RAY DIFFRACTION;2.3
A0A023GPI8;1;237;237;S;4k1z_D;missing_residues;237;2014;X-RAY DIFFRACTION;2.3
A0A023GPI8;1;237;237;S;4k20_A;missing_residues;237;2014;X-RAY DIFFRACTION;3.4
A0A023GPI8;1;237;237;S;4k20_B;missing_residues;237;2014;X-RAY DIFFRACTION;3.4
A0A023GPJ0;1;145;145;S;4ntq_B;missing_residues;145;2014;X-RAY DIFFRACTION;2.4
A0A023GUL3;5;293;289;S;5f5n_A;missing_residues;298;2016;X-RAY DIFFRACTION;1.3
A0A023GUL3;5;293;289;S;5f5n_B;missing_residues;298;2016;X-RAY DIFFRACTION;1.3
A0A023GUL3;4;293;290;S;5f5l_A;missing_residues;298;2016;X-RAY DIFFRACTION;1.68
A0A023H437;1;67;67;S;5fuj_A;missing_residues;67;2017;X-RAY DIFFRACTION;1.83
A0A023H437;1;67;67;S;5fuj_B;missing_residues;67;2017;X-RAY DIFFRACTION;1.83
A0A023H437;1;67;67;S;5fuk_A;missing_residues;67;2017;X-RAY DIFFRACTION;1.55
A0A023H437;1;67;67;S;5fuk_B;missing_residues;67;2017;X-RAY DIFFRACTION;1.55
A0A023I7E1;1;29;29;D;5xbz_A;missing_residues;796;2018;X-RAY DIFFRACTION;2.7
A0A023I7E1;30;214;185;S;5xbz_A;missing_residues;796;2018;X-RAY DIFFRACTION;2.7
A0A023I7E1;215;221;7;D;5xbz_A;missing_residues;796;2018;X-RAY DIFFRACTION;2.7
A0A023I7E1;222;746;525;S;5xbz_A;missing_residues;796;2018;X-RAY DIFFRACTION;2.7
A0A023I7E1;747;796;50;D;5xbz_A;missing_residues;796;2018;X-RAY DIFFRACTION;2.7
A0A023I7E1;1;29;29;D;5xbz_B;missing_residues;796;2018;X-RAY DIFFRACTION;2.7
A0A023I7E1;30;120;91;S;5xbz_B;missing_residues;796;2018;X-RAY DIFFRACTION;2.7
A0A023I7E1;121;126;6;D;5xbz_B;missing_residues;796;2018;X-RAY DIFFRACTION;2.7
A0A023I7E1;127;213;87;S;5xbz_B;missing_residues;796;2018;X-RAY DIFFRACTION;2.7
A0A023I7E1;214;222;9;D;5xbz_B;missing_residues;796;2018;X-RAY DIFFRACTION;2.7
A0A023I7E1;223;749;527;S;5xbz_B;missing_residues;796;2018;X-RAY DIFFRACTION;2.7
A0A023I7E1;750;796;47;D;5xbz_B;missing_residues;796;2018;X-RAY DIFFRACTION;2.7
A0A023I7E1;1;29;29;D;5xc2_A;missing_residues;796;2018;X-RAY DIFFRACTION;2.7
A0A023I7E1;30;215;186;S;5xc2_A;missing_residues;796;2018;X-RAY DIFFRACTION;2.7
A0A023I7E1;216;218;3;D;5xc2_A;missing_residues;796;2018;X-RAY DIFFRACTION;2.7
A0A023I7E1;219;749;531;S;5xc2_A;missing_residues;796;2018;X-RAY DIFFRACTION;2.7
A0A023I7E1;750;796;47;D;5xc2_A;missing_residues;796;2018;X-RAY DIFFRACTION;2.7
A0A023I7E1;1;29;29;D;5xc2_B;missing_residues;796;2018;X-RAY DIFFRACTION;2.7
A0A023I7E1;30;749;720;S;5xc2_B;missing_residues;796;2018;X-RAY DIFFRACTION;2.7
A0A023I7E1;750;796;47;D;5xc2_B;missing_residues;796;2018;X-RAY DIFFRACTION;2.7
A0A023I7E1;1;29;29;D;5xc2_C;missing_residues;796;2018;X-RAY DIFFRACTION;2.7
A0A023I7E1;30;124;95;S;5xc2_C;missing_residues;796;2018;X-RAY DIFFRACTION;2.7
A0A023I7E1;125;128;4;D;5xc2_C;missing_residues;796;2018;X-RAY DIFFRACTION;2.7
A0A023I7E1;129;214;86;S;5xc2_C;missing_residues;796;2018;X-RAY DIFFRACTION;2.7
A0A023I7E1;215;221;7;D;5xc2_C;missing_residues;796;2018;X-RAY DIFFRACTION;2.7
A0A023I7E1;222;376;155;S;5xc2_C;missing_residues;796;2018;X-RAY DIFFRACTION;2.7
A0A023I7E1;377;378;2;D;5xc2_C;missing_residues;796;2018;X-RAY DIFFRACTION;2.7
A0A023I7E1;379;747;369;S;5xc2_C;missing_residues;796;2018;X-RAY DIFFRACTION;2.7
A0A023I7E1;748;796;49;D;5xc2_C;missing_residues;796;2018;X-RAY DIFFRACTION;2.7
A0A023I7E1;1;29;29;D;5xc2_D;missing_residues;796;2018;X-RAY DIFFRACTION;2.7
A0A023I7E1;30;96;67;S;5xc2_D;missing_residues;796;2018;X-RAY DIFFRACTION;2.7
A0A023I7E1;97;103;7;D;5xc2_D;missing_residues;796;2018;X-RAY DIFFRACTION;2.7
A0A023I7E1;104;119;16;S;5xc2_D;missing_residues;796;2018;X-RAY DIFFRACTION;2.7
A0A023I7E1;120;128;9;D;5xc2_D;missing_residues;796;2018;X-RAY DIFFRACTION;2.7
A0A023I7E1;129;142;14;S;5xc2_D;missing_residues;796;2018;X-RAY DIFFRACTION;2.7
A0A023I7E1;143;152;10;D;5xc2_D;missing_residues;796;2018;X-RAY DIFFRACTION;2.7
A0A023I7E1;153;168;16;S;5xc2_D;missing_residues;796;2018;X-RAY DIFFRACTION;2.7
A0A023I7E1;169;173;5;D;5xc2_D;missing_residues;796;2018;X-RAY DIFFRACTION;2.7
A0A023I7E1;174;202;29;S;5xc2_D;missing_residues;796;2018;X-RAY DIFFRACTION;2.7
A0A023I7E1;203;223;21;D;5xc2_D;missing_residues;796;2018;X-RAY DIFFRACTION;2.7
A0A023I7E1;224;230;7;S;5xc2_D;missing_residues;796;2018;X-RAY DIFFRACTION;2.7
A0A023I7E1;231;236;6;D;5xc2_D;missing_residues;796;2018;X-RAY DIFFRACTION;2.7
A0A023I7E1;237;250;14;S;5xc2_D;missing_residues;796;2018;X-RAY DIFFRACTION;2.7
A0A023I7E1;251;262;12;D;5xc2_D;missing_residues;796;2018;X-RAY DIFFRACTION;2.7
A0A023I7E1;263;747;485;S;5xc2_D;missing_residues;796;2018;X-RAY DIFFRACTION;2.7
A0A023I7E1;748;796;49;D;5xc2_D;missing_residues;796;2018;X-RAY DIFFRACTION;2.7
A0A023J4Z7;80;237;158;S;6hjc_A;missing_residues;492;2018;X-RAY DIFFRACTION;2.51
A0A023J4Z7;238;238;1;D;6hjc_A;missing_residues;492;2018;X-RAY DIFFRACTION;2.51
A0A023J4Z7;80;81;2;D;6hj6_A;missing_residues;492;2018;X-RAY DIFFRACTION;1.98
A0A023J4Z7;82;238;157;S;6hj6_A;missing_residues;492;2018;X-RAY DIFFRACTION;1.98
A0A023J6X7;24;37;14;D;6eio_A;missing_residues;251;2018;X-RAY DIFFRACTION;0.84
A0A023J6X7;38;251;214;S;6eio_A;missing_residues;251;2018;X-RAY DIFFRACTION;0.84
A0A023PKG5;1;1;1;D;5tii_A;missing_residues;252;2016;X-RAY DIFFRACTION;2.6
A0A023PKG5;2;193;192;S;5tii_A;missing_residues;252;2016;X-RAY DIFFRACTION;2.6
A0A023PKG5;194;203;10;D;5tii_A;missing_residues;252;2016;X-RAY DIFFRACTION;2.6
A0A023PKG5;204;252;49;S;5tii_A;missing_residues;252;2016;X-RAY DIFFRACTION;2.6
A0A023PKG5;1;1;1;D;5tii_D;missing_residues;252;2016;X-RAY DIFFRACTION;2.6
A0A023PKG5;2;196;195;S;5tii_D;missing_residues;252;2016;X-RAY DIFFRACTION;2.6
A0A023PKG5;197;203;7;D;5tii_D;missing_residues;252;2016;X-RAY DIFFRACTION;2.6
A0A023PKG5;204;252;49;S;5tii_D;missing_residues;252;2016;X-RAY DIFFRACTION;2.6
A0A023PKG5;1;2;2;D;5tii_E;missing_residues;252;2016;X-RAY DIFFRACTION;2.6
A0A023PKG5;3;191;189;S;5tii_E;missing_residues;252;2016;X-RAY DIFFRACTION;2.6
A0A023PKG5;192;203;12;D;5tii_E;missing_residues;252;2016;X-RAY DIFFRACTION;2.6
A0A023PKG5;204;252;49;S;5tii_E;missing_residues;252;2016;X-RAY DIFFRACTION;2.6
A0A023PKG5;1;2;2;D;5tii_G;missing_residues;252;2016;X-RAY DIFFRACTION;2.6
A0A023PKG5;3;190;188;S;5tii_G;missing_residues;252;2016;X-RAY DIFFRACTION;2.6
A0A023PKG5;191;208;18;D;5tii_G;missing_residues;252;2016;X-RAY DIFFRACTION;2.6
A0A023PKG5;209;252;44;S;5tii_G;missing_residues;252;2016;X-RAY DIFFRACTION;2.6
A0A023PKG5;1;1;1;D;5tii_H;missing_residues;252;2016;X-RAY DIFFRACTION;2.6
A0A023PKG5;2;190;189;S;5tii_H;missing_residues;252;2016;X-RAY DIFFRACTION;2.6
A0A023PKG5;191;208;18;D;5tii_H;missing_residues;252;2016;X-RAY DIFFRACTION;2.6
A0A023PKG5;209;252;44;S;5tii_H;missing_residues;252;2016;X-RAY DIFFRACTION;2.6
A0A023PKG5;1;4;4;D;5tii_B;missing_residues;252;2016;X-RAY DIFFRACTION;2.6
A0A023PKG5;5;199;195;S;5tii_B;missing_residues;252;2016;X-RAY DIFFRACTION;2.6
A0A023PKG5;200;206;7;D;5tii_B;missing_residues;252;2016;X-RAY DIFFRACTION;2.6
A0A023PKG5;207;252;46;S;5tii_B;missing_residues;252;2016;X-RAY DIFFRACTION;2.6
A0A023PKG5;1;3;3;D;5tii_C;missing_residues;252;2016;X-RAY DIFFRACTION;2.6
A0A023PKG5;4;190;187;S;5tii_C;missing_residues;252;2016;X-RAY DIFFRACTION;2.6
A0A023PKG5;191;203;13;D;5tii_C;missing_residues;252;2016;X-RAY DIFFRACTION;2.6
A0A023PKG5;204;252;49;S;5tii_C;missing_residues;252;2016;X-RAY DIFFRACTION;2.6
A0A023PKG5;1;2;2;D;5tii_F;missing_residues;252;2016;X-RAY DIFFRACTION;2.6
A0A023PKG5;3;252;250;S;5tii_F;missing_residues;252;2016;X-RAY DIFFRACTION;2.6
A0A023PKG5;1;4;4;D;5thq_G;missing_residues;252;2016;X-RAY DIFFRACTION;2.3
A0A023PKG5;5;252;248;S;5thq_G;missing_residues;252;2016;X-RAY DIFFRACTION;2.3
A0A023PKG5;1;2;2;D;5thq_B;missing_residues;252;2016;X-RAY DIFFRACTION;2.3
A0A023PKG5;3;252;250;S;5thq_B;missing_residues;252;2016;X-RAY DIFFRACTION;2.3
A0A023PKG5;1;2;2;D;5thq_C;missing_residues;252;2016;X-RAY DIFFRACTION;2.3
A0A023PKG5;3;252;250;S;5thq_C;missing_residues;252;2016;X-RAY DIFFRACTION;2.3
A0A023PKG5;1;2;2;D;5thq_F;missing_residues;252;2016;X-RAY DIFFRACTION;2.3
A0A023PKG5;3;252;250;S;5thq_F;missing_residues;252;2016;X-RAY DIFFRACTION;2.3
A0A023PKG5;1;4;4;D;5thq_A;missing_residues;252;2016;X-RAY DIFFRACTION;2.3
A0A023PKG5;5;252;248;S;5thq_A;missing_residues;252;2016;X-RAY DIFFRACTION;2.3
A0A023PKG5;1;2;2;D;5thq_E;missing_residues;252;2016;X-RAY DIFFRACTION;2.3
A0A023PKG5;3;252;250;S;5thq_E;missing_residues;252;2016;X-RAY DIFFRACTION;2.3
A0A023PKG5;1;2;2;D;5thq_H;missing_residues;252;2016;X-RAY DIFFRACTION;2.3
A0A023PKG5;3;252;250;S;5thq_H;missing_residues;252;2016;X-RAY DIFFRACTION;2.3
A0A023PKG5;1;2;2;D;5thq_D;missing_residues;252;2016;X-RAY DIFFRACTION;2.3
A0A023PKG5;3;252;250;S;5thq_D;missing_residues;252;2016;X-RAY DIFFRACTION;2.3
A0A023UGN9;22;1010;989;S;6etz_A;missing_residues;1010;2018;X-RAY DIFFRACTION;1.8
A0A023VSF1;9;10;2;D;5bp8_A;missing_residues;533;2015;X-RAY DIFFRACTION;1.8
A0A023VSF1;11;525;515;S;5bp8_A;missing_residues;533;2015;X-RAY DIFFRACTION;1.8
A0A023VSF1;526;528;3;D;5bp8_A;missing_residues;533;2015;X-RAY DIFFRACTION;1.8
A0A024B7W1;291;304;14;S;5lbv_A;missing_residues;3423;2016;X-RAY DIFFRACTION;2.2
A0A024B7W1;305;307;3;D;5lbv_A;missing_residues;3423;2016;X-RAY DIFFRACTION;2.2
A0A024B7W1;308;442;135;S;5lbv_A;missing_residues;3423;2016;X-RAY DIFFRACTION;2.2
A0A024B7W1;443;444;2;D;5lbv_A;missing_residues;3423;2016;X-RAY DIFFRACTION;2.2
A0A024B7W1;445;485;41;S;5lbv_A;missing_residues;3423;2016;X-RAY DIFFRACTION;2.2
A0A024B7W1;486;489;4;D;5lbv_A;missing_residues;3423;2016;X-RAY DIFFRACTION;2.2
A0A024B7W1;490;518;29;S;5lbv_A;missing_residues;3423;2016;X-RAY DIFFRACTION;2.2
A0A024B7W1;519;522;4;D;5lbv_A;missing_residues;3423;2016;X-RAY DIFFRACTION;2.2
A0A024B7W1;523;693;171;S;5lbv_A;missing_residues;3423;2016;X-RAY DIFFRACTION;2.2
A0A024B7W1;694;698;5;D;5lbv_A;missing_residues;3423;2016;X-RAY DIFFRACTION;2.2
A0A024B7W1;291;482;192;S;5lbv_B;missing_residues;3423;2016;X-RAY DIFFRACTION;2.2
A0A024B7W1;483;487;5;D;5lbv_B;missing_residues;3423;2016;X-RAY DIFFRACTION;2.2
A0A024B7W1;488;519;32;S;5lbv_B;missing_residues;3423;2016;X-RAY DIFFRACTION;2.2
A0A024B7W1;520;523;4;D;5lbv_B;missing_residues;3423;2016;X-RAY DIFFRACTION;2.2
A0A024B7W1;524;693;170;S;5lbv_B;missing_residues;3423;2016;X-RAY DIFFRACTION;2.2
A0A024B7W1;694;698;5;D;5lbv_B;missing_residues;3423;2016;X-RAY DIFFRACTION;2.2
A0A024B7W1;291;438;148;S;5lbs_A;missing_residues;3423;2016;X-RAY DIFFRACTION;2.41
A0A024B7W1;439;450;12;D;5lbs_A;missing_residues;3423;2016;X-RAY DIFFRACTION;2.41
A0A024B7W1;451;482;32;S;5lbs_A;missing_residues;3423;2016;X-RAY DIFFRACTION;2.41
A0A024B7W1;483;487;5;D;5lbs_A;missing_residues;3423;2016;X-RAY DIFFRACTION;2.41
A0A024B7W1;488;520;33;S;5lbs_A;missing_residues;3423;2016;X-RAY DIFFRACTION;2.41
A0A024B7W1;521;522;2;D;5lbs_A;missing_residues;3423;2016;X-RAY DIFFRACTION;2.41
A0A024B7W1;523;693;171;S;5lbs_A;missing_residues;3423;2016;X-RAY DIFFRACTION;2.41
A0A024B7W1;694;698;5;D;5lbs_A;missing_residues;3423;2016;X-RAY DIFFRACTION;2.41
A0A024B7W1;291;304;14;S;5lbs_B;missing_residues;3423;2016;X-RAY DIFFRACTION;2.41
A0A024B7W1;305;307;3;D;5lbs_B;missing_residues;3423;2016;X-RAY DIFFRACTION;2.41
A0A024B7W1;308;437;130;S;5lbs_B;missing_residues;3423;2016;X-RAY DIFFRACTION;2.41
A0A024B7W1;438;451;14;D;5lbs_B;missing_residues;3423;2016;X-RAY DIFFRACTION;2.41
A0A024B7W1;452;516;65;S;5lbs_B;missing_residues;3423;2016;X-RAY DIFFRACTION;2.41
A0A024B7W1;517;523;7;D;5lbs_B;missing_residues;3423;2016;X-RAY DIFFRACTION;2.41
A0A024B7W1;524;693;170;S;5lbs_B;missing_residues;3423;2016;X-RAY DIFFRACTION;2.41
A0A024B7W1;694;698;5;D;5lbs_B;missing_residues;3423;2016;X-RAY DIFFRACTION;2.41
A0A024B7W1;2524;2784;261;S;5njv_A;missing_residues;3423;2018;X-RAY DIFFRACTION;2
A0A024B7W1;2785;2785;1;D;5njv_A;missing_residues;3423;2018;X-RAY DIFFRACTION;2
A0A024B7W1;2524;2785;262;S;5njv_B;missing_residues;3423;2018;X-RAY DIFFRACTION;2
A0A024B7W1;2524;2524;1;D;5njv_C;missing_residues;3423;2018;X-RAY DIFFRACTION;2
A0A024B7W1;2525;2562;38;S;5njv_C;missing_residues;3423;2018;X-RAY DIFFRACTION;2
A0A024B7W1;2563;2566;4;D;5njv_C;missing_residues;3423;2018;X-RAY DIFFRACTION;2
A0A024B7W1;2567;2784;218;S;5njv_C;missing_residues;3423;2018;X-RAY DIFFRACTION;2
A0A024B7W1;2785;2785;1;D;5njv_C;missing_residues;3423;2018;X-RAY DIFFRACTION;2
A0A024B7W1;2524;2563;40;S;5njv_D;missing_residues;3423;2018;X-RAY DIFFRACTION;2
A0A024B7W1;2564;2568;5;D;5njv_D;missing_residues;3423;2018;X-RAY DIFFRACTION;2
A0A024B7W1;2569;2784;216;S;5njv_D;missing_residues;3423;2018;X-RAY DIFFRACTION;2
A0A024B7W1;2785;2785;1;D;5njv_D;missing_residues;3423;2018;X-RAY DIFFRACTION;2
A0A024B7W1;2525;2784;260;S;5nju_A;missing_residues;3423;2018;X-RAY DIFFRACTION;2.1
A0A024B7W1;2525;2557;33;S;5nju_B;missing_residues;3423;2018;X-RAY DIFFRACTION;2.1
A0A024B7W1;2558;2571;14;D;5nju_B;missing_residues;3423;2018;X-RAY DIFFRACTION;2.1
A0A024B7W1;2572;2784;213;S;5nju_B;missing_residues;3423;2018;X-RAY DIFFRACTION;2.1
A0A024B7W1;1682;1684;3;D;5y6m_A;missing_residues;3423;2018;X-RAY DIFFRACTION;2
A0A024B7W1;1685;1748;64;S;5y6m_A;missing_residues;3423;2018;X-RAY DIFFRACTION;2
A0A024B7W1;1749;1750;2;D;5y6m_A;missing_residues;3423;2018;X-RAY DIFFRACTION;2
A0A024B7W1;1751;2119;369;S;5y6m_A;missing_residues;3423;2018;X-RAY DIFFRACTION;2
A0A024B7W1;1682;1683;2;D;5y6n_A;missing_residues;3423;2018;X-RAY DIFFRACTION;1.57
A0A024B7W1;1684;1748;65;S;5y6n_A;missing_residues;3423;2018;X-RAY DIFFRACTION;1.57
A0A024B7W1;1749;1754;6;D;5y6n_A;missing_residues;3423;2018;X-RAY DIFFRACTION;1.57
A0A024B7W1;1755;2119;365;S;5y6n_A;missing_residues;3423;2018;X-RAY DIFFRACTION;1.57
A0A024B7W1;2524;2785;262;S;5gp1_A;missing_residues;3423;2016;X-RAY DIFFRACTION;2.44
A0A024B7W1;2524;2525;2;D;5gp1_B;missing_residues;3423;2016;X-RAY DIFFRACTION;2.44
A0A024B7W1;2526;2785;260;S;5gp1_B;missing_residues;3423;2016;X-RAY DIFFRACTION;2.44
A0A024B7W1;2524;2784;261;S;5gp1_C;missing_residues;3423;2016;X-RAY DIFFRACTION;2.44
A0A024B7W1;2785;2785;1;D;5gp1_C;missing_residues;3423;2016;X-RAY DIFFRACTION;2.44
A0A024B7W1;2521;2524;4;D;5ulp_A;missing_residues;3423;2017;X-RAY DIFFRACTION;1.55
A0A024B7W1;2525;2786;262;S;5ulp_A;missing_residues;3423;2017;X-RAY DIFFRACTION;1.55
A0A024B7W1;2787;2788;2;D;5ulp_A;missing_residues;3423;2017;X-RAY DIFFRACTION;1.55
A0A024B7W1;2521;2524;4;D;5ulp_B;missing_residues;3423;2017;X-RAY DIFFRACTION;1.55
A0A024B7W1;2525;2786;262;S;5ulp_B;missing_residues;3423;2017;X-RAY DIFFRACTION;1.55
A0A024B7W1;2787;2788;2;D;5ulp_B;missing_residues;3423;2017;X-RAY DIFFRACTION;1.55
A0A024B7W1;2521;2524;4;D;5mrk_A;missing_residues;3423;2017;X-RAY DIFFRACTION;1.9
A0A024B7W1;2525;2784;260;S;5mrk_A;missing_residues;3423;2017;X-RAY DIFFRACTION;1.9
A0A024B7W1;2521;2524;4;D;5mrk_B;missing_residues;3423;2017;X-RAY DIFFRACTION;1.9
A0A024B7W1;2525;2557;33;S;5mrk_B;missing_residues;3423;2017;X-RAY DIFFRACTION;1.9
A0A024B7W1;2558;2572;15;D;5mrk_B;missing_residues;3423;2017;X-RAY DIFFRACTION;1.9
A0A024B7W1;2573;2784;212;S;5mrk_B;missing_residues;3423;2017;X-RAY DIFFRACTION;1.9
A0A024B7W1;2525;2525;1;D;5m5b_A;missing_residues;3423;2016;X-RAY DIFFRACTION;2.01
A0A024B7W1;2526;2786;261;S;5m5b_A;missing_residues;3423;2016;X-RAY DIFFRACTION;2.01
A0A024B7W1;2525;2525;1;D;5m5b_B;missing_residues;3423;2016;X-RAY DIFFRACTION;2.01
A0A024B7W1;2526;2556;31;S;5m5b_B;missing_residues;3423;2016;X-RAY DIFFRACTION;2.01
A0A024B7W1;2557;2572;16;D;5m5b_B;missing_residues;3423;2016;X-RAY DIFFRACTION;2.01
A0A024B7W1;2573;2786;214;S;5m5b_B;missing_residues;3423;2016;X-RAY DIFFRACTION;2.01
A0A024B7W1;291;519;229;S;5lcv_A;missing_residues;3423;2016;X-RAY DIFFRACTION;2.64
A0A024B7W1;520;523;4;D;5lcv_A;missing_residues;3423;2016;X-RAY DIFFRACTION;2.64
A0A024B7W1;524;693;170;S;5lcv_A;missing_residues;3423;2016;X-RAY DIFFRACTION;2.64
A0A024B7W1;694;698;5;D;5lcv_A;missing_residues;3423;2016;X-RAY DIFFRACTION;2.64
A0A024B7W1;291;304;14;S;5lcv_B;missing_residues;3423;2016;X-RAY DIFFRACTION;2.64
A0A024B7W1;305;307;3;D;5lcv_B;missing_residues;3423;2016;X-RAY DIFFRACTION;2.64
A0A024B7W1;308;693;386;S;5lcv_B;missing_residues;3423;2016;X-RAY DIFFRACTION;2.64
A0A024B7W1;694;698;5;D;5lcv_B;missing_residues;3423;2016;X-RAY DIFFRACTION;2.64
A0A024B7W1;588;592;5;D;5kve_E;missing_residues;3423;2016;X-RAY DIFFRACTION;1.7
A0A024B7W1;593;693;101;S;5kve_E;missing_residues;3423;2016;X-RAY DIFFRACTION;1.7
A0A024B7W1;694;697;4;D;5kve_E;missing_residues;3423;2016;X-RAY DIFFRACTION;1.7
A0A024B7W1;1674;1676;3;D;5jmt_A;missing_residues;3423;2016;X-RAY DIFFRACTION;1.8
A0A024B7W1;1677;2119;443;S;5jmt_A;missing_residues;3423;2016;X-RAY DIFFRACTION;1.8
A0A024B7W1;2524;2785;262;S;5goz_A;missing_residues;3423;2016;X-RAY DIFFRACTION;2.05
A0A024B7W1;2524;2784;261;S;5goz_B;missing_residues;3423;2016;X-RAY DIFFRACTION;2.05
A0A024B7W1;2785;2785;1;D;5goz_B;missing_residues;3423;2016;X-RAY DIFFRACTION;2.05
A0A024B7W1;2524;2784;261;S;5goz_C;missing_residues;3423;2016;X-RAY DIFFRACTION;2.05
A0A024B7W1;2785;2785;1;D;5goz_C;missing_residues;3423;2016;X-RAY DIFFRACTION;2.05
A0A024B7W1;2521;2524;4;D;5kqs_A;missing_residues;3423;2016;X-RAY DIFFRACTION;1.5
A0A024B7W1;2525;2566;42;S;5kqs_A;missing_residues;3423;2016;X-RAY DIFFRACTION;1.5
A0A024B7W1;2567;2568;2;D;5kqs_A;missing_residues;3423;2016;X-RAY DIFFRACTION;1.5
A0A024B7W1;2569;2786;218;S;5kqs_A;missing_residues;3423;2016;X-RAY DIFFRACTION;1.5
A0A024B7W1;2521;2522;2;D;5kqr_A;missing_residues;3423;2016;X-RAY DIFFRACTION;1.33
A0A024B7W1;2523;2786;264;S;5kqr_A;missing_residues;3423;2016;X-RAY DIFFRACTION;1.33
A0A024CX39;19;335;317;S;6ii4_A;missing_residues;560;2018;X-RAY DIFFRACTION;3.3
A0A024CX39;19;335;317;S;6ii4_C;missing_residues;560;2018;X-RAY DIFFRACTION;3.3
A0A024CX39;19;334;316;S;6ii8_A;missing_residues;560;2018;X-RAY DIFFRACTION;3.32
A0A024CX39;19;334;316;S;6ii8_C;missing_residues;560;2018;X-RAY DIFFRACTION;3.32
A0A024CX39;19;334;316;S;6ii8_E;missing_residues;560;2018;X-RAY DIFFRACTION;3.32
A0A024CX39;19;335;317;S;6ii9_A;missing_residues;560;2018;X-RAY DIFFRACTION;3.5
A0A024CX39;19;335;317;S;6ii9_C;missing_residues;560;2018;X-RAY DIFFRACTION;3.5
A0A024CX39;19;334;316;S;6ii9_E;missing_residues;560;2018;X-RAY DIFFRACTION;3.5
A0A024CX39;335;335;1;D;6ii9_E;missing_residues;560;2018;X-RAY DIFFRACTION;3.5
A0A024E2M1;340;340;1;D;4r8w_B;missing_residues;560;2015;X-RAY DIFFRACTION;2.8
A0A024E2M1;341;509;169;S;4r8w_B;missing_residues;560;2015;X-RAY DIFFRACTION;2.8
A0A024E2M1;510;516;7;D;4r8w_B;missing_residues;560;2015;X-RAY DIFFRACTION;2.8
A0A024E3P0;19;334;316;S;4r8w_A;missing_residues;560;2015;X-RAY DIFFRACTION;2.8
A0A024E3P0;335;339;5;D;4r8w_A;missing_residues;560;2015;X-RAY DIFFRACTION;2.8
A0A024E3Q2;78;465;388;S;4mwq_A;missing_residues;465;2013;X-RAY DIFFRACTION;2
A0A024E3Q2;78;465;388;S;4mwj_A;missing_residues;465;2013;X-RAY DIFFRACTION;1.8
A0A024E3Q2;78;465;388;S;4mwr_A;missing_residues;465;2013;X-RAY DIFFRACTION;1.8
A0A024E3Q2;78;465;388;S;4mwv_A;missing_residues;465;2013;X-RAY DIFFRACTION;2
A0A024E3Q2;78;465;388;S;4mwu_A;missing_residues;465;2013;X-RAY DIFFRACTION;1.8
A0A024FRL9;42;270;229;S;5wih_A;missing_residues;270;2017;X-RAY DIFFRACTION;1.35
A0A024QYS6;31;45;15;D;5gqg_A;missing_residues;1599;2017;X-RAY DIFFRACTION;2.7
A0A024QYS6;46;625;580;S;5gqg_A;missing_residues;1599;2017;X-RAY DIFFRACTION;2.7
A0A024QYS6;31;45;15;D;5gqg_B;missing_residues;1599;2017;X-RAY DIFFRACTION;2.7
A0A024QYS6;46;625;580;S;5gqg_B;missing_residues;1599;2017;X-RAY DIFFRACTION;2.7
A0A024QYS6;31;45;15;D;5gqf_A;missing_residues;1599;2017;X-RAY DIFFRACTION;1.82
A0A024QYS6;46;625;580;S;5gqf_A;missing_residues;1599;2017;X-RAY DIFFRACTION;1.82
A0A024QYS6;31;45;15;D;5gqf_B;missing_residues;1599;2017;X-RAY DIFFRACTION;1.82
A0A024QYS6;46;625;580;S;5gqf_B;missing_residues;1599;2017;X-RAY DIFFRACTION;1.82
A0A024QYS6;31;45;15;D;5gqc_A;missing_residues;1599;2017;X-RAY DIFFRACTION;2.36
A0A024QYS6;46;625;580;S;5gqc_A;missing_residues;1599;2017;X-RAY DIFFRACTION;2.36
A0A024QYS6;31;45;15;D;5gqc_B;missing_residues;1599;2017;X-RAY DIFFRACTION;2.36
A0A024QYS6;46;625;580;S;5gqc_B;missing_residues;1599;2017;X-RAY DIFFRACTION;2.36
A0A024QYS6;31;45;15;D;5gqc_C;missing_residues;1599;2017;X-RAY DIFFRACTION;2.36
A0A024QYS6;46;625;580;S;5gqc_C;missing_residues;1599;2017;X-RAY DIFFRACTION;2.36
A0A024QYS6;31;44;14;D;5gqc_D;missing_residues;1599;2017;X-RAY DIFFRACTION;2.36
A0A024QYS6;45;625;581;S;5gqc_D;missing_residues;1599;2017;X-RAY DIFFRACTION;2.36
A0A024QYS6;31;44;14;D;5gqc_E;missing_residues;1599;2017;X-RAY DIFFRACTION;2.36
A0A024QYS6;45;625;581;S;5gqc_E;missing_residues;1599;2017;X-RAY DIFFRACTION;2.36
A0A024QYS6;31;44;14;D;5gqc_F;missing_residues;1599;2017;X-RAY DIFFRACTION;2.36
A0A024QYS6;45;625;581;S;5gqc_F;missing_residues;1599;2017;X-RAY DIFFRACTION;2.36
A0A024QYS6;31;44;14;D;5gqc_G;missing_residues;1599;2017;X-RAY DIFFRACTION;2.36
A0A024QYS6;45;625;581;S;5gqc_G;missing_residues;1599;2017;X-RAY DIFFRACTION;2.36
A0A024QYS6;31;44;14;D;5gqc_H;missing_residues;1599;2017;X-RAY DIFFRACTION;2.36
A0A024QYS6;45;625;581;S;5gqc_H;missing_residues;1599;2017;X-RAY DIFFRACTION;2.36
A0A024UZE1;97;101;5;D;5nqf_A;missing_residues;622;2017;X-RAY DIFFRACTION;1.9
A0A024UZE1;102;258;157;S;5nqf_A;missing_residues;622;2017;X-RAY DIFFRACTION;1.9
A0A024UZE1;259;261;3;D;5nqf_A;missing_residues;622;2017;X-RAY DIFFRACTION;1.9
A0A024UZE1;262;264;3;S;5nqf_A;missing_residues;622;2017;X-RAY DIFFRACTION;1.9
A0A024UZE1;265;268;4;D;5nqf_A;missing_residues;622;2017;X-RAY DIFFRACTION;1.9
A0A024UZE1;269;352;84;S;5nqf_A;missing_residues;622;2017;X-RAY DIFFRACTION;1.9
A0A024UZE1;353;388;36;D;5nqf_A;missing_residues;622;2017;X-RAY DIFFRACTION;1.9
A0A024UZE1;389;442;54;S;5nqf_A;missing_residues;622;2017;X-RAY DIFFRACTION;1.9
A0A024UZE1;104;107;4;D;4z09_A;missing_residues;622;2016;X-RAY DIFFRACTION;2
A0A024UZE1;108;159;52;S;4z09_A;missing_residues;622;2016;X-RAY DIFFRACTION;2
A0A024UZE1;160;162;3;D;4z09_A;missing_residues;622;2016;X-RAY DIFFRACTION;2
A0A024UZE1;163;169;7;S;4z09_A;missing_residues;622;2016;X-RAY DIFFRACTION;2
A0A024UZE1;170;176;7;D;4z09_A;missing_residues;622;2016;X-RAY DIFFRACTION;2
A0A024UZE1;177;258;82;S;4z09_A;missing_residues;622;2016;X-RAY DIFFRACTION;2
A0A024UZE1;259;273;15;D;4z09_A;missing_residues;622;2016;X-RAY DIFFRACTION;2
A0A024UZE1;274;352;79;S;4z09_A;missing_residues;622;2016;X-RAY DIFFRACTION;2
A0A024UZE1;353;388;36;D;4z09_A;missing_residues;622;2016;X-RAY DIFFRACTION;2
A0A024UZE1;389;438;50;S;4z09_A;missing_residues;622;2016;X-RAY DIFFRACTION;2
A0A024UZE1;104;106;3;D;4z0f_A;missing_residues;622;2016;X-RAY DIFFRACTION;2.3
A0A024UZE1;107;171;65;S;4z0f_A;missing_residues;622;2016;X-RAY DIFFRACTION;2.3
A0A024UZE1;172;175;4;D;4z0f_A;missing_residues;622;2016;X-RAY DIFFRACTION;2.3
A0A024UZE1;176;228;53;S;4z0f_A;missing_residues;622;2016;X-RAY DIFFRACTION;2.3
A0A024UZE1;229;229;1;D;4z0f_A;missing_residues;622;2016;X-RAY DIFFRACTION;2.3
A0A024UZE1;230;258;29;S;4z0f_A;missing_residues;622;2016;X-RAY DIFFRACTION;2.3
A0A024UZE1;259;273;15;D;4z0f_A;missing_residues;622;2016;X-RAY DIFFRACTION;2.3
A0A024UZE1;274;353;80;S;4z0f_A;missing_residues;622;2016;X-RAY DIFFRACTION;2.3
A0A024UZE1;354;387;34;D;4z0f_A;missing_residues;622;2016;X-RAY DIFFRACTION;2.3
A0A024UZE1;388;438;51;S;4z0f_A;missing_residues;622;2016;X-RAY DIFFRACTION;2.3
A0A024UZE1;104;107;4;D;4z0d_A;missing_residues;622;2016;X-RAY DIFFRACTION;2.1
A0A024UZE1;108;159;52;S;4z0d_A;missing_residues;622;2016;X-RAY DIFFRACTION;2.1
A0A024UZE1;160;162;3;D;4z0d_A;missing_residues;622;2016;X-RAY DIFFRACTION;2.1
A0A024UZE1;163;171;9;S;4z0d_A;missing_residues;622;2016;X-RAY DIFFRACTION;2.1
A0A024UZE1;172;175;4;D;4z0d_A;missing_residues;622;2016;X-RAY DIFFRACTION;2.1
A0A024UZE1;176;258;83;S;4z0d_A;missing_residues;622;2016;X-RAY DIFFRACTION;2.1
A0A024UZE1;259;273;15;D;4z0d_A;missing_residues;622;2016;X-RAY DIFFRACTION;2.1
A0A024UZE1;274;351;78;S;4z0d_A;missing_residues;622;2016;X-RAY DIFFRACTION;2.1
A0A024UZE1;352;387;36;D;4z0d_A;missing_residues;622;2016;X-RAY DIFFRACTION;2.1
A0A024UZE1;388;438;51;S;4z0d_A;missing_residues;622;2016;X-RAY DIFFRACTION;2.1
A0A024UZE1;104;107;4;D;4z0e_A;missing_residues;622;2016;X-RAY DIFFRACTION;1.9
A0A024UZE1;108;137;30;S;4z0e_A;missing_residues;622;2016;X-RAY DIFFRACTION;1.9
A0A024UZE1;138;138;1;D;4z0e_A;missing_residues;622;2016;X-RAY DIFFRACTION;1.9
A0A024UZE1;139;159;21;S;4z0e_A;missing_residues;622;2016;X-RAY DIFFRACTION;1.9
A0A024UZE1;160;162;3;D;4z0e_A;missing_residues;622;2016;X-RAY DIFFRACTION;1.9
A0A024UZE1;163;170;8;S;4z0e_A;missing_residues;622;2016;X-RAY DIFFRACTION;1.9
A0A024UZE1;171;176;6;D;4z0e_A;missing_residues;622;2016;X-RAY DIFFRACTION;1.9
A0A024UZE1;177;228;52;S;4z0e_A;missing_residues;622;2016;X-RAY DIFFRACTION;1.9
A0A024UZE1;229;229;1;D;4z0e_A;missing_residues;622;2016;X-RAY DIFFRACTION;1.9
A0A024UZE1;230;259;30;S;4z0e_A;missing_residues;622;2016;X-RAY DIFFRACTION;1.9
A0A024UZE1;260;273;14;D;4z0e_A;missing_residues;622;2016;X-RAY DIFFRACTION;1.9
A0A024UZE1;274;351;78;S;4z0e_A;missing_residues;622;2016;X-RAY DIFFRACTION;1.9
A0A024UZE1;352;387;36;D;4z0e_A;missing_residues;622;2016;X-RAY DIFFRACTION;1.9
A0A024UZE1;388;438;51;S;4z0e_A;missing_residues;622;2016;X-RAY DIFFRACTION;1.9
A0A024V0B1;84;86;3;D;4zx8_A;missing_residues;607;2016;X-RAY DIFFRACTION;2.7
A0A024V0B1;87;605;519;S;4zx8_A;missing_residues;607;2016;X-RAY DIFFRACTION;2.7
A0A024V0B1;84;87;4;D;4zx8_B;missing_residues;607;2016;X-RAY DIFFRACTION;2.7
A0A024V0B1;88;257;170;S;4zx8_B;missing_residues;607;2016;X-RAY DIFFRACTION;2.7
A0A024V0B1;258;258;1;D;4zx8_B;missing_residues;607;2016;X-RAY DIFFRACTION;2.7
A0A024V0B1;259;604;346;S;4zx8_B;missing_residues;607;2016;X-RAY DIFFRACTION;2.7
A0A024V0B1;605;605;1;D;4zx8_B;missing_residues;607;2016;X-RAY DIFFRACTION;2.7
A0A024V0B1;84;87;4;D;4zx8_C;missing_residues;607;2016;X-RAY DIFFRACTION;2.7
A0A024V0B1;88;604;517;S;4zx8_C;missing_residues;607;2016;X-RAY DIFFRACTION;2.7
A0A024V0B1;605;605;1;D;4zx8_C;missing_residues;607;2016;X-RAY DIFFRACTION;2.7
A0A024V0B1;84;86;3;D;4zx8_D;missing_residues;607;2016;X-RAY DIFFRACTION;2.7
A0A024V0B1;87;256;170;S;4zx8_D;missing_residues;607;2016;X-RAY DIFFRACTION;2.7
A0A024V0B1;257;262;6;D;4zx8_D;missing_residues;607;2016;X-RAY DIFFRACTION;2.7
A0A024V0B1;263;604;342;S;4zx8_D;missing_residues;607;2016;X-RAY DIFFRACTION;2.7
A0A024V0B1;605;605;1;D;4zx8_D;missing_residues;607;2016;X-RAY DIFFRACTION;2.7
A0A024V0B1;84;87;4;D;4zx8_E;missing_residues;607;2016;X-RAY DIFFRACTION;2.7
A0A024V0B1;88;137;50;S;4zx8_E;missing_residues;607;2016;X-RAY DIFFRACTION;2.7
A0A024V0B1;138;138;1;D;4zx8_E;missing_residues;607;2016;X-RAY DIFFRACTION;2.7
A0A024V0B1;139;257;119;S;4zx8_E;missing_residues;607;2016;X-RAY DIFFRACTION;2.7
A0A024V0B1;258;263;6;D;4zx8_E;missing_residues;607;2016;X-RAY DIFFRACTION;2.7
A0A024V0B1;264;604;341;S;4zx8_E;missing_residues;607;2016;X-RAY DIFFRACTION;2.7
A0A024V0B1;605;605;1;D;4zx8_E;missing_residues;607;2016;X-RAY DIFFRACTION;2.7
A0A024V0B1;84;87;4;D;4zx8_F;missing_residues;607;2016;X-RAY DIFFRACTION;2.7
A0A024V0B1;88;258;171;S;4zx8_F;missing_residues;607;2016;X-RAY DIFFRACTION;2.7
A0A024V0B1;259;263;5;D;4zx8_F;missing_residues;607;2016;X-RAY DIFFRACTION;2.7
A0A024V0B1;264;605;342;S;4zx8_F;missing_residues;607;2016;X-RAY DIFFRACTION;2.7
A0A024V0B1;84;86;3;D;4zx8_G;missing_residues;607;2016;X-RAY DIFFRACTION;2.7
A0A024V0B1;87;605;519;S;4zx8_G;missing_residues;607;2016;X-RAY DIFFRACTION;2.7
A0A024V0B1;84;87;4;D;4zx8_H;missing_residues;607;2016;X-RAY DIFFRACTION;2.7
A0A024V0B1;88;257;170;S;4zx8_H;missing_residues;607;2016;X-RAY DIFFRACTION;2.7
A0A024V0B1;258;258;1;D;4zx8_H;missing_residues;607;2016;X-RAY DIFFRACTION;2.7
A0A024V0B1;259;605;347;S;4zx8_H;missing_residues;607;2016;X-RAY DIFFRACTION;2.7
A0A024V0B1;84;87;4;D;4zx8_I;missing_residues;607;2016;X-RAY DIFFRACTION;2.7
A0A024V0B1;88;551;464;S;4zx8_I;missing_residues;607;2016;X-RAY DIFFRACTION;2.7
A0A024V0B1;552;552;1;D;4zx8_I;missing_residues;607;2016;X-RAY DIFFRACTION;2.7
A0A024V0B1;553;605;53;S;4zx8_I;missing_residues;607;2016;X-RAY DIFFRACTION;2.7
A0A024V0B1;84;86;3;D;4zx8_J;missing_residues;607;2016;X-RAY DIFFRACTION;2.7
A0A024V0B1;87;256;170;S;4zx8_J;missing_residues;607;2016;X-RAY DIFFRACTION;2.7
A0A024V0B1;257;262;6;D;4zx8_J;missing_residues;607;2016;X-RAY DIFFRACTION;2.7
A0A024V0B1;263;605;343;S;4zx8_J;missing_residues;607;2016;X-RAY DIFFRACTION;2.7
A0A024V0B1;84;87;4;D;4zx8_K;missing_residues;607;2016;X-RAY DIFFRACTION;2.7
A0A024V0B1;88;137;50;S;4zx8_K;missing_residues;607;2016;X-RAY DIFFRACTION;2.7
A0A024V0B1;138;138;1;D;4zx8_K;missing_residues;607;2016;X-RAY DIFFRACTION;2.7
A0A024V0B1;139;256;118;S;4zx8_K;missing_residues;607;2016;X-RAY DIFFRACTION;2.7
A0A024V0B1;257;263;7;D;4zx8_K;missing_residues;607;2016;X-RAY DIFFRACTION;2.7
A0A024V0B1;264;604;341;S;4zx8_K;missing_residues;607;2016;X-RAY DIFFRACTION;2.7
A0A024V0B1;605;605;1;D;4zx8_K;missing_residues;607;2016;X-RAY DIFFRACTION;2.7
A0A024V0B1;84;87;4;D;4zx8_L;missing_residues;607;2016;X-RAY DIFFRACTION;2.7
A0A024V0B1;88;257;170;S;4zx8_L;missing_residues;607;2016;X-RAY DIFFRACTION;2.7
A0A024V0B1;258;263;6;D;4zx8_L;missing_residues;607;2016;X-RAY DIFFRACTION;2.7
A0A024V0B1;264;605;342;S;4zx8_L;missing_residues;607;2016;X-RAY DIFFRACTION;2.7
A0A024V0B1;84;86;3;D;4zx9_A;missing_residues;607;2016;X-RAY DIFFRACTION;2.6
A0A024V0B1;87;605;519;S;4zx9_A;missing_residues;607;2016;X-RAY DIFFRACTION;2.6
A0A024V0B1;84;87;4;D;4zx9_B;missing_residues;607;2016;X-RAY DIFFRACTION;2.6
A0A024V0B1;88;257;170;S;4zx9_B;missing_residues;607;2016;X-RAY DIFFRACTION;2.6
A0A024V0B1;258;258;1;D;4zx9_B;missing_residues;607;2016;X-RAY DIFFRACTION;2.6
A0A024V0B1;259;604;346;S;4zx9_B;missing_residues;607;2016;X-RAY DIFFRACTION;2.6
A0A024V0B1;605;605;1;D;4zx9_B;missing_residues;607;2016;X-RAY DIFFRACTION;2.6
A0A024V0B1;84;87;4;D;4zx9_C;missing_residues;607;2016;X-RAY DIFFRACTION;2.6
A0A024V0B1;88;551;464;S;4zx9_C;missing_residues;607;2016;X-RAY DIFFRACTION;2.6
A0A024V0B1;552;552;1;D;4zx9_C;missing_residues;607;2016;X-RAY DIFFRACTION;2.6
A0A024V0B1;553;605;53;S;4zx9_C;missing_residues;607;2016;X-RAY DIFFRACTION;2.6
A0A024V0B1;84;86;3;D;4zx9_D;missing_residues;607;2016;X-RAY DIFFRACTION;2.6
A0A024V0B1;87;256;170;S;4zx9_D;missing_residues;607;2016;X-RAY DIFFRACTION;2.6
A0A024V0B1;257;261;5;D;4zx9_D;missing_residues;607;2016;X-RAY DIFFRACTION;2.6
A0A024V0B1;262;552;291;S;4zx9_D;missing_residues;607;2016;X-RAY DIFFRACTION;2.6
A0A024V0B1;553;553;1;D;4zx9_D;missing_residues;607;2016;X-RAY DIFFRACTION;2.6
A0A024V0B1;554;605;52;S;4zx9_D;missing_residues;607;2016;X-RAY DIFFRACTION;2.6
A0A024V0B1;84;87;4;D;4zx9_E;missing_residues;607;2016;X-RAY DIFFRACTION;2.6
A0A024V0B1;88;137;50;S;4zx9_E;missing_residues;607;2016;X-RAY DIFFRACTION;2.6
A0A024V0B1;138;138;1;D;4zx9_E;missing_residues;607;2016;X-RAY DIFFRACTION;2.6
A0A024V0B1;139;256;118;S;4zx9_E;missing_residues;607;2016;X-RAY DIFFRACTION;2.6
A0A024V0B1;257;263;7;D;4zx9_E;missing_residues;607;2016;X-RAY DIFFRACTION;2.6
A0A024V0B1;264;604;341;S;4zx9_E;missing_residues;607;2016;X-RAY DIFFRACTION;2.6
A0A024V0B1;605;605;1;D;4zx9_E;missing_residues;607;2016;X-RAY DIFFRACTION;2.6
A0A024V0B1;84;87;4;D;4zx9_F;missing_residues;607;2016;X-RAY DIFFRACTION;2.6
A0A024V0B1;88;139;52;S;4zx9_F;missing_residues;607;2016;X-RAY DIFFRACTION;2.6
A0A024V0B1;140;140;1;D;4zx9_F;missing_residues;607;2016;X-RAY DIFFRACTION;2.6
A0A024V0B1;141;257;117;S;4zx9_F;missing_residues;607;2016;X-RAY DIFFRACTION;2.6
A0A024V0B1;258;263;6;D;4zx9_F;missing_residues;607;2016;X-RAY DIFFRACTION;2.6
A0A024V0B1;264;605;342;S;4zx9_F;missing_residues;607;2016;X-RAY DIFFRACTION;2.6
A0A024V0B1;84;86;3;D;4zx9_G;missing_residues;607;2016;X-RAY DIFFRACTION;2.6
A0A024V0B1;87;605;519;S;4zx9_G;missing_residues;607;2016;X-RAY DIFFRACTION;2.6
A0A024V0B1;84;87;4;D;4zx9_H;missing_residues;607;2016;X-RAY DIFFRACTION;2.6
A0A024V0B1;88;257;170;S;4zx9_H;missing_residues;607;2016;X-RAY DIFFRACTION;2.6
A0A024V0B1;258;258;1;D;4zx9_H;missing_residues;607;2016;X-RAY DIFFRACTION;2.6
A0A024V0B1;259;605;347;S;4zx9_H;missing_residues;607;2016;X-RAY DIFFRACTION;2.6
A0A024V0B1;84;87;4;D;4zx9_I;missing_residues;607;2016;X-RAY DIFFRACTION;2.6
A0A024V0B1;88;605;518;S;4zx9_I;missing_residues;607;2016;X-RAY DIFFRACTION;2.6
A0A024V0B1;84;86;3;D;4zx9_J;missing_residues;607;2016;X-RAY DIFFRACTION;2.6
A0A024V0B1;87;256;170;S;4zx9_J;missing_residues;607;2016;X-RAY DIFFRACTION;2.6
A0A024V0B1;257;262;6;D;4zx9_J;missing_residues;607;2016;X-RAY DIFFRACTION;2.6
A0A024V0B1;263;604;342;S;4zx9_J;missing_residues;607;2016;X-RAY DIFFRACTION;2.6
A0A024V0B1;605;605;1;D;4zx9_J;missing_residues;607;2016;X-RAY DIFFRACTION;2.6
A0A024V0B1;84;87;4;D;4zx9_K;missing_residues;607;2016;X-RAY DIFFRACTION;2.6
A0A024V0B1;88;137;50;S;4zx9_K;missing_residues;607;2016;X-RAY DIFFRACTION;2.6
A0A024V0B1;138;138;1;D;4zx9_K;missing_residues;607;2016;X-RAY DIFFRACTION;2.6
A0A024V0B1;139;256;118;S;4zx9_K;missing_residues;607;2016;X-RAY DIFFRACTION;2.6
A0A024V0B1;257;263;7;D;4zx9_K;missing_residues;607;2016;X-RAY DIFFRACTION;2.6
A0A024V0B1;264;552;289;S;4zx9_K;missing_residues;607;2016;X-RAY DIFFRACTION;2.6
A0A024V0B1;553;553;1;D;4zx9_K;missing_residues;607;2016;X-RAY DIFFRACTION;2.6
A0A024V0B1;554;604;51;S;4zx9_K;missing_residues;607;2016;X-RAY DIFFRACTION;2.6
A0A024V0B1;605;605;1;D;4zx9_K;missing_residues;607;2016;X-RAY DIFFRACTION;2.6
A0A024V0B1;84;87;4;D;4zx9_L;missing_residues;607;2016;X-RAY DIFFRACTION;2.6
A0A024V0B1;88;256;169;S;4zx9_L;missing_residues;607;2016;X-RAY DIFFRACTION;2.6
A0A024V0B1;257;263;7;D;4zx9_L;missing_residues;607;2016;X-RAY DIFFRACTION;2.6
A0A024V0B1;264;605;342;S;4zx9_L;missing_residues;607;2016;X-RAY DIFFRACTION;2.6
A0A024V0B1;87;605;519;S;5cbm_A;missing_residues;607;2015;X-RAY DIFFRACTION;2.3
A0A024V0B1;87;87;1;D;5cbm_B;missing_residues;607;2015;X-RAY DIFFRACTION;2.3
A0A024V0B1;88;257;170;S;5cbm_B;missing_residues;607;2015;X-RAY DIFFRACTION;2.3
A0A024V0B1;258;258;1;D;5cbm_B;missing_residues;607;2015;X-RAY DIFFRACTION;2.3
A0A024V0B1;259;604;346;S;5cbm_B;missing_residues;607;2015;X-RAY DIFFRACTION;2.3
A0A024V0B1;605;605;1;D;5cbm_B;missing_residues;607;2015;X-RAY DIFFRACTION;2.3
A0A024V0B1;87;87;1;D;5cbm_C;missing_residues;607;2015;X-RAY DIFFRACTION;2.3
A0A024V0B1;88;604;517;S;5cbm_C;missing_residues;607;2015;X-RAY DIFFRACTION;2.3
A0A024V0B1;605;605;1;D;5cbm_C;missing_residues;607;2015;X-RAY DIFFRACTION;2.3
A0A024V0B1;87;256;170;S;5cbm_D;missing_residues;607;2015;X-RAY DIFFRACTION;2.3
A0A024V0B1;257;261;5;D;5cbm_D;missing_residues;607;2015;X-RAY DIFFRACTION;2.3
A0A024V0B1;262;605;344;S;5cbm_D;missing_residues;607;2015;X-RAY DIFFRACTION;2.3
A0A024V0B1;87;87;1;D;5cbm_E;missing_residues;607;2015;X-RAY DIFFRACTION;2.3
A0A024V0B1;88;137;50;S;5cbm_E;missing_residues;607;2015;X-RAY DIFFRACTION;2.3
A0A024V0B1;138;138;1;D;5cbm_E;missing_residues;607;2015;X-RAY DIFFRACTION;2.3
A0A024V0B1;139;256;118;S;5cbm_E;missing_residues;607;2015;X-RAY DIFFRACTION;2.3
A0A024V0B1;257;263;7;D;5cbm_E;missing_residues;607;2015;X-RAY DIFFRACTION;2.3
A0A024V0B1;264;604;341;S;5cbm_E;missing_residues;607;2015;X-RAY DIFFRACTION;2.3
A0A024V0B1;605;605;1;D;5cbm_E;missing_residues;607;2015;X-RAY DIFFRACTION;2.3
A0A024V0B1;87;87;1;D;5cbm_F;missing_residues;607;2015;X-RAY DIFFRACTION;2.3
A0A024V0B1;88;256;169;S;5cbm_F;missing_residues;607;2015;X-RAY DIFFRACTION;2.3
A0A024V0B1;257;263;7;D;5cbm_F;missing_residues;607;2015;X-RAY DIFFRACTION;2.3
A0A024V0B1;264;605;342;S;5cbm_F;missing_residues;607;2015;X-RAY DIFFRACTION;2.3
A0A024V0B1;87;605;519;S;5cbm_G;missing_residues;607;2015;X-RAY DIFFRACTION;2.3
A0A024V0B1;87;87;1;D;5cbm_H;missing_residues;607;2015;X-RAY DIFFRACTION;2.3
A0A024V0B1;88;257;170;S;5cbm_H;missing_residues;607;2015;X-RAY DIFFRACTION;2.3
A0A024V0B1;258;258;1;D;5cbm_H;missing_residues;607;2015;X-RAY DIFFRACTION;2.3
A0A024V0B1;259;605;347;S;5cbm_H;missing_residues;607;2015;X-RAY DIFFRACTION;2.3
A0A024V0B1;87;87;1;D;5cbm_I;missing_residues;607;2015;X-RAY DIFFRACTION;2.3
A0A024V0B1;88;604;517;S;5cbm_I;missing_residues;607;2015;X-RAY DIFFRACTION;2.3
A0A024V0B1;605;605;1;D;5cbm_I;missing_residues;607;2015;X-RAY DIFFRACTION;2.3
A0A024V0B1;87;256;170;S;5cbm_J;missing_residues;607;2015;X-RAY DIFFRACTION;2.3
A0A024V0B1;257;261;5;D;5cbm_J;missing_residues;607;2015;X-RAY DIFFRACTION;2.3
A0A024V0B1;262;605;344;S;5cbm_J;missing_residues;607;2015;X-RAY DIFFRACTION;2.3
A0A024V0B1;87;87;1;D;5cbm_K;missing_residues;607;2015;X-RAY DIFFRACTION;2.3
A0A024V0B1;88;137;50;S;5cbm_K;missing_residues;607;2015;X-RAY DIFFRACTION;2.3
A0A024V0B1;138;138;1;D;5cbm_K;missing_residues;607;2015;X-RAY DIFFRACTION;2.3
A0A024V0B1;139;256;118;S;5cbm_K;missing_residues;607;2015;X-RAY DIFFRACTION;2.3
A0A024V0B1;257;263;7;D;5cbm_K;missing_residues;607;2015;X-RAY DIFFRACTION;2.3
A0A024V0B1;264;604;341;S;5cbm_K;missing_residues;607;2015;X-RAY DIFFRACTION;2.3
A0A024V0B1;605;605;1;D;5cbm_K;missing_residues;607;2015;X-RAY DIFFRACTION;2.3
A0A024V0B1;87;87;1;D;5cbm_L;missing_residues;607;2015;X-RAY DIFFRACTION;2.3
A0A024V0B1;88;256;169;S;5cbm_L;missing_residues;607;2015;X-RAY DIFFRACTION;2.3
A0A024V0B1;257;263;7;D;5cbm_L;missing_residues;607;2015;X-RAY DIFFRACTION;2.3
A0A024V0B1;264;605;342;S;5cbm_L;missing_residues;607;2015;X-RAY DIFFRACTION;2.3
A0A024V0B1;84;86;3;D;4zyq_A;missing_residues;607;2016;X-RAY DIFFRACTION;2.6
A0A024V0B1;87;137;51;S;4zyq_A;missing_residues;607;2016;X-RAY DIFFRACTION;2.6
A0A024V0B1;138;138;1;D;4zyq_A;missing_residues;607;2016;X-RAY DIFFRACTION;2.6
A0A024V0B1;139;261;123;S;4zyq_A;missing_residues;607;2016;X-RAY DIFFRACTION;2.6
A0A024V0B1;262;262;1;D;4zyq_A;missing_residues;607;2016;X-RAY DIFFRACTION;2.6
A0A024V0B1;263;605;343;S;4zyq_A;missing_residues;607;2016;X-RAY DIFFRACTION;2.6
A0A024V0B1;84;87;4;D;4zyq_B;missing_residues;607;2016;X-RAY DIFFRACTION;2.6
A0A024V0B1;88;257;170;S;4zyq_B;missing_residues;607;2016;X-RAY DIFFRACTION;2.6
A0A024V0B1;258;258;1;D;4zyq_B;missing_residues;607;2016;X-RAY DIFFRACTION;2.6
A0A024V0B1;259;604;346;S;4zyq_B;missing_residues;607;2016;X-RAY DIFFRACTION;2.6
A0A024V0B1;605;605;1;D;4zyq_B;missing_residues;607;2016;X-RAY DIFFRACTION;2.6
A0A024V0B1;84;87;4;D;4zyq_C;missing_residues;607;2016;X-RAY DIFFRACTION;2.6
A0A024V0B1;88;551;464;S;4zyq_C;missing_residues;607;2016;X-RAY DIFFRACTION;2.6
A0A024V0B1;552;552;1;D;4zyq_C;missing_residues;607;2016;X-RAY DIFFRACTION;2.6
A0A024V0B1;553;604;52;S;4zyq_C;missing_residues;607;2016;X-RAY DIFFRACTION;2.6
A0A024V0B1;605;605;1;D;4zyq_C;missing_residues;607;2016;X-RAY DIFFRACTION;2.6
A0A024V0B1;84;86;3;D;4zyq_D;missing_residues;607;2016;X-RAY DIFFRACTION;2.6
A0A024V0B1;87;256;170;S;4zyq_D;missing_residues;607;2016;X-RAY DIFFRACTION;2.6
A0A024V0B1;257;261;5;D;4zyq_D;missing_residues;607;2016;X-RAY DIFFRACTION;2.6
A0A024V0B1;262;605;344;S;4zyq_D;missing_residues;607;2016;X-RAY DIFFRACTION;2.6
A0A024V0B1;84;87;4;D;4zyq_E;missing_residues;607;2016;X-RAY DIFFRACTION;2.6
A0A024V0B1;88;137;50;S;4zyq_E;missing_residues;607;2016;X-RAY DIFFRACTION;2.6
A0A024V0B1;138;138;1;D;4zyq_E;missing_residues;607;2016;X-RAY DIFFRACTION;2.6
A0A024V0B1;139;256;118;S;4zyq_E;missing_residues;607;2016;X-RAY DIFFRACTION;2.6
A0A024V0B1;257;263;7;D;4zyq_E;missing_residues;607;2016;X-RAY DIFFRACTION;2.6
A0A024V0B1;264;604;341;S;4zyq_E;missing_residues;607;2016;X-RAY DIFFRACTION;2.6
A0A024V0B1;605;605;1;D;4zyq_E;missing_residues;607;2016;X-RAY DIFFRACTION;2.6
A0A024V0B1;84;87;4;D;4zyq_F;missing_residues;607;2016;X-RAY DIFFRACTION;2.6
A0A024V0B1;88;256;169;S;4zyq_F;missing_residues;607;2016;X-RAY DIFFRACTION;2.6
A0A024V0B1;257;263;7;D;4zyq_F;missing_residues;607;2016;X-RAY DIFFRACTION;2.6
A0A024V0B1;264;605;342;S;4zyq_F;missing_residues;607;2016;X-RAY DIFFRACTION;2.6
A0A024V0B1;84;86;3;D;4zyq_G;missing_residues;607;2016;X-RAY DIFFRACTION;2.6
A0A024V0B1;87;605;519;S;4zyq_G;missing_residues;607;2016;X-RAY DIFFRACTION;2.6
A0A024V0B1;84;87;4;D;4zyq_H;missing_residues;607;2016;X-RAY DIFFRACTION;2.6
A0A024V0B1;88;257;170;S;4zyq_H;missing_residues;607;2016;X-RAY DIFFRACTION;2.6
A0A024V0B1;258;258;1;D;4zyq_H;missing_residues;607;2016;X-RAY DIFFRACTION;2.6
A0A024V0B1;259;604;346;S;4zyq_H;missing_residues;607;2016;X-RAY DIFFRACTION;2.6
A0A024V0B1;605;605;1;D;4zyq_H;missing_residues;607;2016;X-RAY DIFFRACTION;2.6
A0A024V0B1;84;87;4;D;4zyq_I;missing_residues;607;2016;X-RAY DIFFRACTION;2.6
A0A024V0B1;88;605;518;S;4zyq_I;missing_residues;607;2016;X-RAY DIFFRACTION;2.6
A0A024V0B1;84;86;3;D;4zyq_J;missing_residues;607;2016;X-RAY DIFFRACTION;2.6
A0A024V0B1;87;256;170;S;4zyq_J;missing_residues;607;2016;X-RAY DIFFRACTION;2.6
A0A024V0B1;257;262;6;D;4zyq_J;missing_residues;607;2016;X-RAY DIFFRACTION;2.6
A0A024V0B1;263;605;343;S;4zyq_J;missing_residues;607;2016;X-RAY DIFFRACTION;2.6
A0A024V0B1;84;87;4;D;4zyq_K;missing_residues;607;2016;X-RAY DIFFRACTION;2.6
A0A024V0B1;88;137;50;S;4zyq_K;missing_residues;607;2016;X-RAY DIFFRACTION;2.6
A0A024V0B1;138;138;1;D;4zyq_K;missing_residues;607;2016;X-RAY DIFFRACTION;2.6
A0A024V0B1;139;256;118;S;4zyq_K;missing_residues;607;2016;X-RAY DIFFRACTION;2.6
A0A024V0B1;257;263;7;D;4zyq_K;missing_residues;607;2016;X-RAY DIFFRACTION;2.6
A0A024V0B1;264;552;289;S;4zyq_K;missing_residues;607;2016;X-RAY DIFFRACTION;2.6
A0A024V0B1;553;553;1;D;4zyq_K;missing_residues;607;2016;X-RAY DIFFRACTION;2.6
A0A024V0B1;554;604;51;S;4zyq_K;missing_residues;607;2016;X-RAY DIFFRACTION;2.6
A0A024V0B1;605;605;1;D;4zyq_K;missing_residues;607;2016;X-RAY DIFFRACTION;2.6
A0A024V0B1;84;87;4;D;4zyq_L;missing_residues;607;2016;X-RAY DIFFRACTION;2.6
A0A024V0B1;88;256;169;S;4zyq_L;missing_residues;607;2016;X-RAY DIFFRACTION;2.6
A0A024V0B1;257;263;7;D;4zyq_L;missing_residues;607;2016;X-RAY DIFFRACTION;2.6
A0A024V0B1;264;605;342;S;4zyq_L;missing_residues;607;2016;X-RAY DIFFRACTION;2.6
A0A024V0B1;84;86;3;D;4zy0_A;missing_residues;607;2016;X-RAY DIFFRACTION;2.2
A0A024V0B1;87;605;519;S;4zy0_A;missing_residues;607;2016;X-RAY DIFFRACTION;2.2
A0A024V0B1;84;87;4;D;4zy0_B;missing_residues;607;2016;X-RAY DIFFRACTION;2.2
A0A024V0B1;88;605;518;S;4zy0_B;missing_residues;607;2016;X-RAY DIFFRACTION;2.2
A0A024V0B1;84;87;4;D;4zy0_C;missing_residues;607;2016;X-RAY DIFFRACTION;2.2
A0A024V0B1;88;604;517;S;4zy0_C;missing_residues;607;2016;X-RAY DIFFRACTION;2.2
A0A024V0B1;605;605;1;D;4zy0_C;missing_residues;607;2016;X-RAY DIFFRACTION;2.2
A0A024V0B1;84;86;3;D;4zy0_D;missing_residues;607;2016;X-RAY DIFFRACTION;2.2
A0A024V0B1;87;256;170;S;4zy0_D;missing_residues;607;2016;X-RAY DIFFRACTION;2.2
A0A024V0B1;257;261;5;D;4zy0_D;missing_residues;607;2016;X-RAY DIFFRACTION;2.2
A0A024V0B1;262;604;343;S;4zy0_D;missing_residues;607;2016;X-RAY DIFFRACTION;2.2
A0A024V0B1;605;605;1;D;4zy0_D;missing_residues;607;2016;X-RAY DIFFRACTION;2.2
A0A024V0B1;84;87;4;D;4zy0_E;missing_residues;607;2016;X-RAY DIFFRACTION;2.2
A0A024V0B1;88;137;50;S;4zy0_E;missing_residues;607;2016;X-RAY DIFFRACTION;2.2
A0A024V0B1;138;138;1;D;4zy0_E;missing_residues;607;2016;X-RAY DIFFRACTION;2.2
A0A024V0B1;139;256;118;S;4zy0_E;missing_residues;607;2016;X-RAY DIFFRACTION;2.2
A0A024V0B1;257;263;7;D;4zy0_E;missing_residues;607;2016;X-RAY DIFFRACTION;2.2
A0A024V0B1;264;604;341;S;4zy0_E;missing_residues;607;2016;X-RAY DIFFRACTION;2.2
A0A024V0B1;605;605;1;D;4zy0_E;missing_residues;607;2016;X-RAY DIFFRACTION;2.2
A0A024V0B1;84;87;4;D;4zy0_F;missing_residues;607;2016;X-RAY DIFFRACTION;2.2
A0A024V0B1;88;139;52;S;4zy0_F;missing_residues;607;2016;X-RAY DIFFRACTION;2.2
A0A024V0B1;140;140;1;D;4zy0_F;missing_residues;607;2016;X-RAY DIFFRACTION;2.2
A0A024V0B1;141;256;116;S;4zy0_F;missing_residues;607;2016;X-RAY DIFFRACTION;2.2
A0A024V0B1;257;263;7;D;4zy0_F;missing_residues;607;2016;X-RAY DIFFRACTION;2.2
A0A024V0B1;264;605;342;S;4zy0_F;missing_residues;607;2016;X-RAY DIFFRACTION;2.2
A0A024V0B1;84;86;3;D;4zy0_G;missing_residues;607;2016;X-RAY DIFFRACTION;2.2
A0A024V0B1;87;605;519;S;4zy0_G;missing_residues;607;2016;X-RAY DIFFRACTION;2.2
A0A024V0B1;84;87;4;D;4zy0_H;missing_residues;607;2016;X-RAY DIFFRACTION;2.2
A0A024V0B1;88;257;170;S;4zy0_H;missing_residues;607;2016;X-RAY DIFFRACTION;2.2
A0A024V0B1;258;258;1;D;4zy0_H;missing_residues;607;2016;X-RAY DIFFRACTION;2.2
A0A024V0B1;259;605;347;S;4zy0_H;missing_residues;607;2016;X-RAY DIFFRACTION;2.2
A0A024V0B1;84;87;4;D;4zy0_I;missing_residues;607;2016;X-RAY DIFFRACTION;2.2
A0A024V0B1;88;605;518;S;4zy0_I;missing_residues;607;2016;X-RAY DIFFRACTION;2.2
A0A024V0B1;84;86;3;D;4zy0_J;missing_residues;607;2016;X-RAY DIFFRACTION;2.2
A0A024V0B1;87;256;170;S;4zy0_J;missing_residues;607;2016;X-RAY DIFFRACTION;2.2
A0A024V0B1;257;261;5;D;4zy0_J;missing_residues;607;2016;X-RAY DIFFRACTION;2.2
A0A024V0B1;262;605;344;S;4zy0_J;missing_residues;607;2016;X-RAY DIFFRACTION;2.2
A0A024V0B1;84;87;4;D;4zy0_K;missing_residues;607;2016;X-RAY DIFFRACTION;2.2
A0A024V0B1;88;137;50;S;4zy0_K;missing_residues;607;2016;X-RAY DIFFRACTION;2.2
A0A024V0B1;138;138;1;D;4zy0_K;missing_residues;607;2016;X-RAY DIFFRACTION;2.2
A0A024V0B1;139;256;118;S;4zy0_K;missing_residues;607;2016;X-RAY DIFFRACTION;2.2
A0A024V0B1;257;263;7;D;4zy0_K;missing_residues;607;2016;X-RAY DIFFRACTION;2.2
A0A024V0B1;264;551;288;S;4zy0_K;missing_residues;607;2016;X-RAY DIFFRACTION;2.2
A0A024V0B1;552;552;1;D;4zy0_K;missing_residues;607;2016;X-RAY DIFFRACTION;2.2
A0A024V0B1;553;604;52;S;4zy0_K;missing_residues;607;2016;X-RAY DIFFRACTION;2.2
A0A024V0B1;605;605;1;D;4zy0_K;missing_residues;607;2016;X-RAY DIFFRACTION;2.2
A0A024V0B1;84;87;4;D;4zy0_L;missing_residues;607;2016;X-RAY DIFFRACTION;2.2
A0A024V0B1;88;256;169;S;4zy0_L;missing_residues;607;2016;X-RAY DIFFRACTION;2.2
A0A024V0B1;257;263;7;D;4zy0_L;missing_residues;607;2016;X-RAY DIFFRACTION;2.2
A0A024V0B1;264;605;342;S;4zy0_L;missing_residues;607;2016;X-RAY DIFFRACTION;2.2
A0A024V0B1;84;86;3;D;4zy1_A;missing_residues;607;2016;X-RAY DIFFRACTION;2.5
A0A024V0B1;87;550;464;S;4zy1_A;missing_residues;607;2016;X-RAY DIFFRACTION;2.5
A0A024V0B1;551;551;1;D;4zy1_A;missing_residues;607;2016;X-RAY DIFFRACTION;2.5
A0A024V0B1;552;605;54;S;4zy1_A;missing_residues;607;2016;X-RAY DIFFRACTION;2.5
A0A024V0B1;84;87;4;D;4zy1_B;missing_residues;607;2016;X-RAY DIFFRACTION;2.5
A0A024V0B1;88;257;170;S;4zy1_B;missing_residues;607;2016;X-RAY DIFFRACTION;2.5
A0A024V0B1;258;258;1;D;4zy1_B;missing_residues;607;2016;X-RAY DIFFRACTION;2.5
A0A024V0B1;259;604;346;S;4zy1_B;missing_residues;607;2016;X-RAY DIFFRACTION;2.5
A0A024V0B1;605;605;1;D;4zy1_B;missing_residues;607;2016;X-RAY DIFFRACTION;2.5
A0A024V0B1;84;87;4;D;4zy1_C;missing_residues;607;2016;X-RAY DIFFRACTION;2.5
A0A024V0B1;88;551;464;S;4zy1_C;missing_residues;607;2016;X-RAY DIFFRACTION;2.5
A0A024V0B1;552;553;2;D;4zy1_C;missing_residues;607;2016;X-RAY DIFFRACTION;2.5
A0A024V0B1;554;605;52;S;4zy1_C;missing_residues;607;2016;X-RAY DIFFRACTION;2.5
A0A024V0B1;84;86;3;D;4zy1_D;missing_residues;607;2016;X-RAY DIFFRACTION;2.5
A0A024V0B1;87;256;170;S;4zy1_D;missing_residues;607;2016;X-RAY DIFFRACTION;2.5
A0A024V0B1;257;261;5;D;4zy1_D;missing_residues;607;2016;X-RAY DIFFRACTION;2.5
A0A024V0B1;262;605;344;S;4zy1_D;missing_residues;607;2016;X-RAY DIFFRACTION;2.5
A0A024V0B1;84;87;4;D;4zy1_E;missing_residues;607;2016;X-RAY DIFFRACTION;2.5
A0A024V0B1;88;137;50;S;4zy1_E;missing_residues;607;2016;X-RAY DIFFRACTION;2.5
A0A024V0B1;138;138;1;D;4zy1_E;missing_residues;607;2016;X-RAY DIFFRACTION;2.5
A0A024V0B1;139;256;118;S;4zy1_E;missing_residues;607;2016;X-RAY DIFFRACTION;2.5
A0A024V0B1;257;263;7;D;4zy1_E;missing_residues;607;2016;X-RAY DIFFRACTION;2.5
A0A024V0B1;264;551;288;S;4zy1_E;missing_residues;607;2016;X-RAY DIFFRACTION;2.5
A0A024V0B1;552;552;1;D;4zy1_E;missing_residues;607;2016;X-RAY DIFFRACTION;2.5
A0A024V0B1;553;604;52;S;4zy1_E;missing_residues;607;2016;X-RAY DIFFRACTION;2.5
A0A024V0B1;605;605;1;D;4zy1_E;missing_residues;607;2016;X-RAY DIFFRACTION;2.5
A0A024V0B1;84;87;4;D;4zy1_F;missing_residues;607;2016;X-RAY DIFFRACTION;2.5
A0A024V0B1;88;256;169;S;4zy1_F;missing_residues;607;2016;X-RAY DIFFRACTION;2.5
A0A024V0B1;257;263;7;D;4zy1_F;missing_residues;607;2016;X-RAY DIFFRACTION;2.5
A0A024V0B1;264;605;342;S;4zy1_F;missing_residues;607;2016;X-RAY DIFFRACTION;2.5
A0A024V0B1;84;86;3;D;4zy1_G;missing_residues;607;2016;X-RAY DIFFRACTION;2.5
A0A024V0B1;87;605;519;S;4zy1_G;missing_residues;607;2016;X-RAY DIFFRACTION;2.5
A0A024V0B1;84;87;4;D;4zy1_H;missing_residues;607;2016;X-RAY DIFFRACTION;2.5
A0A024V0B1;88;257;170;S;4zy1_H;missing_residues;607;2016;X-RAY DIFFRACTION;2.5
A0A024V0B1;258;258;1;D;4zy1_H;missing_residues;607;2016;X-RAY DIFFRACTION;2.5
A0A024V0B1;259;605;347;S;4zy1_H;missing_residues;607;2016;X-RAY DIFFRACTION;2.5
A0A024V0B1;84;87;4;D;4zy1_I;missing_residues;607;2016;X-RAY DIFFRACTION;2.5
A0A024V0B1;88;604;517;S;4zy1_I;missing_residues;607;2016;X-RAY DIFFRACTION;2.5
A0A024V0B1;605;605;1;D;4zy1_I;missing_residues;607;2016;X-RAY DIFFRACTION;2.5
A0A024V0B1;84;86;3;D;4zy1_J;missing_residues;607;2016;X-RAY DIFFRACTION;2.5
A0A024V0B1;87;256;170;S;4zy1_J;missing_residues;607;2016;X-RAY DIFFRACTION;2.5
A0A024V0B1;257;261;5;D;4zy1_J;missing_residues;607;2016;X-RAY DIFFRACTION;2.5
A0A024V0B1;262;605;344;S;4zy1_J;missing_residues;607;2016;X-RAY DIFFRACTION;2.5
A0A024V0B1;84;87;4;D;4zy1_K;missing_residues;607;2016;X-RAY DIFFRACTION;2.5
A0A024V0B1;88;137;50;S;4zy1_K;missing_residues;607;2016;X-RAY DIFFRACTION;2.5
A0A024V0B1;138;138;1;D;4zy1_K;missing_residues;607;2016;X-RAY DIFFRACTION;2.5
A0A024V0B1;139;256;118;S;4zy1_K;missing_residues;607;2016;X-RAY DIFFRACTION;2.5
A0A024V0B1;257;263;7;D;4zy1_K;missing_residues;607;2016;X-RAY DIFFRACTION;2.5
A0A024V0B1;264;604;341;S;4zy1_K;missing_residues;607;2016;X-RAY DIFFRACTION;2.5
A0A024V0B1;605;605;1;D;4zy1_K;missing_residues;607;2016;X-RAY DIFFRACTION;2.5
A0A024V0B1;84;87;4;D;4zy1_L;missing_residues;607;2016;X-RAY DIFFRACTION;2.5
A0A024V0B1;88;139;52;S;4zy1_L;missing_residues;607;2016;X-RAY DIFFRACTION;2.5
A0A024V0B1;140;140;1;D;4zy1_L;missing_residues;607;2016;X-RAY DIFFRACTION;2.5
A0A024V0B1;141;256;116;S;4zy1_L;missing_residues;607;2016;X-RAY DIFFRACTION;2.5
A0A024V0B1;257;263;7;D;4zy1_L;missing_residues;607;2016;X-RAY DIFFRACTION;2.5
A0A024V0B1;264;605;342;S;4zy1_L;missing_residues;607;2016;X-RAY DIFFRACTION;2.5
A0A031WDA8;2;148;147;S;5eri_A;missing_residues;149;2016;X-RAY DIFFRACTION;2.3
A0A031WDA8;149;149;1;D;5eri_A;missing_residues;149;2016;X-RAY DIFFRACTION;2.3
A0A034W4L8;29;102;74;S;6djw_A;missing_residues;496;2018;X-RAY DIFFRACTION;3.8
A0A034W4L8;103;116;14;D;6djw_A;missing_residues;496;2018;X-RAY DIFFRACTION;3.8
A0A034W4L8;161;171;11;D;6djw_A;missing_residues;496;2018;X-RAY DIFFRACTION;3.8
A0A034W4L8;172;410;239;S;6djw_A;missing_residues;496;2018;X-RAY DIFFRACTION;3.8
A0A034W4L8;411;412;2;D;6djw_A;missing_residues;496;2018;X-RAY DIFFRACTION;3.8
A0A034W4L8;29;102;74;S;6djx_A;missing_residues;496;2018;X-RAY DIFFRACTION;4.8
A0A034W4L8;103;109;7;D;6djx_A;missing_residues;496;2018;X-RAY DIFFRACTION;4.8
A0A034W4L8;155;171;17;D;6djx_A;missing_residues;496;2018;X-RAY DIFFRACTION;4.8
A0A034W4L8;172;410;239;S;6djx_A;missing_residues;496;2018;X-RAY DIFFRACTION;4.8
A0A034W4L8;411;496;86;D;6djx_A;missing_residues;496;2018;X-RAY DIFFRACTION;4.8
A0A037USE5;1;93;93;S;5l8z_A;missing_residues;94;2016;X-RAY DIFFRACTION;1.4
A0A037USE5;94;94;1;D;5l8z_A;missing_residues;94;2016;X-RAY DIFFRACTION;1.4
A0A037USE5;1;64;64;S;4n1v_A;missing_residues;94;2014;X-RAY DIFFRACTION;1.36
A0A037USE5;65;66;2;D;4n1v_A;missing_residues;94;2014;X-RAY DIFFRACTION;1.36
A0A037USE5;67;93;27;S;4n1v_A;missing_residues;94;2014;X-RAY DIFFRACTION;1.36
A0A037USE5;94;94;1;D;4n1v_A;missing_residues;94;2014;X-RAY DIFFRACTION;1.36
A0A059PIQ0;3;64;62;S;5wwk_A;missing_residues;251;2017;X-RAY DIFFRACTION;3.2
A0A059PIQ0;66;66;1;S;5wwk_A;missing_residues;251;2017;X-RAY DIFFRACTION;3.2
A0A059PIQ0;68;232;165;S;5wwk_A;missing_residues;251;2017;X-RAY DIFFRACTION;3.2
A0A059PIQ0;3;64;62;S;5wwk_B;missing_residues;251;2017;X-RAY DIFFRACTION;3.2
A0A059PIQ0;66;66;1;S;5wwk_B;missing_residues;251;2017;X-RAY DIFFRACTION;3.2
A0A059PIQ0;68;232;165;S;5wwk_B;missing_residues;251;2017;X-RAY DIFFRACTION;3.2
A0A059PIQ0;3;64;62;S;5wwk_C;missing_residues;251;2017;X-RAY DIFFRACTION;3.2
A0A059PIQ0;66;66;1;S;5wwk_C;missing_residues;251;2017;X-RAY DIFFRACTION;3.2
A0A059PIQ0;68;232;165;S;5wwk_C;missing_residues;251;2017;X-RAY DIFFRACTION;3.2
A0A059PIQ0;3;64;62;S;5wwk_D;missing_residues;251;2017;X-RAY DIFFRACTION;3.2
A0A059PIQ0;66;66;1;S;5wwk_D;missing_residues;251;2017;X-RAY DIFFRACTION;3.2
A0A059PIQ0;68;232;165;S;5wwk_D;missing_residues;251;2017;X-RAY DIFFRACTION;3.2
A0A059PIQ0;3;64;62;S;5wwk_E;missing_residues;251;2017;X-RAY DIFFRACTION;3.2
A0A059PIQ0;66;66;1;S;5wwk_E;missing_residues;251;2017;X-RAY DIFFRACTION;3.2
A0A059PIQ0;68;232;165;S;5wwk_E;missing_residues;251;2017;X-RAY DIFFRACTION;3.2
A0A059PIQ0;3;64;62;S;5wwk_F;missing_residues;251;2017;X-RAY DIFFRACTION;3.2
A0A059PIQ0;66;66;1;S;5wwk_F;missing_residues;251;2017;X-RAY DIFFRACTION;3.2
A0A059PIQ0;68;232;165;S;5wwk_F;missing_residues;251;2017;X-RAY DIFFRACTION;3.2
A0A059PIQ0;5;64;60;S;5dy6_A;missing_residues;251;2016;X-RAY DIFFRACTION;2.66
A0A059PIQ0;67;232;166;S;5dy6_A;missing_residues;251;2016;X-RAY DIFFRACTION;2.66
A0A059PIQ0;5;5;1;D;5dy6_B;missing_residues;251;2016;X-RAY DIFFRACTION;2.66
A0A059PIQ0;6;64;59;S;5dy6_B;missing_residues;251;2016;X-RAY DIFFRACTION;2.66
A0A059PIQ0;67;232;166;S;5dy6_B;missing_residues;251;2016;X-RAY DIFFRACTION;2.66
A0A059PIQ0;4;48;45;S;4zf3_A;missing_residues;251;2015;X-RAY DIFFRACTION;1.9
A0A059PIQ0;49;50;2;D;4zf3_A;missing_residues;251;2015;X-RAY DIFFRACTION;1.9
A0A059PIQ0;51;64;14;S;4zf3_A;missing_residues;251;2015;X-RAY DIFFRACTION;1.9
A0A059PIQ0;67;156;90;S;4zf3_A;missing_residues;251;2015;X-RAY DIFFRACTION;1.9
A0A059PIQ0;157;159;3;D;4zf3_A;missing_residues;251;2015;X-RAY DIFFRACTION;1.9
A0A059PIQ0;160;188;29;S;4zf3_A;missing_residues;251;2015;X-RAY DIFFRACTION;1.9
A0A059PIQ0;189;192;4;D;4zf3_A;missing_residues;251;2015;X-RAY DIFFRACTION;1.9
A0A059PIQ0;193;229;37;S;4zf3_A;missing_residues;251;2015;X-RAY DIFFRACTION;1.9
A0A059PIQ0;230;235;6;D;4zf3_A;missing_residues;251;2015;X-RAY DIFFRACTION;1.9
A0A059PIQ0;4;64;61;S;4zf3_B;missing_residues;251;2015;X-RAY DIFFRACTION;1.9
A0A059PIQ0;67;154;88;S;4zf3_B;missing_residues;251;2015;X-RAY DIFFRACTION;1.9
A0A059PIQ0;155;159;5;D;4zf3_B;missing_residues;251;2015;X-RAY DIFFRACTION;1.9
A0A059PIQ0;160;188;29;S;4zf3_B;missing_residues;251;2015;X-RAY DIFFRACTION;1.9
A0A059PIQ0;189;192;4;D;4zf3_B;missing_residues;251;2015;X-RAY DIFFRACTION;1.9
A0A059PIQ0;193;229;37;S;4zf3_B;missing_residues;251;2015;X-RAY DIFFRACTION;1.9
A0A059PIQ0;230;235;6;D;4zf3_B;missing_residues;251;2015;X-RAY DIFFRACTION;1.9
A0A059PIQ0;3;64;62;S;5btt_A;missing_residues;251;2016;X-RAY DIFFRACTION;2.14
A0A059PIQ0;67;231;165;S;5btt_A;missing_residues;251;2016;X-RAY DIFFRACTION;2.14
A0A059PIQ0;3;64;62;S;5btt_B;missing_residues;251;2016;X-RAY DIFFRACTION;2.14
A0A059PIQ0;66;66;1;S;5btt_B;missing_residues;251;2016;X-RAY DIFFRACTION;2.14
A0A059PIQ0;68;231;164;S;5btt_B;missing_residues;251;2016;X-RAY DIFFRACTION;2.14
A0A059PIQ0;2;3;2;D;4xgy_A;missing_residues;251;2015;X-RAY DIFFRACTION;1.49
A0A059PIQ0;4;64;61;S;4xgy_A;missing_residues;251;2015;X-RAY DIFFRACTION;1.49
A0A059PIQ0;67;230;164;S;4xgy_A;missing_residues;251;2015;X-RAY DIFFRACTION;1.49
A0A059PIQ0;231;238;8;D;4xgy_A;missing_residues;251;2015;X-RAY DIFFRACTION;1.49
A0A059PIQ0;3;64;62;S;5bt0_A;missing_residues;251;2016;X-RAY DIFFRACTION;2.03
A0A059PIQ0;67;234;168;S;5bt0_A;missing_residues;251;2016;X-RAY DIFFRACTION;2.03
A0A059PIQ0;3;64;62;S;5bt0_B;missing_residues;251;2016;X-RAY DIFFRACTION;2.03
A0A059PIQ0;66;66;1;S;5bt0_B;missing_residues;251;2016;X-RAY DIFFRACTION;2.03
A0A059PIQ0;68;234;167;S;5bt0_B;missing_residues;251;2016;X-RAY DIFFRACTION;2.03
A0A059Q5E8;32;32;1;D;5iqk_A;missing_residues;302;2016;X-RAY DIFFRACTION;1.75
A0A059Q5E8;33;301;269;S;5iqk_A;missing_residues;302;2016;X-RAY DIFFRACTION;1.75
A0A059Q5E8;302;302;1;D;5iqk_A;missing_residues;302;2016;X-RAY DIFFRACTION;1.75
A0A059Q5E8;32;301;270;S;5iqk_B;missing_residues;302;2016;X-RAY DIFFRACTION;1.75
A0A059Q5E8;302;302;1;D;5iqk_B;missing_residues;302;2016;X-RAY DIFFRACTION;1.75
A0A059T4A1;18;335;318;S;5tgv_A;missing_residues;561;2017;X-RAY DIFFRACTION;2.97
A0A059T4A1;336;336;1;D;5tgv_A;missing_residues;561;2017;X-RAY DIFFRACTION;2.97
A0A059T4A1;342;512;171;S;5tgv_B;missing_residues;561;2017;X-RAY DIFFRACTION;2.97
A0A059T4A1;513;514;2;D;5tgv_B;missing_residues;561;2017;X-RAY DIFFRACTION;2.97
A0A059T4A1;18;336;319;S;5tgv_C;missing_residues;561;2017;X-RAY DIFFRACTION;2.97
A0A059T4A1;342;397;56;S;5tgv_D;missing_residues;561;2017;X-RAY DIFFRACTION;2.97
A0A059T4A1;398;400;3;D;5tgv_D;missing_residues;561;2017;X-RAY DIFFRACTION;2.97
A0A059T4A1;401;512;112;S;5tgv_D;missing_residues;561;2017;X-RAY DIFFRACTION;2.97
A0A059T4A1;513;514;2;D;5tgv_D;missing_residues;561;2017;X-RAY DIFFRACTION;2.97
A0A059T4A1;18;335;318;S;5tgv_E;missing_residues;561;2017;X-RAY DIFFRACTION;2.97
A0A059T4A1;336;336;1;D;5tgv_E;missing_residues;561;2017;X-RAY DIFFRACTION;2.97
A0A059T4A1;342;512;171;S;5tgv_F;missing_residues;561;2017;X-RAY DIFFRACTION;2.97
A0A059T4A1;513;514;2;D;5tgv_F;missing_residues;561;2017;X-RAY DIFFRACTION;2.97
A0A059T4A1;18;335;318;S;5tgu_A;missing_residues;561;2017;X-RAY DIFFRACTION;2.35
A0A059T4A1;336;336;1;D;5tgu_A;missing_residues;561;2017;X-RAY DIFFRACTION;2.35
A0A059T4A1;342;512;171;S;5tgu_B;missing_residues;561;2017;X-RAY DIFFRACTION;2.35
A0A059T4A1;513;514;2;D;5tgu_B;missing_residues;561;2017;X-RAY DIFFRACTION;2.35
A0A059T4A1;18;336;319;S;5tgu_C;missing_residues;561;2017;X-RAY DIFFRACTION;2.35
A0A059T4A1;342;512;171;S;5tgu_D;missing_residues;561;2017;X-RAY DIFFRACTION;2.35
A0A059T4A1;513;514;2;D;5tgu_D;missing_residues;561;2017;X-RAY DIFFRACTION;2.35
A0A059T4A1;18;335;318;S;5tgu_E;missing_residues;561;2017;X-RAY DIFFRACTION;2.35
A0A059T4A1;336;336;1;D;5tgu_E;missing_residues;561;2017;X-RAY DIFFRACTION;2.35
A0A059T4A1;342;512;171;S;5tgu_F;missing_residues;561;2017;X-RAY DIFFRACTION;2.35
A0A059T4A1;513;514;2;D;5tgu_F;missing_residues;561;2017;X-RAY DIFFRACTION;2.35
A0A059T4A1;18;335;318;S;4xq5_A;missing_residues;561;2015;X-RAY DIFFRACTION;2.59
A0A059T4A1;336;336;1;D;4xq5_A;missing_residues;561;2015;X-RAY DIFFRACTION;2.59
A0A059T4A1;342;512;171;S;4xq5_B;missing_residues;561;2015;X-RAY DIFFRACTION;2.59
A0A059T4A1;513;514;2;D;4xq5_B;missing_residues;561;2015;X-RAY DIFFRACTION;2.59
A0A059T4A1;18;336;319;S;4xq5_C;missing_residues;561;2015;X-RAY DIFFRACTION;2.59
A0A059T4A1;342;398;57;S;4xq5_D;missing_residues;561;2015;X-RAY DIFFRACTION;2.59
A0A059T4A1;399;400;2;D;4xq5_D;missing_residues;561;2015;X-RAY DIFFRACTION;2.59
A0A059T4A1;401;512;112;S;4xq5_D;missing_residues;561;2015;X-RAY DIFFRACTION;2.59
A0A059T4A1;513;514;2;D;4xq5_D;missing_residues;561;2015;X-RAY DIFFRACTION;2.59
A0A059T4A1;18;335;318;S;4xq5_E;missing_residues;561;2015;X-RAY DIFFRACTION;2.59
A0A059T4A1;336;336;1;D;4xq5_E;missing_residues;561;2015;X-RAY DIFFRACTION;2.59
A0A059T4A1;342;372;31;S;4xq5_F;missing_residues;561;2015;X-RAY DIFFRACTION;2.59
A0A059T4A1;373;373;1;D;4xq5_F;missing_residues;561;2015;X-RAY DIFFRACTION;2.59
A0A059T4A1;374;512;139;S;4xq5_F;missing_residues;561;2015;X-RAY DIFFRACTION;2.59
A0A059T4A1;513;514;2;D;4xq5_F;missing_residues;561;2015;X-RAY DIFFRACTION;2.59
A0A059T4A1;18;335;318;S;4xqu_A;missing_residues;561;2015;X-RAY DIFFRACTION;3.25
A0A059T4A1;336;340;5;D;4xqu_A;missing_residues;561;2015;X-RAY DIFFRACTION;3.25
A0A059T4A1;341;343;3;D;4xqu_B;missing_residues;561;2015;X-RAY DIFFRACTION;3.25
A0A059T4A1;344;512;169;S;4xqu_B;missing_residues;561;2015;X-RAY DIFFRACTION;3.25
A0A059T4A1;513;514;2;D;4xqu_B;missing_residues;561;2015;X-RAY DIFFRACTION;3.25
A0A059T4A1;18;328;311;S;4xqu_C;missing_residues;561;2015;X-RAY DIFFRACTION;3.25
A0A059T4A1;329;329;1;D;4xqu_C;missing_residues;561;2015;X-RAY DIFFRACTION;3.25
A0A059T4A1;330;336;7;S;4xqu_C;missing_residues;561;2015;X-RAY DIFFRACTION;3.25
A0A059T4A1;337;340;4;D;4xqu_C;missing_residues;561;2015;X-RAY DIFFRACTION;3.25
A0A059T4A1;341;341;1;D;4xqu_D;missing_residues;561;2015;X-RAY DIFFRACTION;3.25
A0A059T4A1;342;355;14;S;4xqu_D;missing_residues;561;2015;X-RAY DIFFRACTION;3.25
A0A059T4A1;356;356;1;D;4xqu_D;missing_residues;561;2015;X-RAY DIFFRACTION;3.25
A0A059T4A1;357;362;6;S;4xqu_D;missing_residues;561;2015;X-RAY DIFFRACTION;3.25
A0A059T4A1;363;363;1;D;4xqu_D;missing_residues;561;2015;X-RAY DIFFRACTION;3.25
A0A059T4A1;364;372;9;S;4xqu_D;missing_residues;561;2015;X-RAY DIFFRACTION;3.25
A0A059T4A1;373;373;1;D;4xqu_D;missing_residues;561;2015;X-RAY DIFFRACTION;3.25
A0A059T4A1;374;376;3;S;4xqu_D;missing_residues;561;2015;X-RAY DIFFRACTION;3.25
A0A059T4A1;377;377;1;D;4xqu_D;missing_residues;561;2015;X-RAY DIFFRACTION;3.25
A0A059T4A1;378;398;21;S;4xqu_D;missing_residues;561;2015;X-RAY DIFFRACTION;3.25
A0A059T4A1;399;400;2;D;4xqu_D;missing_residues;561;2015;X-RAY DIFFRACTION;3.25
A0A059T4A1;401;512;112;S;4xqu_D;missing_residues;561;2015;X-RAY DIFFRACTION;3.25
A0A059T4A1;513;514;2;D;4xqu_D;missing_residues;561;2015;X-RAY DIFFRACTION;3.25
A0A059T4A1;18;22;5;S;4xqu_E;missing_residues;561;2015;X-RAY DIFFRACTION;3.25
A0A059T4A1;23;23;1;D;4xqu_E;missing_residues;561;2015;X-RAY DIFFRACTION;3.25
A0A059T4A1;24;335;312;S;4xqu_E;missing_residues;561;2015;X-RAY DIFFRACTION;3.25
A0A059T4A1;336;340;5;D;4xqu_E;missing_residues;561;2015;X-RAY DIFFRACTION;3.25
A0A059T4A1;341;341;1;D;4xqu_F;missing_residues;561;2015;X-RAY DIFFRACTION;3.25
A0A059T4A1;342;372;31;S;4xqu_F;missing_residues;561;2015;X-RAY DIFFRACTION;3.25
A0A059T4A1;373;373;1;D;4xqu_F;missing_residues;561;2015;X-RAY DIFFRACTION;3.25
A0A059T4A1;374;483;110;S;4xqu_F;missing_residues;561;2015;X-RAY DIFFRACTION;3.25
A0A059T4A1;484;487;4;D;4xqu_F;missing_residues;561;2015;X-RAY DIFFRACTION;3.25
A0A059T4A1;488;512;25;S;4xqu_F;missing_residues;561;2015;X-RAY DIFFRACTION;3.25
A0A059T4A1;513;514;2;D;4xqu_F;missing_residues;561;2015;X-RAY DIFFRACTION;3.25
A0A059T4A1;18;335;318;S;5thc_A;missing_residues;561;2017;X-RAY DIFFRACTION;2.79
A0A059T4A1;336;336;1;D;5thc_A;missing_residues;561;2017;X-RAY DIFFRACTION;2.79
A0A059T4A1;342;512;171;S;5thc_B;missing_residues;561;2017;X-RAY DIFFRACTION;2.79
A0A059T4A1;513;514;2;D;5thc_B;missing_residues;561;2017;X-RAY DIFFRACTION;2.79
A0A059T4A1;18;335;318;S;5thc_C;missing_residues;561;2017;X-RAY DIFFRACTION;2.79
A0A059T4A1;336;336;1;D;5thc_C;missing_residues;561;2017;X-RAY DIFFRACTION;2.79
A0A059T4A1;342;512;171;S;5thc_D;missing_residues;561;2017;X-RAY DIFFRACTION;2.79
A0A059T4A1;513;514;2;D;5thc_D;missing_residues;561;2017;X-RAY DIFFRACTION;2.79
A0A059T4A1;18;335;318;S;5thc_E;missing_residues;561;2017;X-RAY DIFFRACTION;2.79
A0A059T4A1;336;336;1;D;5thc_E;missing_residues;561;2017;X-RAY DIFFRACTION;2.79
A0A059T4A1;342;372;31;S;5thc_F;missing_residues;561;2017;X-RAY DIFFRACTION;2.79
A0A059T4A1;373;373;1;D;5thc_F;missing_residues;561;2017;X-RAY DIFFRACTION;2.79
A0A059T4A1;374;398;25;S;5thc_F;missing_residues;561;2017;X-RAY DIFFRACTION;2.79
A0A059T4A1;399;399;1;D;5thc_F;missing_residues;561;2017;X-RAY DIFFRACTION;2.79
A0A059T4A1;400;512;113;S;5thc_F;missing_residues;561;2017;X-RAY DIFFRACTION;2.79
A0A059T4A1;513;514;2;D;5thc_F;missing_residues;561;2017;X-RAY DIFFRACTION;2.79
A0A059T4A1;18;335;318;S;4qy2_A;missing_residues;561;2015;X-RAY DIFFRACTION;2.4
A0A059T4A1;341;514;174;S;4qy2_B;missing_residues;561;2015;X-RAY DIFFRACTION;2.4
A0A059T4A1;18;335;318;S;4qy2_C;missing_residues;561;2015;X-RAY DIFFRACTION;2.4
A0A059T4A1;341;514;174;S;4qy2_D;missing_residues;561;2015;X-RAY DIFFRACTION;2.4
A0A059T4A1;18;335;318;S;4qy2_E;missing_residues;561;2015;X-RAY DIFFRACTION;2.4
A0A059T4A1;341;514;174;S;4qy2_F;missing_residues;561;2015;X-RAY DIFFRACTION;2.4
A0A059T4A1;18;335;318;S;4qy2_G;missing_residues;561;2015;X-RAY DIFFRACTION;2.4
A0A059T4A1;341;514;174;S;4qy2_H;missing_residues;561;2015;X-RAY DIFFRACTION;2.4
A0A059T4A1;18;335;318;S;4qy2_I;missing_residues;561;2015;X-RAY DIFFRACTION;2.4
A0A059T4A1;341;514;174;S;4qy2_J;missing_residues;561;2015;X-RAY DIFFRACTION;2.4
A0A059T4A1;18;335;318;S;4qy2_K;missing_residues;561;2015;X-RAY DIFFRACTION;2.4
A0A059T4A1;341;514;174;S;4qy2_L;missing_residues;561;2015;X-RAY DIFFRACTION;2.4
A0A059T4A1;18;335;318;S;4qy0_A;missing_residues;561;2015;X-RAY DIFFRACTION;2.47
A0A059T4A1;341;514;174;S;4qy0_B;missing_residues;561;2015;X-RAY DIFFRACTION;2.47
A0A059T4A1;18;335;318;S;4qy0_C;missing_residues;561;2015;X-RAY DIFFRACTION;2.47
A0A059T4A1;341;514;174;S;4qy0_D;missing_residues;561;2015;X-RAY DIFFRACTION;2.47
A0A059T4A1;18;335;318;S;4qy0_E;missing_residues;561;2015;X-RAY DIFFRACTION;2.47
A0A059T4A1;341;514;174;S;4qy0_F;missing_residues;561;2015;X-RAY DIFFRACTION;2.47
A0A059T4A1;18;335;318;S;4qy0_G;missing_residues;561;2015;X-RAY DIFFRACTION;2.47
A0A059T4A1;341;514;174;S;4qy0_H;missing_residues;561;2015;X-RAY DIFFRACTION;2.47
A0A059T4A1;18;335;318;S;4qy0_I;missing_residues;561;2015;X-RAY DIFFRACTION;2.47
A0A059T4A1;341;514;174;S;4qy0_J;missing_residues;561;2015;X-RAY DIFFRACTION;2.47
A0A059T4A1;18;335;318;S;4qy0_K;missing_residues;561;2015;X-RAY DIFFRACTION;2.47
A0A059T4A1;341;514;174;S;4qy0_L;missing_residues;561;2015;X-RAY DIFFRACTION;2.47
A0A059T4A1;18;335;318;S;4qy1_A;missing_residues;561;2015;X-RAY DIFFRACTION;2.59
A0A059T4A1;341;514;174;S;4qy1_B;missing_residues;561;2015;X-RAY DIFFRACTION;2.59
A0A059T4A1;18;335;318;S;4qy1_C;missing_residues;561;2015;X-RAY DIFFRACTION;2.59
A0A059T4A1;341;514;174;S;4qy1_D;missing_residues;561;2015;X-RAY DIFFRACTION;2.59
A0A059T4A1;18;335;318;S;4qy1_E;missing_residues;561;2015;X-RAY DIFFRACTION;2.59
A0A059T4A1;341;514;174;S;4qy1_F;missing_residues;561;2015;X-RAY DIFFRACTION;2.59
A0A059T4A1;18;335;318;S;4qy1_G;missing_residues;561;2015;X-RAY DIFFRACTION;2.59
A0A059T4A1;341;514;174;S;4qy1_H;missing_residues;561;2015;X-RAY DIFFRACTION;2.59
A0A059T4A1;18;335;318;S;4qy1_I;missing_residues;561;2015;X-RAY DIFFRACTION;2.59
A0A059T4A1;341;514;174;S;4qy1_J;missing_residues;561;2015;X-RAY DIFFRACTION;2.59
A0A059T4A1;18;335;318;S;4qy1_K;missing_residues;561;2015;X-RAY DIFFRACTION;2.59
A0A059T4A1;341;514;174;S;4qy1_L;missing_residues;561;2015;X-RAY DIFFRACTION;2.59
A0A059T4A1;18;335;318;S;4qy1_M;missing_residues;561;2015;X-RAY DIFFRACTION;2.59
A0A059T4A1;341;514;174;S;4qy1_N;missing_residues;561;2015;X-RAY DIFFRACTION;2.59
A0A059T4A1;18;335;318;S;4qy1_O;missing_residues;561;2015;X-RAY DIFFRACTION;2.59
A0A059T4A1;341;514;174;S;4qy1_P;missing_residues;561;2015;X-RAY DIFFRACTION;2.59
A0A059T4A1;18;335;318;S;4qy1_Q;missing_residues;561;2015;X-RAY DIFFRACTION;2.59
A0A059T4A1;341;514;174;S;4qy1_R;missing_residues;561;2015;X-RAY DIFFRACTION;2.59
A0A059T4A1;18;335;318;S;4qy1_S;missing_residues;561;2015;X-RAY DIFFRACTION;2.59
A0A059T4A1;341;514;174;S;4qy1_T;missing_residues;561;2015;X-RAY DIFFRACTION;2.59
A0A059T4A1;18;335;318;S;4qy1_U;missing_residues;561;2015;X-RAY DIFFRACTION;2.59
A0A059T4A1;341;514;174;S;4qy1_V;missing_residues;561;2015;X-RAY DIFFRACTION;2.59
A0A059T4A1;18;335;318;S;4qy1_W;missing_residues;561;2015;X-RAY DIFFRACTION;2.59
A0A059T4A1;341;514;174;S;4qy1_X;missing_residues;561;2015;X-RAY DIFFRACTION;2.59
A0A059T4A1;18;335;318;S;5th1_A;missing_residues;561;2017;X-RAY DIFFRACTION;2.19
A0A059T4A1;336;336;1;D;5th1_A;missing_residues;561;2017;X-RAY DIFFRACTION;2.19
A0A059T4A1;342;396;55;S;5th1_B;missing_residues;561;2017;X-RAY DIFFRACTION;2.19
A0A059T4A1;397;397;1;D;5th1_B;missing_residues;561;2017;X-RAY DIFFRACTION;2.19
A0A059T4A1;398;512;115;S;5th1_B;missing_residues;561;2017;X-RAY DIFFRACTION;2.19
A0A059T4A1;513;514;2;D;5th1_B;missing_residues;561;2017;X-RAY DIFFRACTION;2.19
A0A059T4A1;18;336;319;S;5th1_C;missing_residues;561;2017;X-RAY DIFFRACTION;2.19
A0A059T4A1;342;398;57;S;5th1_D;missing_residues;561;2017;X-RAY DIFFRACTION;2.19
A0A059T4A1;399;400;2;D;5th1_D;missing_residues;561;2017;X-RAY DIFFRACTION;2.19
A0A059T4A1;401;512;112;S;5th1_D;missing_residues;561;2017;X-RAY DIFFRACTION;2.19
A0A059T4A1;513;514;2;D;5th1_D;missing_residues;561;2017;X-RAY DIFFRACTION;2.19
A0A059T4A1;18;335;318;S;5th1_E;missing_residues;561;2017;X-RAY DIFFRACTION;2.19
A0A059T4A1;336;336;1;D;5th1_E;missing_residues;561;2017;X-RAY DIFFRACTION;2.19
A0A059T4A1;342;398;57;S;5th1_F;missing_residues;561;2017;X-RAY DIFFRACTION;2.19
A0A059T4A1;399;399;1;D;5th1_F;missing_residues;561;2017;X-RAY DIFFRACTION;2.19
A0A059T4A1;400;512;113;S;5th1_F;missing_residues;561;2017;X-RAY DIFFRACTION;2.19
A0A059T4A1;513;514;2;D;5th1_F;missing_residues;561;2017;X-RAY DIFFRACTION;2.19
A0A059T4A1;18;335;318;S;5tgo_A;missing_residues;561;2017;X-RAY DIFFRACTION;2.35
A0A059T4A1;336;336;1;D;5tgo_A;missing_residues;561;2017;X-RAY DIFFRACTION;2.35
A0A059T4A1;342;512;171;S;5tgo_B;missing_residues;561;2017;X-RAY DIFFRACTION;2.35
A0A059T4A1;513;514;2;D;5tgo_B;missing_residues;561;2017;X-RAY DIFFRACTION;2.35
A0A059T4A1;18;336;319;S;5tgo_C;missing_residues;561;2017;X-RAY DIFFRACTION;2.35
A0A059T4A1;342;398;57;S;5tgo_D;missing_residues;561;2017;X-RAY DIFFRACTION;2.35
A0A059T4A1;399;400;2;D;5tgo_D;missing_residues;561;2017;X-RAY DIFFRACTION;2.35
A0A059T4A1;401;512;112;S;5tgo_D;missing_residues;561;2017;X-RAY DIFFRACTION;2.35
A0A059T4A1;513;514;2;D;5tgo_D;missing_residues;561;2017;X-RAY DIFFRACTION;2.35
A0A059T4A1;18;335;318;S;5tgo_E;missing_residues;561;2017;X-RAY DIFFRACTION;2.35
A0A059T4A1;336;336;1;D;5tgo_E;missing_residues;561;2017;X-RAY DIFFRACTION;2.35
A0A059T4A1;342;512;171;S;5tgo_F;missing_residues;561;2017;X-RAY DIFFRACTION;2.35
A0A059T4A1;513;514;2;D;5tgo_F;missing_residues;561;2017;X-RAY DIFFRACTION;2.35
A0A059T4A1;18;335;318;S;5th0_A;missing_residues;561;2017;X-RAY DIFFRACTION;2.25
A0A059T4A1;336;336;1;D;5th0_A;missing_residues;561;2017;X-RAY DIFFRACTION;2.25
A0A059T4A1;342;512;171;S;5th0_B;missing_residues;561;2017;X-RAY DIFFRACTION;2.25
A0A059T4A1;513;514;2;D;5th0_B;missing_residues;561;2017;X-RAY DIFFRACTION;2.25
A0A059T4A1;18;336;319;S;5th0_C;missing_residues;561;2017;X-RAY DIFFRACTION;2.25
A0A059T4A1;342;397;56;S;5th0_D;missing_residues;561;2017;X-RAY DIFFRACTION;2.25
A0A059T4A1;398;400;3;D;5th0_D;missing_residues;561;2017;X-RAY DIFFRACTION;2.25
A0A059T4A1;401;512;112;S;5th0_D;missing_residues;561;2017;X-RAY DIFFRACTION;2.25
A0A059T4A1;513;514;2;D;5th0_D;missing_residues;561;2017;X-RAY DIFFRACTION;2.25
A0A059T4A1;18;335;318;S;5th0_E;missing_residues;561;2017;X-RAY DIFFRACTION;2.25
A0A059T4A1;336;336;1;D;5th0_E;missing_residues;561;2017;X-RAY DIFFRACTION;2.25
A0A059T4A1;342;398;57;S;5th0_F;missing_residues;561;2017;X-RAY DIFFRACTION;2.25
A0A059T4A1;399;399;1;D;5th0_F;missing_residues;561;2017;X-RAY DIFFRACTION;2.25
A0A059T4A1;400;512;113;S;5th0_F;missing_residues;561;2017;X-RAY DIFFRACTION;2.25
A0A059T4A1;513;514;2;D;5th0_F;missing_residues;561;2017;X-RAY DIFFRACTION;2.25
A0A059T4A1;18;328;311;S;4xqo_A;missing_residues;561;2015;X-RAY DIFFRACTION;2.85
A0A059T4A1;329;329;1;D;4xqo_A;missing_residues;561;2015;X-RAY DIFFRACTION;2.85
A0A059T4A1;330;334;5;S;4xqo_A;missing_residues;561;2015;X-RAY DIFFRACTION;2.85
A0A059T4A1;335;340;6;D;4xqo_A;missing_residues;561;2015;X-RAY DIFFRACTION;2.85
A0A059T4A1;341;341;1;D;4xqo_B;missing_residues;561;2015;X-RAY DIFFRACTION;2.85
A0A059T4A1;342;396;55;S;4xqo_B;missing_residues;561;2015;X-RAY DIFFRACTION;2.85
A0A059T4A1;397;398;2;D;4xqo_B;missing_residues;561;2015;X-RAY DIFFRACTION;2.85
A0A059T4A1;399;512;114;S;4xqo_B;missing_residues;561;2015;X-RAY DIFFRACTION;2.85
A0A059T4A1;513;514;2;D;4xqo_B;missing_residues;561;2015;X-RAY DIFFRACTION;2.85
A0A059T4A1;18;19;2;D;4xqo_C;missing_residues;561;2015;X-RAY DIFFRACTION;2.85
A0A059T4A1;20;334;315;S;4xqo_C;missing_residues;561;2015;X-RAY DIFFRACTION;2.85
A0A059T4A1;335;340;6;D;4xqo_C;missing_residues;561;2015;X-RAY DIFFRACTION;2.85
A0A059T4A1;341;341;1;D;4xqo_D;missing_residues;561;2015;X-RAY DIFFRACTION;2.85
A0A059T4A1;342;362;21;S;4xqo_D;missing_residues;561;2015;X-RAY DIFFRACTION;2.85
A0A059T4A1;363;363;1;D;4xqo_D;missing_residues;561;2015;X-RAY DIFFRACTION;2.85
A0A059T4A1;364;397;34;S;4xqo_D;missing_residues;561;2015;X-RAY DIFFRACTION;2.85
A0A059T4A1;398;399;2;D;4xqo_D;missing_residues;561;2015;X-RAY DIFFRACTION;2.85
A0A059T4A1;400;512;113;S;4xqo_D;missing_residues;561;2015;X-RAY DIFFRACTION;2.85
A0A059T4A1;513;514;2;D;4xqo_D;missing_residues;561;2015;X-RAY DIFFRACTION;2.85
A0A059T4A1;18;335;318;S;4xqo_E;missing_residues;561;2015;X-RAY DIFFRACTION;2.85
A0A059T4A1;336;340;5;D;4xqo_E;missing_residues;561;2015;X-RAY DIFFRACTION;2.85
A0A059T4A1;341;341;1;D;4xqo_F;missing_residues;561;2015;X-RAY DIFFRACTION;2.85
A0A059T4A1;342;369;28;S;4xqo_F;missing_residues;561;2015;X-RAY DIFFRACTION;2.85
A0A059T4A1;370;373;4;D;4xqo_F;missing_residues;561;2015;X-RAY DIFFRACTION;2.85
A0A059T4A1;374;398;25;S;4xqo_F;missing_residues;561;2015;X-RAY DIFFRACTION;2.85
A0A059T4A1;399;399;1;D;4xqo_F;missing_residues;561;2015;X-RAY DIFFRACTION;2.85
A0A059T4A1;400;512;113;S;4xqo_F;missing_residues;561;2015;X-RAY DIFFRACTION;2.85
A0A059T4A1;513;514;2;D;4xqo_F;missing_residues;561;2015;X-RAY DIFFRACTION;2.85
A0A059T4A1;18;335;318;S;5thb_A;missing_residues;561;2017;X-RAY DIFFRACTION;2.41
A0A059T4A1;336;336;1;D;5thb_A;missing_residues;561;2017;X-RAY DIFFRACTION;2.41
A0A059T4A1;342;512;171;S;5thb_B;missing_residues;561;2017;X-RAY DIFFRACTION;2.41
A0A059T4A1;513;514;2;D;5thb_B;missing_residues;561;2017;X-RAY DIFFRACTION;2.41
A0A059T4A1;18;336;319;S;5thb_C;missing_residues;561;2017;X-RAY DIFFRACTION;2.41
A0A059T4A1;342;398;57;S;5thb_D;missing_residues;561;2017;X-RAY DIFFRACTION;2.41
A0A059T4A1;399;400;2;D;5thb_D;missing_residues;561;2017;X-RAY DIFFRACTION;2.41
A0A059T4A1;401;512;112;S;5thb_D;missing_residues;561;2017;X-RAY DIFFRACTION;2.41
A0A059T4A1;513;514;2;D;5thb_D;missing_residues;561;2017;X-RAY DIFFRACTION;2.41
A0A059T4A1;18;335;318;S;5thb_E;missing_residues;561;2017;X-RAY DIFFRACTION;2.41
A0A059T4A1;336;336;1;D;5thb_E;missing_residues;561;2017;X-RAY DIFFRACTION;2.41
A0A059T4A1;342;372;31;S;5thb_F;missing_residues;561;2017;X-RAY DIFFRACTION;2.41
A0A059T4A1;373;373;1;D;5thb_F;missing_residues;561;2017;X-RAY DIFFRACTION;2.41
A0A059T4A1;374;398;25;S;5thb_F;missing_residues;561;2017;X-RAY DIFFRACTION;2.41
A0A059T4A1;399;399;1;D;5thb_F;missing_residues;561;2017;X-RAY DIFFRACTION;2.41
A0A059T4A1;400;512;113;S;5thb_F;missing_residues;561;2017;X-RAY DIFFRACTION;2.41
A0A059T4A1;513;514;2;D;5thb_F;missing_residues;561;2017;X-RAY DIFFRACTION;2.41
A0A059TXD8;25;530;506;S;5m99_A;missing_residues;530;2017;X-RAY DIFFRACTION;1.96
A0A059TXD8;26;530;505;S;5m99_B;missing_residues;530;2017;X-RAY DIFFRACTION;1.96
A0A059U759;30;350;321;S;4pva_A;missing_residues;352;2014;X-RAY DIFFRACTION;1.23
A0A059U759;30;350;321;S;4pvi_A;missing_residues;352;2014;X-RAY DIFFRACTION;1.48
A0A059VAZ3;491;491;1;D;5e7s_A;missing_residues;793;2016;X-RAY DIFFRACTION;3.03
A0A059VAZ3;492;779;288;S;5e7s_A;missing_residues;793;2016;X-RAY DIFFRACTION;3.03
A0A059VAZ3;780;781;2;D;5e7s_A;missing_residues;793;2016;X-RAY DIFFRACTION;3.03
A0A059VAZ3;491;491;1;D;5e7s_B;missing_residues;793;2016;X-RAY DIFFRACTION;3.03
A0A059VAZ3;492;779;288;S;5e7s_B;missing_residues;793;2016;X-RAY DIFFRACTION;3.03
A0A059VAZ3;780;781;2;D;5e7s_B;missing_residues;793;2016;X-RAY DIFFRACTION;3.03
A0A059VAZ3;491;491;1;D;5e7s_C;missing_residues;793;2016;X-RAY DIFFRACTION;3.03
A0A059VAZ3;492;778;287;S;5e7s_C;missing_residues;793;2016;X-RAY DIFFRACTION;3.03
A0A059VAZ3;779;781;3;D;5e7s_C;missing_residues;793;2016;X-RAY DIFFRACTION;3.03
A0A059VAZ3;491;491;1;D;5e7s_D;missing_residues;793;2016;X-RAY DIFFRACTION;3.03
A0A059VAZ3;492;780;289;S;5e7s_D;missing_residues;793;2016;X-RAY DIFFRACTION;3.03
A0A059VAZ3;781;781;1;D;5e7s_D;missing_residues;793;2016;X-RAY DIFFRACTION;3.03
A0A059VAZ3;491;492;2;D;5e7s_E;missing_residues;793;2016;X-RAY DIFFRACTION;3.03
A0A059VAZ3;493;780;288;S;5e7s_E;missing_residues;793;2016;X-RAY DIFFRACTION;3.03
A0A059VAZ3;781;781;1;D;5e7s_E;missing_residues;793;2016;X-RAY DIFFRACTION;3.03
A0A059VAZ3;491;491;1;D;5e7s_F;missing_residues;793;2016;X-RAY DIFFRACTION;3.03
A0A059VAZ3;492;778;287;S;5e7s_F;missing_residues;793;2016;X-RAY DIFFRACTION;3.03
A0A059VAZ3;779;781;3;D;5e7s_F;missing_residues;793;2016;X-RAY DIFFRACTION;3.03
A0A059VAZ3;491;779;289;S;5e7s_G;missing_residues;793;2016;X-RAY DIFFRACTION;3.03
A0A059VAZ3;780;781;2;D;5e7s_G;missing_residues;793;2016;X-RAY DIFFRACTION;3.03
A0A059VAZ3;491;491;1;D;5e7s_H;missing_residues;793;2016;X-RAY DIFFRACTION;3.03
A0A059VAZ3;492;778;287;S;5e7s_H;missing_residues;793;2016;X-RAY DIFFRACTION;3.03
A0A059VAZ3;779;781;3;D;5e7s_H;missing_residues;793;2016;X-RAY DIFFRACTION;3.03
A0A059VAZ3;491;491;1;D;5e7s_I;missing_residues;793;2016;X-RAY DIFFRACTION;3.03
A0A059VAZ3;492;778;287;S;5e7s_I;missing_residues;793;2016;X-RAY DIFFRACTION;3.03
A0A059VAZ3;779;781;3;D;5e7s_I;missing_residues;793;2016;X-RAY DIFFRACTION;3.03
A0A059VAZ3;491;491;1;D;5e7s_J;missing_residues;793;2016;X-RAY DIFFRACTION;3.03
A0A059VAZ3;492;780;289;S;5e7s_J;missing_residues;793;2016;X-RAY DIFFRACTION;3.03
A0A059VAZ3;781;781;1;D;5e7s_J;missing_residues;793;2016;X-RAY DIFFRACTION;3.03
A0A059VAZ3;491;491;1;D;5e7s_K;missing_residues;793;2016;X-RAY DIFFRACTION;3.03
A0A059VAZ3;492;779;288;S;5e7s_K;missing_residues;793;2016;X-RAY DIFFRACTION;3.03
A0A059VAZ3;780;781;2;D;5e7s_K;missing_residues;793;2016;X-RAY DIFFRACTION;3.03
A0A059VAZ3;491;491;1;D;5e7s_L;missing_residues;793;2016;X-RAY DIFFRACTION;3.03
A0A059VAZ3;492;512;21;S;5e7s_L;missing_residues;793;2016;X-RAY DIFFRACTION;3.03
A0A059VAZ3;513;520;8;D;5e7s_L;missing_residues;793;2016;X-RAY DIFFRACTION;3.03
A0A059VAZ3;521;557;37;S;5e7s_L;missing_residues;793;2016;X-RAY DIFFRACTION;3.03
A0A059VAZ3;558;562;5;D;5e7s_L;missing_residues;793;2016;X-RAY DIFFRACTION;3.03
A0A059VAZ3;563;780;218;S;5e7s_L;missing_residues;793;2016;X-RAY DIFFRACTION;3.03
A0A059VAZ3;781;781;1;D;5e7s_L;missing_residues;793;2016;X-RAY DIFFRACTION;3.03
A0A059VAZ3;491;780;290;S;4ypm_A;missing_residues;793;2016;X-RAY DIFFRACTION;1.85
A0A059VAZ3;781;793;13;D;4ypm_A;missing_residues;793;2016;X-RAY DIFFRACTION;1.85
A0A059VAZ3;242;243;2;D;4ypl_A;missing_residues;793;2016;X-RAY DIFFRACTION;3.45
A0A059VAZ3;244;780;537;S;4ypl_A;missing_residues;793;2016;X-RAY DIFFRACTION;3.45
A0A059VAZ3;781;793;13;D;4ypl_A;missing_residues;793;2016;X-RAY DIFFRACTION;3.45
A0A059VAZ3;242;243;2;D;4ypl_B;missing_residues;793;2016;X-RAY DIFFRACTION;3.45
A0A059VAZ3;244;780;537;S;4ypl_B;missing_residues;793;2016;X-RAY DIFFRACTION;3.45
A0A059VAZ3;781;793;13;D;4ypl_B;missing_residues;793;2016;X-RAY DIFFRACTION;3.45
A0A059VAZ3;242;242;1;D;4ypl_C;missing_residues;793;2016;X-RAY DIFFRACTION;3.45
A0A059VAZ3;243;780;538;S;4ypl_C;missing_residues;793;2016;X-RAY DIFFRACTION;3.45
A0A059VAZ3;781;793;13;D;4ypl_C;missing_residues;793;2016;X-RAY DIFFRACTION;3.45
A0A059VAZ3;242;243;2;D;4ypl_F;missing_residues;793;2016;X-RAY DIFFRACTION;3.45
A0A059VAZ3;244;781;538;S;4ypl_F;missing_residues;793;2016;X-RAY DIFFRACTION;3.45
A0A059VAZ3;782;793;12;D;4ypl_F;missing_residues;793;2016;X-RAY DIFFRACTION;3.45
A0A059VAZ3;242;243;2;D;4ypl_D;missing_residues;793;2016;X-RAY DIFFRACTION;3.45
A0A059VAZ3;244;780;537;S;4ypl_D;missing_residues;793;2016;X-RAY DIFFRACTION;3.45
A0A059VAZ3;781;793;13;D;4ypl_D;missing_residues;793;2016;X-RAY DIFFRACTION;3.45
A0A059VAZ3;242;243;2;D;4ypl_E;missing_residues;793;2016;X-RAY DIFFRACTION;3.45
A0A059VAZ3;244;780;537;S;4ypl_E;missing_residues;793;2016;X-RAY DIFFRACTION;3.45
A0A059VAZ3;781;793;13;D;4ypl_E;missing_residues;793;2016;X-RAY DIFFRACTION;3.45
A0A059VAZ3;207;242;36;D;4ypn_A;missing_residues;793;2016;X-RAY DIFFRACTION;2.07
A0A059VAZ3;243;492;250;S;4ypn_A;missing_residues;793;2016;X-RAY DIFFRACTION;2.07
A0A059VBQ9;15;338;324;S;5ykc_A;missing_residues;564;2018;X-RAY DIFFRACTION;2.82
A0A059VBQ9;339;346;8;D;5ykc_A;missing_residues;564;2018;X-RAY DIFFRACTION;2.82
A0A059VBQ9;347;516;170;S;5ykc_A;missing_residues;564;2018;X-RAY DIFFRACTION;2.82
A0A059VBQ9;15;339;325;S;5ykc_B;missing_residues;564;2018;X-RAY DIFFRACTION;2.82
A0A059VBQ9;340;347;8;D;5ykc_B;missing_residues;564;2018;X-RAY DIFFRACTION;2.82
A0A059VBQ9;348;516;169;S;5ykc_B;missing_residues;564;2018;X-RAY DIFFRACTION;2.82
A0A059VBQ9;15;338;324;S;5ykc_C;missing_residues;564;2018;X-RAY DIFFRACTION;2.82
A0A059VBQ9;339;347;9;D;5ykc_C;missing_residues;564;2018;X-RAY DIFFRACTION;2.82
A0A059VBQ9;348;516;169;S;5ykc_C;missing_residues;564;2018;X-RAY DIFFRACTION;2.82
A0A059VBQ9;15;15;1;D;5yt8_A;missing_residues;564;2018;X-RAY DIFFRACTION;2.77
A0A059VBQ9;16;336;321;S;5yt8_A;missing_residues;564;2018;X-RAY DIFFRACTION;2.77
A0A059VBQ9;337;345;9;D;5yt8_A;missing_residues;564;2018;X-RAY DIFFRACTION;2.77
A0A059VBQ9;346;516;171;S;5yt8_A;missing_residues;564;2018;X-RAY DIFFRACTION;2.77
A0A059VBQ9;15;15;1;D;5yt9_A;missing_residues;564;2018;X-RAY DIFFRACTION;2.77
A0A059VBQ9;16;336;321;S;5yt9_A;missing_residues;564;2018;X-RAY DIFFRACTION;2.77
A0A059VBQ9;337;345;9;D;5yt9_A;missing_residues;564;2018;X-RAY DIFFRACTION;2.77
A0A059VBQ9;346;516;171;S;5yt9_A;missing_residues;564;2018;X-RAY DIFFRACTION;2.77
A0A059WV44;1;1;1;D;5hmn_A;missing_residues;158;2016;X-RAY DIFFRACTION;2.02
A0A059WV44;2;152;151;S;5hmn_A;missing_residues;158;2016;X-RAY DIFFRACTION;2.02
A0A059WV44;153;157;5;D;5hmn_A;missing_residues;158;2016;X-RAY DIFFRACTION;2.02
A0A059WV44;1;157;157;S;5hmn_B;missing_residues;158;2016;X-RAY DIFFRACTION;2.02
A0A059WV44;1;152;152;S;5hmn_C;missing_residues;158;2016;X-RAY DIFFRACTION;2.02
A0A059WV44;153;157;5;D;5hmn_C;missing_residues;158;2016;X-RAY DIFFRACTION;2.02
A0A059WV44;1;152;152;S;5hmn_D;missing_residues;158;2016;X-RAY DIFFRACTION;2.02
A0A059WV44;153;157;5;D;5hmn_D;missing_residues;158;2016;X-RAY DIFFRACTION;2.02
A0A059WV44;1;1;1;D;5hmn_E;missing_residues;158;2016;X-RAY DIFFRACTION;2.02
A0A059WV44;2;152;151;S;5hmn_E;missing_residues;158;2016;X-RAY DIFFRACTION;2.02
A0A059WV44;153;157;5;D;5hmn_E;missing_residues;158;2016;X-RAY DIFFRACTION;2.02
A0A059WV44;1;1;1;D;5hmn_F;missing_residues;158;2016;X-RAY DIFFRACTION;2.02
A0A059WV44;2;152;151;S;5hmn_F;missing_residues;158;2016;X-RAY DIFFRACTION;2.02
A0A059WV44;153;157;5;D;5hmn_F;missing_residues;158;2016;X-RAY DIFFRACTION;2.02
A0A059WYP6;1;388;388;S;5tui_A;missing_residues;388;2017;X-RAY DIFFRACTION;1.75
A0A059WYP6;1;3;3;D;5tui_B;missing_residues;388;2017;X-RAY DIFFRACTION;1.75
A0A059WYP6;4;226;223;S;5tui_B;missing_residues;388;2017;X-RAY DIFFRACTION;1.75
A0A059WYP6;227;233;7;D;5tui_B;missing_residues;388;2017;X-RAY DIFFRACTION;1.75
A0A059WYP6;234;351;118;S;5tui_B;missing_residues;388;2017;X-RAY DIFFRACTION;1.75
A0A059WYP6;352;359;8;D;5tui_B;missing_residues;388;2017;X-RAY DIFFRACTION;1.75
A0A059WYP6;360;388;29;S;5tui_B;missing_residues;388;2017;X-RAY DIFFRACTION;1.75
A0A059WYP6;1;388;388;S;5tue_A;missing_residues;388;2017;X-RAY DIFFRACTION;2.1
A0A059WYP6;1;4;4;D;5tue_B;missing_residues;388;2017;X-RAY DIFFRACTION;2.1
A0A059WYP6;5;226;222;S;5tue_B;missing_residues;388;2017;X-RAY DIFFRACTION;2.1
A0A059WYP6;227;233;7;D;5tue_B;missing_residues;388;2017;X-RAY DIFFRACTION;2.1
A0A059WYP6;234;353;120;S;5tue_B;missing_residues;388;2017;X-RAY DIFFRACTION;2.1
A0A059WYP6;354;364;11;D;5tue_B;missing_residues;388;2017;X-RAY DIFFRACTION;2.1
A0A059WYP6;365;388;24;S;5tue_B;missing_residues;388;2017;X-RAY DIFFRACTION;2.1
A0A059WYP6;1;388;388;S;5tuf_A;missing_residues;388;2017;X-RAY DIFFRACTION;2.25
A0A059WYP6;1;4;4;D;5tuf_B;missing_residues;388;2017;X-RAY DIFFRACTION;2.25
A0A059WYP6;5;226;222;S;5tuf_B;missing_residues;388;2017;X-RAY DIFFRACTION;2.25
A0A059WYP6;227;232;6;D;5tuf_B;missing_residues;388;2017;X-RAY DIFFRACTION;2.25
A0A059WYP6;233;355;123;S;5tuf_B;missing_residues;388;2017;X-RAY DIFFRACTION;2.25
A0A059WYP6;356;362;7;D;5tuf_B;missing_residues;388;2017;X-RAY DIFFRACTION;2.25
A0A059WYP6;363;388;26;S;5tuf_B;missing_residues;388;2017;X-RAY DIFFRACTION;2.25
A0A059X981;2;2;1;D;6mn2_A;missing_residues;264;2018;X-RAY DIFFRACTION;2.74
A0A059X981;3;262;260;S;6mn2_A;missing_residues;264;2018;X-RAY DIFFRACTION;2.74
A0A059X981;263;263;1;D;6mn2_A;missing_residues;264;2018;X-RAY DIFFRACTION;2.74
A0A059X981;2;2;1;D;6mn2_B;missing_residues;264;2018;X-RAY DIFFRACTION;2.74
A0A059X981;3;261;259;S;6mn2_B;missing_residues;264;2018;X-RAY DIFFRACTION;2.74
A0A059X981;262;263;2;D;6mn2_B;missing_residues;264;2018;X-RAY DIFFRACTION;2.74
A0A059X981;2;2;1;D;6mn1_A;missing_residues;264;2018;X-RAY DIFFRACTION;2.25
A0A059X981;3;262;260;S;6mn1_A;missing_residues;264;2018;X-RAY DIFFRACTION;2.25
A0A059X981;263;263;1;D;6mn1_A;missing_residues;264;2018;X-RAY DIFFRACTION;2.25
A0A059X981;2;2;1;D;6mn1_B;missing_residues;264;2018;X-RAY DIFFRACTION;2.25
A0A059X981;3;261;259;S;6mn1_B;missing_residues;264;2018;X-RAY DIFFRACTION;2.25
A0A059X981;262;263;2;D;6mn1_B;missing_residues;264;2018;X-RAY DIFFRACTION;2.25
A0A059X981;2;3;2;D;6mn0_A;missing_residues;264;2018;X-RAY DIFFRACTION;2.4
A0A059X981;4;263;260;S;6mn0_A;missing_residues;264;2018;X-RAY DIFFRACTION;2.4
A0A059X981;2;3;2;D;6mn0_B;missing_residues;264;2018;X-RAY DIFFRACTION;2.4
A0A059X981;4;263;260;S;6mn0_B;missing_residues;264;2018;X-RAY DIFFRACTION;2.4
A0A059X981;2;262;261;S;6mn0_C;missing_residues;264;2018;X-RAY DIFFRACTION;2.4
A0A059X981;263;263;1;D;6mn0_C;missing_residues;264;2018;X-RAY DIFFRACTION;2.4
A0A059X981;2;2;1;D;6mn0_D;missing_residues;264;2018;X-RAY DIFFRACTION;2.4
A0A059X981;3;262;260;S;6mn0_D;missing_residues;264;2018;X-RAY DIFFRACTION;2.4
A0A059X981;263;263;1;D;6mn0_D;missing_residues;264;2018;X-RAY DIFFRACTION;2.4
A0A059X981;2;3;2;D;6mn0_E;missing_residues;264;2018;X-RAY DIFFRACTION;2.4
A0A059X981;4;263;260;S;6mn0_E;missing_residues;264;2018;X-RAY DIFFRACTION;2.4
A0A059X981;2;2;1;D;6mn0_F;missing_residues;264;2018;X-RAY DIFFRACTION;2.4
A0A059X981;3;263;261;S;6mn0_F;missing_residues;264;2018;X-RAY DIFFRACTION;2.4
A0A059X981;2;3;2;D;6mmz_A;missing_residues;264;2018;X-RAY DIFFRACTION;3.3
A0A059X981;4;262;259;S;6mmz_A;missing_residues;264;2018;X-RAY DIFFRACTION;3.3
A0A059X981;263;263;1;D;6mmz_A;missing_residues;264;2018;X-RAY DIFFRACTION;3.3
A0A059X981;2;2;1;D;6mmz_B;missing_residues;264;2018;X-RAY DIFFRACTION;3.3
A0A059X981;3;262;260;S;6mmz_B;missing_residues;264;2018;X-RAY DIFFRACTION;3.3
A0A059X981;263;263;1;D;6mmz_B;missing_residues;264;2018;X-RAY DIFFRACTION;3.3
A0A059X981;2;3;2;D;6mmz_C;missing_residues;264;2018;X-RAY DIFFRACTION;3.3
A0A059X981;4;263;260;S;6mmz_C;missing_residues;264;2018;X-RAY DIFFRACTION;3.3
A0A059X981;2;2;1;D;6mmz_D;missing_residues;264;2018;X-RAY DIFFRACTION;3.3
A0A059X981;3;262;260;S;6mmz_D;missing_residues;264;2018;X-RAY DIFFRACTION;3.3
A0A059X981;263;263;1;D;6mmz_D;missing_residues;264;2018;X-RAY DIFFRACTION;3.3
A0A059X981;2;2;1;D;6mmz_E;missing_residues;264;2018;X-RAY DIFFRACTION;3.3
A0A059X981;3;263;261;S;6mmz_E;missing_residues;264;2018;X-RAY DIFFRACTION;3.3
A0A059X981;2;3;2;D;6mmz_F;missing_residues;264;2018;X-RAY DIFFRACTION;3.3
A0A059X981;4;261;258;S;6mmz_F;missing_residues;264;2018;X-RAY DIFFRACTION;3.3
A0A059X981;262;263;2;D;6mmz_F;missing_residues;264;2018;X-RAY DIFFRACTION;3.3
A0A059X981;1;3;3;D;5ht0_A;missing_residues;264;2016;X-RAY DIFFRACTION;2.75
A0A059X981;4;262;259;S;5ht0_A;missing_residues;264;2016;X-RAY DIFFRACTION;2.75
A0A059X981;263;263;1;D;5ht0_A;missing_residues;264;2016;X-RAY DIFFRACTION;2.75
A0A059X981;1;2;2;D;5ht0_B;missing_residues;264;2016;X-RAY DIFFRACTION;2.75
A0A059X981;3;262;260;S;5ht0_B;missing_residues;264;2016;X-RAY DIFFRACTION;2.75
A0A059X981;263;263;1;D;5ht0_B;missing_residues;264;2016;X-RAY DIFFRACTION;2.75
A0A059X981;1;2;2;D;5ht0_C;missing_residues;264;2016;X-RAY DIFFRACTION;2.75
A0A059X981;3;263;261;S;5ht0_C;missing_residues;264;2016;X-RAY DIFFRACTION;2.75
A0A059X981;1;2;2;D;5ht0_D;missing_residues;264;2016;X-RAY DIFFRACTION;2.75
A0A059X981;3;262;260;S;5ht0_D;missing_residues;264;2016;X-RAY DIFFRACTION;2.75
A0A059X981;263;263;1;D;5ht0_D;missing_residues;264;2016;X-RAY DIFFRACTION;2.75
A0A059X981;1;2;2;D;5ht0_E;missing_residues;264;2016;X-RAY DIFFRACTION;2.75
A0A059X981;3;263;261;S;5ht0_E;missing_residues;264;2016;X-RAY DIFFRACTION;2.75
A0A059X981;1;3;3;D;5ht0_F;missing_residues;264;2016;X-RAY DIFFRACTION;2.75
A0A059X981;4;262;259;S;5ht0_F;missing_residues;264;2016;X-RAY DIFFRACTION;2.75
A0A059X981;263;263;1;D;5ht0_F;missing_residues;264;2016;X-RAY DIFFRACTION;2.75
A0A059ZPG7;1;5;5;D;5vpu_A;missing_residues;515;2017;X-RAY DIFFRACTION;1.5
A0A059ZPG7;6;514;509;S;5vpu_A;missing_residues;515;2017;X-RAY DIFFRACTION;1.5
A0A059ZPG7;515;515;1;D;5vpu_A;missing_residues;515;2017;X-RAY DIFFRACTION;1.5
A0A060D9Z7;21;43;23;D;6dhi_A;missing_residues;482;2018;X-RAY DIFFRACTION;3.1
A0A060D9Z7;44;289;246;S;6dhi_A;missing_residues;482;2018;X-RAY DIFFRACTION;3.1
A0A060D9Z7;290;297;8;D;6dhi_A;missing_residues;482;2018;X-RAY DIFFRACTION;3.1
A0A060D9Z7;298;325;28;S;6dhi_A;missing_residues;482;2018;X-RAY DIFFRACTION;3.1
A0A060D9Z7;326;338;13;D;6dhi_A;missing_residues;482;2018;X-RAY DIFFRACTION;3.1
A0A060D9Z7;339;446;108;S;6dhi_A;missing_residues;482;2018;X-RAY DIFFRACTION;3.1
A0A060D9Z7;21;43;23;D;6dhi_B;missing_residues;482;2018;X-RAY DIFFRACTION;3.1
A0A060D9Z7;44;327;284;S;6dhi_B;missing_residues;482;2018;X-RAY DIFFRACTION;3.1
A0A060D9Z7;328;334;7;D;6dhi_B;missing_residues;482;2018;X-RAY DIFFRACTION;3.1
A0A060D9Z7;335;446;112;S;6dhi_B;missing_residues;482;2018;X-RAY DIFFRACTION;3.1
A0A060D9Z7;21;44;24;D;6dhi_C;missing_residues;482;2018;X-RAY DIFFRACTION;3.1
A0A060D9Z7;45;327;283;S;6dhi_C;missing_residues;482;2018;X-RAY DIFFRACTION;3.1
A0A060D9Z7;328;335;8;D;6dhi_C;missing_residues;482;2018;X-RAY DIFFRACTION;3.1
A0A060D9Z7;336;446;111;S;6dhi_C;missing_residues;482;2018;X-RAY DIFFRACTION;3.1
A0A060D9Z7;21;43;23;D;6dhi_D;missing_residues;482;2018;X-RAY DIFFRACTION;3.1
A0A060D9Z7;44;287;244;S;6dhi_D;missing_residues;482;2018;X-RAY DIFFRACTION;3.1
A0A060D9Z7;288;297;10;D;6dhi_D;missing_residues;482;2018;X-RAY DIFFRACTION;3.1
A0A060D9Z7;298;317;20;S;6dhi_D;missing_residues;482;2018;X-RAY DIFFRACTION;3.1
A0A060D9Z7;318;339;22;D;6dhi_D;missing_residues;482;2018;X-RAY DIFFRACTION;3.1
A0A060D9Z7;340;446;107;S;6dhi_D;missing_residues;482;2018;X-RAY DIFFRACTION;3.1
A0A060GPP4;1;1;1;D;4pbe_A;missing_residues;333;2015;X-RAY DIFFRACTION;1.51
A0A060GPP4;2;332;331;S;4pbe_A;missing_residues;333;2015;X-RAY DIFFRACTION;1.51
A0A060GPP4;333;333;1;D;4pbe_A;missing_residues;333;2015;X-RAY DIFFRACTION;1.51
A0A060GPP4;1;1;1;D;4pbe_G;missing_residues;333;2015;X-RAY DIFFRACTION;1.51
A0A060GPP4;2;332;331;S;4pbe_G;missing_residues;333;2015;X-RAY DIFFRACTION;1.51
A0A060GPP4;333;333;1;D;4pbe_G;missing_residues;333;2015;X-RAY DIFFRACTION;1.51
A0A060GPQ0;1;1;1;D;4xag_A;missing_residues;333;2015;X-RAY DIFFRACTION;1.6
A0A060GPQ0;2;330;329;S;4xag_A;missing_residues;333;2015;X-RAY DIFFRACTION;1.6
A0A060GPQ0;331;333;3;D;4xag_A;missing_residues;333;2015;X-RAY DIFFRACTION;1.6
A0A060GPQ0;1;1;1;D;4xag_G;missing_residues;333;2015;X-RAY DIFFRACTION;1.6
A0A060GPQ0;2;330;329;S;4xag_G;missing_residues;333;2015;X-RAY DIFFRACTION;1.6
A0A060GPQ0;331;333;3;D;4xag_G;missing_residues;333;2015;X-RAY DIFFRACTION;1.6
A0A060GPQ5;1;3;3;D;4xd3_A;missing_residues;333;2015;X-RAY DIFFRACTION;1.57
A0A060GPQ5;4;330;327;S;4xd3_A;missing_residues;333;2015;X-RAY DIFFRACTION;1.57
A0A060GPQ5;331;333;3;D;4xd3_A;missing_residues;333;2015;X-RAY DIFFRACTION;1.57
A0A060GPQ5;1;1;1;D;4xd3_G;missing_residues;333;2015;X-RAY DIFFRACTION;1.57
A0A060GPQ5;2;330;329;S;4xd3_G;missing_residues;333;2015;X-RAY DIFFRACTION;1.57
A0A060GPQ5;331;333;3;D;4xd3_G;missing_residues;333;2015;X-RAY DIFFRACTION;1.57
A0A060GSW0;1;3;3;D;4pcn_A;missing_residues;333;2015;X-RAY DIFFRACTION;1.54
A0A060GSW0;4;329;326;S;4pcn_A;missing_residues;333;2015;X-RAY DIFFRACTION;1.54
A0A060GSW0;330;333;4;D;4pcn_A;missing_residues;333;2015;X-RAY DIFFRACTION;1.54
A0A060GSW0;1;1;1;D;4pcn_B;missing_residues;333;2015;X-RAY DIFFRACTION;1.54
A0A060GSW0;2;330;329;S;4pcn_B;missing_residues;333;2015;X-RAY DIFFRACTION;1.54
A0A060GSW0;331;333;3;D;4pcn_B;missing_residues;333;2015;X-RAY DIFFRACTION;1.54
A0A060GSW5;1;1;1;D;4xd5_A;missing_residues;333;2015;X-RAY DIFFRACTION;1.85
A0A060GSW5;2;332;331;S;4xd5_A;missing_residues;333;2015;X-RAY DIFFRACTION;1.85
A0A060GSW5;333;333;1;D;4xd5_A;missing_residues;333;2015;X-RAY DIFFRACTION;1.85
A0A060GSW5;1;1;1;D;4xd5_G;missing_residues;333;2015;X-RAY DIFFRACTION;1.85
A0A060GSW5;2;330;329;S;4xd5_G;missing_residues;333;2015;X-RAY DIFFRACTION;1.85
A0A060GSW5;331;333;3;D;4xd5_G;missing_residues;333;2015;X-RAY DIFFRACTION;1.85
A0A060GSX0;1;1;1;D;4xd4_A;missing_residues;333;2015;X-RAY DIFFRACTION;1.9
A0A060GSX0;2;330;329;S;4xd4_A;missing_residues;333;2015;X-RAY DIFFRACTION;1.9
A0A060GSX0;331;333;3;D;4xd4_A;missing_residues;333;2015;X-RAY DIFFRACTION;1.9
A0A060GSX0;1;1;1;D;4xd4_G;missing_residues;333;2015;X-RAY DIFFRACTION;1.9
A0A060GSX0;2;330;329;S;4xd4_G;missing_residues;333;2015;X-RAY DIFFRACTION;1.9
A0A060GSX0;331;333;3;D;4xd4_G;missing_residues;333;2015;X-RAY DIFFRACTION;1.9
A0A060GTM0;1;1;1;D;4pbf_A;missing_residues;333;2015;X-RAY DIFFRACTION;1.9
A0A060GTM0;2;330;329;S;4pbf_A;missing_residues;333;2015;X-RAY DIFFRACTION;1.9
A0A060GTM0;331;333;3;D;4pbf_A;missing_residues;333;2015;X-RAY DIFFRACTION;1.9
A0A060GTM0;1;1;1;D;4pbf_B;missing_residues;333;2015;X-RAY DIFFRACTION;1.9
A0A060GTM0;2;332;331;S;4pbf_B;missing_residues;333;2015;X-RAY DIFFRACTION;1.9
A0A060GTM0;333;333;1;D;4pbf_B;missing_residues;333;2015;X-RAY DIFFRACTION;1.9
A0A060GTM7;1;1;1;D;4xay_A;missing_residues;333;2015;X-RAY DIFFRACTION;1.84
A0A060GTM7;2;331;330;S;4xay_A;missing_residues;333;2015;X-RAY DIFFRACTION;1.84
A0A060GTM7;332;333;2;D;4xay_A;missing_residues;333;2015;X-RAY DIFFRACTION;1.84
A0A060GTM7;1;1;1;D;4xay_G;missing_residues;333;2015;X-RAY DIFFRACTION;1.84
A0A060GTM7;2;330;329;S;4xay_G;missing_residues;333;2015;X-RAY DIFFRACTION;1.84
A0A060GTM7;331;333;3;D;4xay_G;missing_residues;333;2015;X-RAY DIFFRACTION;1.84
A0A060GYS1;1;1;1;D;4pcp_A;missing_residues;333;2015;X-RAY DIFFRACTION;1.63
A0A060GYS1;2;330;329;S;4pcp_A;missing_residues;333;2015;X-RAY DIFFRACTION;1.63
A0A060GYS1;331;333;3;D;4pcp_A;missing_residues;333;2015;X-RAY DIFFRACTION;1.63
A0A060GYS1;1;1;1;D;4pcp_G;missing_residues;333;2015;X-RAY DIFFRACTION;1.63
A0A060GYS1;2;332;331;S;4pcp_G;missing_residues;333;2015;X-RAY DIFFRACTION;1.63
A0A060GYS1;333;333;1;D;4pcp_G;missing_residues;333;2015;X-RAY DIFFRACTION;1.63
A0A060GYS7;1;3;3;D;4xaz_A;missing_residues;333;2015;X-RAY DIFFRACTION;1.55
A0A060GYS7;4;331;328;S;4xaz_A;missing_residues;333;2015;X-RAY DIFFRACTION;1.55
A0A060GYS7;332;333;2;D;4xaz_A;missing_residues;333;2015;X-RAY DIFFRACTION;1.55
A0A060GYS7;1;3;3;D;4xaz_G;missing_residues;333;2015;X-RAY DIFFRACTION;1.55
A0A060GYS7;4;330;327;S;4xaz_G;missing_residues;333;2015;X-RAY DIFFRACTION;1.55
A0A060GYS7;331;333;3;D;4xaz_G;missing_residues;333;2015;X-RAY DIFFRACTION;1.55
A0A060GZX0;1;1;1;D;4xaf_A;missing_residues;333;2015;X-RAY DIFFRACTION;1.66
A0A060GZX0;2;332;331;S;4xaf_A;missing_residues;333;2015;X-RAY DIFFRACTION;1.66
A0A060GZX0;333;333;1;D;4xaf_A;missing_residues;333;2015;X-RAY DIFFRACTION;1.66
A0A060GZX0;1;1;1;D;4xaf_G;missing_residues;333;2015;X-RAY DIFFRACTION;1.66
A0A060GZX0;2;330;329;S;4xaf_G;missing_residues;333;2015;X-RAY DIFFRACTION;1.66
A0A060GZX0;331;333;3;D;4xaf_G;missing_residues;333;2015;X-RAY DIFFRACTION;1.66
A0A060GZX7;1;1;1;D;4xd6_A;missing_residues;333;2015;X-RAY DIFFRACTION;1.75
A0A060GZX7;2;331;330;S;4xd6_A;missing_residues;333;2015;X-RAY DIFFRACTION;1.75
A0A060GZX7;332;333;2;D;4xd6_A;missing_residues;333;2015;X-RAY DIFFRACTION;1.75
A0A060GZX7;1;1;1;D;4xd6_G;missing_residues;333;2015;X-RAY DIFFRACTION;1.75
A0A060GZX7;2;330;329;S;4xd6_G;missing_residues;333;2015;X-RAY DIFFRACTION;1.75
A0A060GZX7;331;333;3;D;4xd6_G;missing_residues;333;2015;X-RAY DIFFRACTION;1.75
A0A060H1D7;443;558;116;S;6aoa_A;missing_residues;626;2017;X-RAY DIFFRACTION;1.4
A0A060H1D7;559;560;2;D;6aoa_A;missing_residues;626;2017;X-RAY DIFFRACTION;1.4
A0A060H1D7;561;609;49;S;6aoa_A;missing_residues;626;2017;X-RAY DIFFRACTION;1.4
A0A060H1D7;610;615;6;D;6aoa_A;missing_residues;626;2017;X-RAY DIFFRACTION;1.4
A0A060H1D7;616;626;11;S;6aoa_A;missing_residues;626;2017;X-RAY DIFFRACTION;1.4
A0A060H1D7;443;609;167;S;6aob_A;missing_residues;626;2017;X-RAY DIFFRACTION;1.7
A0A060H1D7;610;615;6;D;6aob_A;missing_residues;626;2017;X-RAY DIFFRACTION;1.7
A0A060H1D7;616;626;11;S;6aob_A;missing_residues;626;2017;X-RAY DIFFRACTION;1.7
A0A060H1D7;443;444;2;D;6aob_B;missing_residues;626;2017;X-RAY DIFFRACTION;1.7
A0A060H1D7;445;558;114;S;6aob_B;missing_residues;626;2017;X-RAY DIFFRACTION;1.7
A0A060H1D7;559;559;1;D;6aob_B;missing_residues;626;2017;X-RAY DIFFRACTION;1.7
A0A060H1D7;560;611;52;S;6aob_B;missing_residues;626;2017;X-RAY DIFFRACTION;1.7
A0A060H1D7;612;614;3;D;6aob_B;missing_residues;626;2017;X-RAY DIFFRACTION;1.7
A0A060H1D7;615;626;12;S;6aob_B;missing_residues;626;2017;X-RAY DIFFRACTION;1.7
A0A060H1D7;443;558;116;S;6ao9_A;missing_residues;626;2017;X-RAY DIFFRACTION;1.13
A0A060H1D7;559;562;4;D;6ao9_A;missing_residues;626;2017;X-RAY DIFFRACTION;1.13
A0A060H1D7;563;607;45;S;6ao9_A;missing_residues;626;2017;X-RAY DIFFRACTION;1.13
A0A060H1D7;608;616;9;D;6ao9_A;missing_residues;626;2017;X-RAY DIFFRACTION;1.13
A0A060H1D7;617;626;10;S;6ao9_A;missing_residues;626;2017;X-RAY DIFFRACTION;1.13
A0A060P168;1;50;50;S;4yot_A;missing_residues;229;2015;X-RAY DIFFRACTION;2.15
A0A060P168;51;54;4;D;4yot_A;missing_residues;229;2015;X-RAY DIFFRACTION;2.15
A0A060P168;55;229;175;S;4yot_A;missing_residues;229;2015;X-RAY DIFFRACTION;2.15
A0A060P168;1;50;50;S;4yot_B;missing_residues;229;2015;X-RAY DIFFRACTION;2.15
A0A060P168;51;52;2;D;4yot_B;missing_residues;229;2015;X-RAY DIFFRACTION;2.15
A0A060P168;53;98;46;S;4yot_B;missing_residues;229;2015;X-RAY DIFFRACTION;2.15
A0A060P168;99;105;7;D;4yot_B;missing_residues;229;2015;X-RAY DIFFRACTION;2.15
A0A060P168;106;229;124;S;4yot_B;missing_residues;229;2015;X-RAY DIFFRACTION;2.15
A0A060P168;1;50;50;S;4yot_C;missing_residues;229;2015;X-RAY DIFFRACTION;2.15
A0A060P168;51;55;5;D;4yot_C;missing_residues;229;2015;X-RAY DIFFRACTION;2.15
A0A060P168;56;98;43;S;4yot_C;missing_residues;229;2015;X-RAY DIFFRACTION;2.15
A0A060P168;99;102;4;D;4yot_C;missing_residues;229;2015;X-RAY DIFFRACTION;2.15
A0A060P168;103;227;125;S;4yot_C;missing_residues;229;2015;X-RAY DIFFRACTION;2.15
A0A060P168;228;229;2;D;4yot_C;missing_residues;229;2015;X-RAY DIFFRACTION;2.15
A0A060P168;1;97;97;S;4you_A;missing_residues;229;2015;X-RAY DIFFRACTION;2.2
A0A060P168;98;103;6;D;4you_A;missing_residues;229;2015;X-RAY DIFFRACTION;2.2
A0A060P168;104;160;57;S;4you_A;missing_residues;229;2015;X-RAY DIFFRACTION;2.2
A0A060P168;161;163;3;D;4you_A;missing_residues;229;2015;X-RAY DIFFRACTION;2.2
A0A060P168;164;229;66;S;4you_A;missing_residues;229;2015;X-RAY DIFFRACTION;2.2
A0A060P168;1;49;49;S;4you_B;missing_residues;229;2015;X-RAY DIFFRACTION;2.2
A0A060P168;50;56;7;D;4you_B;missing_residues;229;2015;X-RAY DIFFRACTION;2.2
A0A060P168;57;91;35;S;4you_B;missing_residues;229;2015;X-RAY DIFFRACTION;2.2
A0A060P168;92;110;19;D;4you_B;missing_residues;229;2015;X-RAY DIFFRACTION;2.2
A0A060P168;111;160;50;S;4you_B;missing_residues;229;2015;X-RAY DIFFRACTION;2.2
A0A060P168;161;163;3;D;4you_B;missing_residues;229;2015;X-RAY DIFFRACTION;2.2
A0A060P168;164;228;65;S;4you_B;missing_residues;229;2015;X-RAY DIFFRACTION;2.2
A0A060P168;229;229;1;D;4you_B;missing_residues;229;2015;X-RAY DIFFRACTION;2.2
A0A060P168;1;96;96;S;4you_C;missing_residues;229;2015;X-RAY DIFFRACTION;2.2
A0A060P168;97;107;11;D;4you_C;missing_residues;229;2015;X-RAY DIFFRACTION;2.2
A0A060P168;108;160;53;S;4you_C;missing_residues;229;2015;X-RAY DIFFRACTION;2.2
A0A060P168;161;164;4;D;4you_C;missing_residues;229;2015;X-RAY DIFFRACTION;2.2
A0A060P168;165;226;62;S;4you_C;missing_residues;229;2015;X-RAY DIFFRACTION;2.2
A0A060P168;227;229;3;D;4you_C;missing_residues;229;2015;X-RAY DIFFRACTION;2.2
A0A060P168;1;160;160;S;4yov_A;missing_residues;229;2015;X-RAY DIFFRACTION;2.05
A0A060P168;161;163;3;D;4yov_A;missing_residues;229;2015;X-RAY DIFFRACTION;2.05
A0A060P168;164;229;66;S;4yov_A;missing_residues;229;2015;X-RAY DIFFRACTION;2.05
A0A060P168;1;160;160;S;4yov_C;missing_residues;229;2015;X-RAY DIFFRACTION;2.05
A0A060P168;161;163;3;D;4yov_C;missing_residues;229;2015;X-RAY DIFFRACTION;2.05
A0A060P168;164;229;66;S;4yov_C;missing_residues;229;2015;X-RAY DIFFRACTION;2.05
A0A060P168;1;160;160;S;4yov_E;missing_residues;229;2015;X-RAY DIFFRACTION;2.05
A0A060P168;161;163;3;D;4yov_E;missing_residues;229;2015;X-RAY DIFFRACTION;2.05
A0A060P168;164;227;64;S;4yov_E;missing_residues;229;2015;X-RAY DIFFRACTION;2.05
A0A060P168;228;229;2;D;4yov_E;missing_residues;229;2015;X-RAY DIFFRACTION;2.05
A0A060P168;1;227;227;S;4yow_A;missing_residues;229;2015;X-RAY DIFFRACTION;2.5
A0A060P168;228;229;2;D;4yow_A;missing_residues;229;2015;X-RAY DIFFRACTION;2.5
A0A060P168;1;227;227;S;4yow_C;missing_residues;229;2015;X-RAY DIFFRACTION;2.5
A0A060P168;228;229;2;D;4yow_C;missing_residues;229;2015;X-RAY DIFFRACTION;2.5
A0A060P168;1;227;227;S;4yow_E;missing_residues;229;2015;X-RAY DIFFRACTION;2.5
A0A060P168;228;229;2;D;4yow_E;missing_residues;229;2015;X-RAY DIFFRACTION;2.5
A0A060P168;1;227;227;S;4yor_A;missing_residues;229;2015;X-RAY DIFFRACTION;1.52
A0A060P168;228;229;2;D;4yor_A;missing_residues;229;2015;X-RAY DIFFRACTION;1.52
A0A060P168;1;50;50;S;4yor_B;missing_residues;229;2015;X-RAY DIFFRACTION;1.52
A0A060P168;51;55;5;D;4yor_B;missing_residues;229;2015;X-RAY DIFFRACTION;1.52
A0A060P168;56;227;172;S;4yor_B;missing_residues;229;2015;X-RAY DIFFRACTION;1.52
A0A060P168;228;229;2;D;4yor_B;missing_residues;229;2015;X-RAY DIFFRACTION;1.52
A0A060P168;1;160;160;S;4yox_A;missing_residues;229;2015;X-RAY DIFFRACTION;2.05
A0A060P168;161;163;3;D;4yox_A;missing_residues;229;2015;X-RAY DIFFRACTION;2.05
A0A060P168;164;229;66;S;4yox_A;missing_residues;229;2015;X-RAY DIFFRACTION;2.05
A0A060P168;1;160;160;S;4yox_C;missing_residues;229;2015;X-RAY DIFFRACTION;2.05
A0A060P168;161;163;3;D;4yox_C;missing_residues;229;2015;X-RAY DIFFRACTION;2.05
A0A060P168;164;229;66;S;4yox_C;missing_residues;229;2015;X-RAY DIFFRACTION;2.05
A0A060P168;1;160;160;S;4yox_E;missing_residues;229;2015;X-RAY DIFFRACTION;2.05
A0A060P168;161;163;3;D;4yox_E;missing_residues;229;2015;X-RAY DIFFRACTION;2.05
A0A060P168;164;227;64;S;4yox_E;missing_residues;229;2015;X-RAY DIFFRACTION;2.05
A0A060P168;228;229;2;D;4yox_E;missing_residues;229;2015;X-RAY DIFFRACTION;2.05
A0A060P168;1;160;160;S;4yoy_A;missing_residues;229;2015;X-RAY DIFFRACTION;1.95
A0A060P168;161;163;3;D;4yoy_A;missing_residues;229;2015;X-RAY DIFFRACTION;1.95
A0A060P168;164;229;66;S;4yoy_A;missing_residues;229;2015;X-RAY DIFFRACTION;1.95
A0A060P168;1;160;160;S;4yoy_C;missing_residues;229;2015;X-RAY DIFFRACTION;1.95
A0A060P168;161;163;3;D;4yoy_C;missing_residues;229;2015;X-RAY DIFFRACTION;1.95
A0A060P168;164;229;66;S;4yoy_C;missing_residues;229;2015;X-RAY DIFFRACTION;1.95
A0A060P168;1;160;160;S;4yoy_E;missing_residues;229;2015;X-RAY DIFFRACTION;1.95
A0A060P168;161;163;3;D;4yoy_E;missing_residues;229;2015;X-RAY DIFFRACTION;1.95
A0A060P168;164;227;64;S;4yoy_E;missing_residues;229;2015;X-RAY DIFFRACTION;1.95
A0A060P168;228;229;2;D;4yoy_E;missing_residues;229;2015;X-RAY DIFFRACTION;1.95
A0A060SRI5;19;288;270;S;5no7_A;missing_residues;374;2018;X-RAY DIFFRACTION;3.01
A0A060SRI5;292;299;8;S;5no7_A;missing_residues;374;2018;X-RAY DIFFRACTION;3.01
A0A060SRI5;300;305;6;D;5no7_A;missing_residues;374;2018;X-RAY DIFFRACTION;3.01
A0A060SRI5;19;288;270;S;5no7_B;missing_residues;374;2018;X-RAY DIFFRACTION;3.01
A0A060SRI5;292;305;14;D;5no7_B;missing_residues;374;2018;X-RAY DIFFRACTION;3.01
A0A060Y6X8;22;73;52;S;5f1s_A;missing_residues;168;2016;X-RAY DIFFRACTION;1.75
A0A060Y6X8;74;81;8;D;5f1s_A;missing_residues;168;2016;X-RAY DIFFRACTION;1.75
A0A060Y6X8;82;161;80;S;5f1s_A;missing_residues;168;2016;X-RAY DIFFRACTION;1.75
A0A061BSU4;1;5;5;D;5jsz_D;missing_residues;265;2016;X-RAY DIFFRACTION;3
A0A061BSU4;6;264;259;S;5jsz_D;missing_residues;265;2016;X-RAY DIFFRACTION;3
A0A061BSU4;265;265;1;D;5jsz_D;missing_residues;265;2016;X-RAY DIFFRACTION;3
A0A061BSU4;1;5;5;D;5jsz_H;missing_residues;265;2016;X-RAY DIFFRACTION;3
A0A061BSU4;6;264;259;S;5jsz_H;missing_residues;265;2016;X-RAY DIFFRACTION;3
A0A061BSU4;265;265;1;D;5jsz_H;missing_residues;265;2016;X-RAY DIFFRACTION;3
A0A061FLD4;255;419;165;S;6cth_A;missing_residues;582;2018;X-RAY DIFFRACTION;1.7
A0A061FLD4;420;425;6;D;6cth_A;missing_residues;582;2018;X-RAY DIFFRACTION;1.7
A0A061FLD4;426;554;129;S;6cth_A;missing_residues;582;2018;X-RAY DIFFRACTION;1.7
A0A061FLD4;555;560;6;D;6cth_A;missing_residues;582;2018;X-RAY DIFFRACTION;1.7
A0A061IH64;12;13;2;D;5mhi_B;missing_residues;76;2017;X-RAY DIFFRACTION;1.49
A0A061IH64;14;26;13;S;5mhi_B;missing_residues;76;2017;X-RAY DIFFRACTION;1.49
A0A061IH64;27;30;4;D;5mhi_B;missing_residues;76;2017;X-RAY DIFFRACTION;1.49
A0A061LQM0;5;253;249;S;6ba9_A;missing_residues;267;2018;X-RAY DIFFRACTION;1.4
A0A061LQM0;254;267;14;D;6ba9_A;missing_residues;267;2018;X-RAY DIFFRACTION;1.4
A0A061LQM0;3;4;2;D;6ba8_A;missing_residues;267;2018;X-RAY DIFFRACTION;1.9
A0A061LQM0;5;253;249;S;6ba8_A;missing_residues;267;2018;X-RAY DIFFRACTION;1.9
A0A061LQM0;254;267;14;D;6ba8_A;missing_residues;267;2018;X-RAY DIFFRACTION;1.9
A0A062F4L9;20;33;14;S;6gie_A;missing_residues;293;2018;X-RAY DIFFRACTION;2.1
A0A062F4L9;34;38;5;D;6gie_A;missing_residues;293;2018;X-RAY DIFFRACTION;2.1
A0A062F4L9;39;81;43;S;6gie_A;missing_residues;293;2018;X-RAY DIFFRACTION;2.1
A0A062F4L9;82;89;8;D;6gie_A;missing_residues;293;2018;X-RAY DIFFRACTION;2.1
A0A062F4L9;90;119;30;S;6gie_A;missing_residues;293;2018;X-RAY DIFFRACTION;2.1
A0A062F4L9;120;130;11;D;6gie_A;missing_residues;293;2018;X-RAY DIFFRACTION;2.1
A0A062F4L9;131;155;25;S;6gie_A;missing_residues;293;2018;X-RAY DIFFRACTION;2.1
A0A062F4L9;156;185;30;D;6gie_A;missing_residues;293;2018;X-RAY DIFFRACTION;2.1
A0A062F4L9;186;274;89;S;6gie_A;missing_residues;293;2018;X-RAY DIFFRACTION;2.1
A0A062F4L9;275;280;6;D;6gie_A;missing_residues;293;2018;X-RAY DIFFRACTION;2.1
A0A062F4L9;281;293;13;S;6gie_A;missing_residues;293;2018;X-RAY DIFFRACTION;2.1
A0A062UZ78;2;5;4;D;6bxm_A;missing_residues;323;2018;X-RAY DIFFRACTION;2.25
A0A062UZ78;6;323;318;S;6bxm_A;missing_residues;323;2018;X-RAY DIFFRACTION;2.25
A0A062UZ78;2;5;4;D;6bxm_B;missing_residues;323;2018;X-RAY DIFFRACTION;2.25
A0A062UZ78;6;145;140;S;6bxm_B;missing_residues;323;2018;X-RAY DIFFRACTION;2.25
A0A062UZ78;146;147;2;D;6bxm_B;missing_residues;323;2018;X-RAY DIFFRACTION;2.25
A0A062UZ78;148;321;174;S;6bxm_B;missing_residues;323;2018;X-RAY DIFFRACTION;2.25
A0A062UZ78;322;323;2;D;6bxm_B;missing_residues;323;2018;X-RAY DIFFRACTION;2.25
A0A062UZ78;2;6;5;D;6bxn_A;missing_residues;323;2018;X-RAY DIFFRACTION;2.08
A0A062UZ78;7;103;97;S;6bxn_A;missing_residues;323;2018;X-RAY DIFFRACTION;2.08
A0A062UZ78;104;108;5;D;6bxn_A;missing_residues;323;2018;X-RAY DIFFRACTION;2.08
A0A062UZ78;109;133;25;S;6bxn_A;missing_residues;323;2018;X-RAY DIFFRACTION;2.08
A0A062UZ78;134;140;7;D;6bxn_A;missing_residues;323;2018;X-RAY DIFFRACTION;2.08
A0A062UZ78;141;148;8;S;6bxn_A;missing_residues;323;2018;X-RAY DIFFRACTION;2.08
A0A062UZ78;149;150;2;D;6bxn_A;missing_residues;323;2018;X-RAY DIFFRACTION;2.08
A0A062UZ78;151;166;16;S;6bxn_A;missing_residues;323;2018;X-RAY DIFFRACTION;2.08
A0A062UZ78;167;168;2;D;6bxn_A;missing_residues;323;2018;X-RAY DIFFRACTION;2.08
A0A062UZ78;169;197;29;S;6bxn_A;missing_residues;323;2018;X-RAY DIFFRACTION;2.08
A0A062UZ78;198;202;5;D;6bxn_A;missing_residues;323;2018;X-RAY DIFFRACTION;2.08
A0A062UZ78;203;321;119;S;6bxn_A;missing_residues;323;2018;X-RAY DIFFRACTION;2.08
A0A062UZ78;322;323;2;D;6bxn_A;missing_residues;323;2018;X-RAY DIFFRACTION;2.08
A0A062UZ78;2;6;5;D;6bxn_B;missing_residues;323;2018;X-RAY DIFFRACTION;2.08
A0A062UZ78;7;322;316;S;6bxn_B;missing_residues;323;2018;X-RAY DIFFRACTION;2.08
A0A062UZ78;323;323;1;D;6bxn_B;missing_residues;323;2018;X-RAY DIFFRACTION;2.08
A0A062UZ78;2;322;321;S;6bxo_A;missing_residues;323;2018;X-RAY DIFFRACTION;1.65
A0A062UZ78;323;323;1;D;6bxo_A;missing_residues;323;2018;X-RAY DIFFRACTION;1.65
A0A062UZ78;2;2;1;D;6bxo_B;missing_residues;323;2018;X-RAY DIFFRACTION;1.65
A0A062UZ78;3;322;320;S;6bxo_B;missing_residues;323;2018;X-RAY DIFFRACTION;1.65
A0A062UZ78;323;323;1;D;6bxo_B;missing_residues;323;2018;X-RAY DIFFRACTION;1.65
A0A062WLD9;35;341;307;S;5jj5_A;missing_residues;341;2016;X-RAY DIFFRACTION;2.3
A0A062WLD9;35;37;3;D;5jj5_B;missing_residues;341;2016;X-RAY DIFFRACTION;2.3
A0A062WLD9;38;341;304;S;5jj5_B;missing_residues;341;2016;X-RAY DIFFRACTION;2.3
A0A063KPH1;28;479;452;S;6b1v_A;missing_residues;480;2018;X-RAY DIFFRACTION;2.84
A0A063KPH1;28;479;452;S;6b1v_B;missing_residues;480;2018;X-RAY DIFFRACTION;2.84
A0A063KPH1;28;479;452;S;6b1v_C;missing_residues;480;2018;X-RAY DIFFRACTION;2.84
A0A063KPH1;26;27;2;D;6bia_A;missing_residues;480;2018;X-RAY DIFFRACTION;2.8
A0A063KPH1;28;478;451;S;6bia_A;missing_residues;480;2018;X-RAY DIFFRACTION;2.8
A0A063KPH1;479;480;2;D;6bia_A;missing_residues;480;2018;X-RAY DIFFRACTION;2.8
A0A063KPH1;26;27;2;D;6bia_B;missing_residues;480;2018;X-RAY DIFFRACTION;2.8
A0A063KPH1;28;479;452;S;6bia_B;missing_residues;480;2018;X-RAY DIFFRACTION;2.8
A0A063KPH1;480;480;1;D;6bia_B;missing_residues;480;2018;X-RAY DIFFRACTION;2.8
A0A063KPH1;26;28;3;D;6bia_C;missing_residues;480;2018;X-RAY DIFFRACTION;2.8
A0A063KPH1;29;479;451;S;6bia_C;missing_residues;480;2018;X-RAY DIFFRACTION;2.8
A0A063KPH1;480;480;1;D;6bia_C;missing_residues;480;2018;X-RAY DIFFRACTION;2.8
A0A063KPH1;28;479;452;S;6b0j_A;missing_residues;480;2018;X-RAY DIFFRACTION;2.5
A0A063KPH1;28;478;451;S;6b0j_B;missing_residues;480;2018;X-RAY DIFFRACTION;2.5
A0A063KPH1;479;479;1;D;6b0j_B;missing_residues;480;2018;X-RAY DIFFRACTION;2.5
A0A063KPH1;28;478;451;S;6b0j_C;missing_residues;480;2018;X-RAY DIFFRACTION;2.5
A0A063KPH1;479;479;1;D;6b0j_C;missing_residues;480;2018;X-RAY DIFFRACTION;2.5
A0A063KPH1;28;478;451;S;6b0k_A;missing_residues;480;2018;X-RAY DIFFRACTION;2.15
A0A063KPH1;28;478;451;S;6b0k_B;missing_residues;480;2018;X-RAY DIFFRACTION;2.15
A0A063KPH1;28;478;451;S;6b0k_C;missing_residues;480;2018;X-RAY DIFFRACTION;2.15
A0A063X4U8;1;19;19;D;4z7j_A;missing_residues;182;2016;X-RAY DIFFRACTION;1.5
A0A063X4U8;20;178;159;S;4z7j_A;missing_residues;182;2016;X-RAY DIFFRACTION;1.5
A0A063X4U8;179;182;4;D;4z7j_A;missing_residues;182;2016;X-RAY DIFFRACTION;1.5
A0A063X4U8;1;19;19;D;4z7j_B;missing_residues;182;2016;X-RAY DIFFRACTION;1.5
A0A063X4U8;20;179;160;S;4z7j_B;missing_residues;182;2016;X-RAY DIFFRACTION;1.5
A0A063X4U8;180;182;3;D;4z7j_B;missing_residues;182;2016;X-RAY DIFFRACTION;1.5
A0A063X4U8;1;20;20;D;4ycb_A;missing_residues;182;2016;X-RAY DIFFRACTION;1.35
A0A063X4U8;21;179;159;S;4ycb_A;missing_residues;182;2016;X-RAY DIFFRACTION;1.35
A0A063X4U8;180;182;3;D;4ycb_A;missing_residues;182;2016;X-RAY DIFFRACTION;1.35
A0A063X4U8;1;19;19;D;4ycb_B;missing_residues;182;2016;X-RAY DIFFRACTION;1.35
A0A063X4U8;20;182;163;S;4ycb_B;missing_residues;182;2016;X-RAY DIFFRACTION;1.35
A0A063X4U8;1;19;19;D;4ycc_A;missing_residues;182;2016;X-RAY DIFFRACTION;2.26
A0A063X4U8;20;179;160;S;4ycc_A;missing_residues;182;2016;X-RAY DIFFRACTION;2.26
A0A063X4U8;180;182;3;D;4ycc_A;missing_residues;182;2016;X-RAY DIFFRACTION;2.26
A0A063X4U8;1;19;19;D;4ycc_B;missing_residues;182;2016;X-RAY DIFFRACTION;2.26
A0A063X4U8;20;179;160;S;4ycc_B;missing_residues;182;2016;X-RAY DIFFRACTION;2.26
A0A063X4U8;180;182;3;D;4ycc_B;missing_residues;182;2016;X-RAY DIFFRACTION;2.26
A0A063X4U8;1;19;19;D;4ycd_A;missing_residues;182;2016;X-RAY DIFFRACTION;1.64
A0A063X4U8;20;179;160;S;4ycd_A;missing_residues;182;2016;X-RAY DIFFRACTION;1.64
A0A063X4U8;180;182;3;D;4ycd_A;missing_residues;182;2016;X-RAY DIFFRACTION;1.64
A0A063X4U8;1;19;19;D;4ycd_B;missing_residues;182;2016;X-RAY DIFFRACTION;1.64
A0A063X4U8;20;179;160;S;4ycd_B;missing_residues;182;2016;X-RAY DIFFRACTION;1.64
A0A063X4U8;180;182;3;D;4ycd_B;missing_residues;182;2016;X-RAY DIFFRACTION;1.64
A0A063X4U8;1;19;19;D;5cli_A;missing_residues;182;2016;X-RAY DIFFRACTION;1.95
A0A063X4U8;20;179;160;S;5cli_A;missing_residues;182;2016;X-RAY DIFFRACTION;1.95
A0A063X4U8;180;182;3;D;5cli_A;missing_residues;182;2016;X-RAY DIFFRACTION;1.95
A0A063X4U8;1;19;19;D;5cli_B;missing_residues;182;2016;X-RAY DIFFRACTION;1.95
A0A063X4U8;20;179;160;S;5cli_B;missing_residues;182;2016;X-RAY DIFFRACTION;1.95
A0A063X4U8;180;182;3;D;5cli_B;missing_residues;182;2016;X-RAY DIFFRACTION;1.95
A0A063X4U8;1;19;19;D;5clj_A;missing_residues;182;2016;X-RAY DIFFRACTION;1.85
A0A063X4U8;20;179;160;S;5clj_A;missing_residues;182;2016;X-RAY DIFFRACTION;1.85
A0A063X4U8;180;182;3;D;5clj_A;missing_residues;182;2016;X-RAY DIFFRACTION;1.85
A0A063X4U8;1;19;19;D;5clj_B;missing_residues;182;2016;X-RAY DIFFRACTION;1.85
A0A063X4U8;20;179;160;S;5clj_B;missing_residues;182;2016;X-RAY DIFFRACTION;1.85
A0A063X4U8;180;182;3;D;5clj_B;missing_residues;182;2016;X-RAY DIFFRACTION;1.85
A0A063X4U8;1;19;19;D;4ycj_A;missing_residues;182;2016;X-RAY DIFFRACTION;1.85
A0A063X4U8;20;179;160;S;4ycj_A;missing_residues;182;2016;X-RAY DIFFRACTION;1.85
A0A063X4U8;180;182;3;D;4ycj_A;missing_residues;182;2016;X-RAY DIFFRACTION;1.85
A0A063X4U8;1;19;19;D;4ycj_B;missing_residues;182;2016;X-RAY DIFFRACTION;1.85
A0A063X4U8;20;181;162;S;4ycj_B;missing_residues;182;2016;X-RAY DIFFRACTION;1.85
A0A063X4U8;182;182;1;D;4ycj_B;missing_residues;182;2016;X-RAY DIFFRACTION;1.85
A0A063X4U8;1;19;19;D;5clg_A;missing_residues;182;2016;X-RAY DIFFRACTION;1.85
A0A063X4U8;20;108;89;S;5clg_A;missing_residues;182;2016;X-RAY DIFFRACTION;1.85
A0A063X4U8;109;111;3;D;5clg_A;missing_residues;182;2016;X-RAY DIFFRACTION;1.85
A0A063X4U8;112;178;67;S;5clg_A;missing_residues;182;2016;X-RAY DIFFRACTION;1.85
A0A063X4U8;179;182;4;D;5clg_A;missing_residues;182;2016;X-RAY DIFFRACTION;1.85
A0A063X4U8;1;19;19;D;5clg_B;missing_residues;182;2016;X-RAY DIFFRACTION;1.85
A0A063X4U8;20;179;160;S;5clg_B;missing_residues;182;2016;X-RAY DIFFRACTION;1.85
A0A063X4U8;180;182;3;D;5clg_B;missing_residues;182;2016;X-RAY DIFFRACTION;1.85
A0A063X4U8;1;20;20;D;5ctj_A;missing_residues;182;2016;X-RAY DIFFRACTION;1.93
A0A063X4U8;21;178;158;S;5ctj_A;missing_residues;182;2016;X-RAY DIFFRACTION;1.93
A0A063X4U8;179;182;4;D;5ctj_A;missing_residues;182;2016;X-RAY DIFFRACTION;1.93
A0A063X4U8;1;19;19;D;5ctj_B;missing_residues;182;2016;X-RAY DIFFRACTION;1.93
A0A063X4U8;20;180;161;S;5ctj_B;missing_residues;182;2016;X-RAY DIFFRACTION;1.93
A0A063X4U8;181;182;2;D;5ctj_B;missing_residues;182;2016;X-RAY DIFFRACTION;1.93
A0A063X4U8;1;20;20;D;4zc8_A;missing_residues;182;2016;X-RAY DIFFRACTION;1.75
A0A063X4U8;21;178;158;S;4zc8_A;missing_residues;182;2016;X-RAY DIFFRACTION;1.75
A0A063X4U8;179;182;4;D;4zc8_A;missing_residues;182;2016;X-RAY DIFFRACTION;1.75
A0A063X4U8;1;19;19;D;4zc8_B;missing_residues;182;2016;X-RAY DIFFRACTION;1.75
A0A063X4U8;20;179;160;S;4zc8_B;missing_residues;182;2016;X-RAY DIFFRACTION;1.75
A0A063X4U8;180;182;3;D;4zc8_B;missing_residues;182;2016;X-RAY DIFFRACTION;1.75
A0A063X4U8;1;19;19;D;5clf_A;missing_residues;182;2016;X-RAY DIFFRACTION;2
A0A063X4U8;20;179;160;S;5clf_A;missing_residues;182;2016;X-RAY DIFFRACTION;2
A0A063X4U8;180;182;3;D;5clf_A;missing_residues;182;2016;X-RAY DIFFRACTION;2
A0A063X4U8;1;19;19;D;5clf_B;missing_residues;182;2016;X-RAY DIFFRACTION;2
A0A063X4U8;20;182;163;S;5clf_B;missing_residues;182;2016;X-RAY DIFFRACTION;2
A0A063X4U8;1;19;19;D;4zjy_A;missing_residues;182;2016;X-RAY DIFFRACTION;1.79
A0A063X4U8;20;179;160;S;4zjy_A;missing_residues;182;2016;X-RAY DIFFRACTION;1.79
A0A063X4U8;180;182;3;D;4zjy_A;missing_residues;182;2016;X-RAY DIFFRACTION;1.79
A0A063X4U8;1;19;19;D;4zjy_B;missing_residues;182;2016;X-RAY DIFFRACTION;1.79
A0A063X4U8;20;181;162;S;4zjy_B;missing_residues;182;2016;X-RAY DIFFRACTION;1.79
A0A063X4U8;182;182;1;D;4zjy_B;missing_residues;182;2016;X-RAY DIFFRACTION;1.79
A0A063X4U8;1;19;19;D;5cvt_A;missing_residues;182;2016;X-RAY DIFFRACTION;1.78
A0A063X4U8;20;179;160;S;5cvt_A;missing_residues;182;2016;X-RAY DIFFRACTION;1.78
A0A063X4U8;180;182;3;D;5cvt_A;missing_residues;182;2016;X-RAY DIFFRACTION;1.78
A0A063X4U8;1;19;19;D;5cvt_B;missing_residues;182;2016;X-RAY DIFFRACTION;1.78
A0A063X4U8;20;181;162;S;5cvt_B;missing_residues;182;2016;X-RAY DIFFRACTION;1.78
A0A063X4U8;182;182;1;D;5cvt_B;missing_residues;182;2016;X-RAY DIFFRACTION;1.78
A0A063X4U8;1;20;20;D;5clh_A;missing_residues;182;2016;X-RAY DIFFRACTION;1.75
A0A063X4U8;21;179;159;S;5clh_A;missing_residues;182;2016;X-RAY DIFFRACTION;1.75
A0A063X4U8;180;182;3;D;5clh_A;missing_residues;182;2016;X-RAY DIFFRACTION;1.75
A0A063X4U8;1;19;19;D;5clh_B;missing_residues;182;2016;X-RAY DIFFRACTION;1.75
A0A063X4U8;20;179;160;S;5clh_B;missing_residues;182;2016;X-RAY DIFFRACTION;1.75
A0A063X4U8;180;182;3;D;5clh_B;missing_residues;182;2016;X-RAY DIFFRACTION;1.75
A0A063X4U8;1;19;19;D;4zmb_A;missing_residues;182;2016;X-RAY DIFFRACTION;1.81
A0A063X4U8;20;179;160;S;4zmb_A;missing_residues;182;2016;X-RAY DIFFRACTION;1.81
A0A063X4U8;180;182;3;D;4zmb_A;missing_residues;182;2016;X-RAY DIFFRACTION;1.81
A0A063X4U8;1;19;19;D;4zmb_B;missing_residues;182;2016;X-RAY DIFFRACTION;1.81
A0A063X4U8;20;179;160;S;4zmb_B;missing_residues;182;2016;X-RAY DIFFRACTION;1.81
A0A063X4U8;180;182;3;D;4zmb_B;missing_residues;182;2016;X-RAY DIFFRACTION;1.81
A0A063X4U8;1;20;20;D;4zk2_A;missing_residues;182;2016;X-RAY DIFFRACTION;2.75
A0A063X4U8;21;178;158;S;4zk2_A;missing_residues;182;2016;X-RAY DIFFRACTION;2.75
A0A063X4U8;179;182;4;D;4zk2_A;missing_residues;182;2016;X-RAY DIFFRACTION;2.75
A0A063X4U8;1;19;19;D;4zk2_B;missing_residues;182;2016;X-RAY DIFFRACTION;2.75
A0A063X4U8;20;179;160;S;4zk2_B;missing_residues;182;2016;X-RAY DIFFRACTION;2.75
A0A063X4U8;180;182;3;D;4zk2_B;missing_residues;182;2016;X-RAY DIFFRACTION;2.75
A0A063X4U8;1;19;19;D;5bor_A;missing_residues;182;2016;X-RAY DIFFRACTION;2
A0A063X4U8;20;179;160;S;5bor_A;missing_residues;182;2016;X-RAY DIFFRACTION;2
A0A063X4U8;180;182;3;D;5bor_A;missing_residues;182;2016;X-RAY DIFFRACTION;2
A0A063X4U8;1;19;19;D;5bor_B;missing_residues;182;2016;X-RAY DIFFRACTION;2
A0A063X4U8;20;179;160;S;5bor_B;missing_residues;182;2016;X-RAY DIFFRACTION;2
A0A063X4U8;180;182;3;D;5bor_B;missing_residues;182;2016;X-RAY DIFFRACTION;2
A0A063X4U8;1;19;19;D;5bos_A;missing_residues;182;2016;X-RAY DIFFRACTION;1.71
A0A063X4U8;20;179;160;S;5bos_A;missing_residues;182;2016;X-RAY DIFFRACTION;1.71
A0A063X4U8;180;182;3;D;5bos_A;missing_residues;182;2016;X-RAY DIFFRACTION;1.71
A0A063X4U8;1;19;19;D;5bos_B;missing_residues;182;2016;X-RAY DIFFRACTION;1.71
A0A063X4U8;20;180;161;S;5bos_B;missing_residues;182;2016;X-RAY DIFFRACTION;1.71
A0A063X4U8;181;182;2;D;5bos_B;missing_residues;182;2016;X-RAY DIFFRACTION;1.71
A0A066ZR71;57;66;10;D;5y34_B;missing_residues;377;2017;X-RAY DIFFRACTION;1.32
A0A066ZR71;67;339;273;S;5y34_B;missing_residues;377;2017;X-RAY DIFFRACTION;1.32
A0A066ZR71;57;66;10;D;5y34_D;missing_residues;377;2017;X-RAY DIFFRACTION;1.32
A0A066ZR71;67;333;267;S;5y34_D;missing_residues;377;2017;X-RAY DIFFRACTION;1.32
A0A066ZR71;334;339;6;D;5y34_D;missing_residues;377;2017;X-RAY DIFFRACTION;1.32
A0A067E666;1;20;20;D;5mn0_A;missing_residues;209;2017;X-RAY DIFFRACTION;2
A0A067E666;21;207;187;S;5mn0_A;missing_residues;209;2017;X-RAY DIFFRACTION;2
A0A067E666;208;209;2;D;5mn0_A;missing_residues;209;2017;X-RAY DIFFRACTION;2
A0A067E666;1;16;16;D;5mmq_A;missing_residues;209;2017;X-RAY DIFFRACTION;1.8
A0A067E666;17;206;190;S;5mmq_A;missing_residues;209;2017;X-RAY DIFFRACTION;1.8
A0A067E666;207;209;3;D;5mmq_A;missing_residues;209;2017;X-RAY DIFFRACTION;1.8
A0A067E666;1;18;18;D;5mmq_B;missing_residues;209;2017;X-RAY DIFFRACTION;1.8
A0A067E666;19;206;188;S;5mmq_B;missing_residues;209;2017;X-RAY DIFFRACTION;1.8
A0A067E666;207;209;3;D;5mmq_B;missing_residues;209;2017;X-RAY DIFFRACTION;1.8
A0A067E666;1;1;1;D;5mmx_B;missing_residues;209;2017;X-RAY DIFFRACTION;2.88
A0A067E666;3;20;18;D;5mmx_B;missing_residues;209;2017;X-RAY DIFFRACTION;2.88
A0A067E666;21;206;186;S;5mmx_B;missing_residues;209;2017;X-RAY DIFFRACTION;2.88
A0A067E666;207;209;3;D;5mmx_B;missing_residues;209;2017;X-RAY DIFFRACTION;2.88
A0A067E666;1;1;1;D;5mmx_A;missing_residues;209;2017;X-RAY DIFFRACTION;2.88
A0A067E666;3;20;18;D;5mmx_A;missing_residues;209;2017;X-RAY DIFFRACTION;2.88
A0A067E666;21;206;186;S;5mmx_A;missing_residues;209;2017;X-RAY DIFFRACTION;2.88
A0A067E666;207;209;3;D;5mmx_A;missing_residues;209;2017;X-RAY DIFFRACTION;2.88
A0A067HWN0;1;7;7;D;4wxt_A;missing_residues;117;2014;X-RAY DIFFRACTION;1.2
A0A067HWN0;8;115;108;S;4wxt_A;missing_residues;117;2014;X-RAY DIFFRACTION;1.2
A0A067HWN0;116;117;2;D;4wxt_A;missing_residues;117;2014;X-RAY DIFFRACTION;1.2
A0A067N4E7;6;489;484;S;6fsk_A;missing_residues;504;2018;X-RAY DIFFRACTION;1.56
A0A067N4E7;6;489;484;S;6fsk_B;missing_residues;504;2018;X-RAY DIFFRACTION;1.56
A0A067SLB9;1;2;2;D;5n4c_E;missing_residues;35;2017;X-RAY DIFFRACTION;2.19
A0A067SLB9;3;13;11;S;5n4c_E;missing_residues;35;2017;X-RAY DIFFRACTION;2.19
A0A067SLB9;14;14;1;D;5n4c_E;missing_residues;35;2017;X-RAY DIFFRACTION;2.19
A0A067SLB9;15;35;21;S;5n4c_E;missing_residues;35;2017;X-RAY DIFFRACTION;2.19
A0A067SLB9;1;1;1;D;5n4c_F;missing_residues;35;2017;X-RAY DIFFRACTION;2.19
A0A067SLB9;2;14;13;S;5n4c_F;missing_residues;35;2017;X-RAY DIFFRACTION;2.19
A0A067SLB9;15;16;2;D;5n4c_F;missing_residues;35;2017;X-RAY DIFFRACTION;2.19
A0A067SLB9;17;35;19;S;5n4c_F;missing_residues;35;2017;X-RAY DIFFRACTION;2.19
A0A067SLB9;1;2;2;D;5n4c_G;missing_residues;35;2017;X-RAY DIFFRACTION;2.19
A0A067SLB9;3;35;33;S;5n4c_G;missing_residues;35;2017;X-RAY DIFFRACTION;2.19
A0A067SLB9;1;2;2;D;5n4c_H;missing_residues;35;2017;X-RAY DIFFRACTION;2.19
A0A067SLB9;3;35;33;S;5n4c_H;missing_residues;35;2017;X-RAY DIFFRACTION;2.19
A0A067SLB9;11;18;8;D;5n4b_D;missing_residues;35;2017;X-RAY DIFFRACTION;1.44
A0A067SLB9;19;35;17;S;5n4b_D;missing_residues;35;2017;X-RAY DIFFRACTION;1.44
A0A067SLB9;11;18;8;D;5n4b_C;missing_residues;35;2017;X-RAY DIFFRACTION;1.44
A0A067SLB9;19;35;17;S;5n4b_C;missing_residues;35;2017;X-RAY DIFFRACTION;1.44
A0A067SLB9;1;1;1;D;5n4e_C;missing_residues;35;2017;X-RAY DIFFRACTION;2.9
A0A067SLB9;2;14;13;S;5n4e_C;missing_residues;35;2017;X-RAY DIFFRACTION;2.9
A0A067SLB9;15;18;4;D;5n4e_C;missing_residues;35;2017;X-RAY DIFFRACTION;2.9
A0A067SLB9;19;35;17;S;5n4e_C;missing_residues;35;2017;X-RAY DIFFRACTION;2.9
A0A067SLB9;1;1;1;D;5n4e_D;missing_residues;35;2017;X-RAY DIFFRACTION;2.9
A0A067SLB9;2;13;12;S;5n4e_D;missing_residues;35;2017;X-RAY DIFFRACTION;2.9
A0A067SLB9;14;16;3;D;5n4e_D;missing_residues;35;2017;X-RAY DIFFRACTION;2.9
A0A067SLB9;17;35;19;S;5n4e_D;missing_residues;35;2017;X-RAY DIFFRACTION;2.9
A0A067SLB9;11;17;7;D;5n4d_C;missing_residues;35;2017;X-RAY DIFFRACTION;1.62
A0A067SLB9;18;35;18;S;5n4d_C;missing_residues;35;2017;X-RAY DIFFRACTION;1.62
A0A067SLB9;11;17;7;D;5n4d_D;missing_residues;35;2017;X-RAY DIFFRACTION;1.62
A0A067SLB9;18;35;18;S;5n4d_D;missing_residues;35;2017;X-RAY DIFFRACTION;1.62
A0A067XG63;1;290;290;S;4brz_A;missing_residues;290;2014;X-RAY DIFFRACTION;1.67
A0A067XG63;1;290;290;S;4brz_B;missing_residues;290;2014;X-RAY DIFFRACTION;1.67
A0A067XG64;1;4;4;D;4c1p_A;missing_residues;707;2014;X-RAY DIFFRACTION;2.63
A0A067XG64;5;707;703;S;4c1p_A;missing_residues;707;2014;X-RAY DIFFRACTION;2.63
A0A067XG64;1;4;4;D;4c1o_A;missing_residues;707;2014;X-RAY DIFFRACTION;1.7
A0A067XG64;5;706;702;S;4c1o_A;missing_residues;707;2014;X-RAY DIFFRACTION;1.7
A0A067XG64;707;707;1;D;4c1o_A;missing_residues;707;2014;X-RAY DIFFRACTION;1.7
A0A067XG66;1;291;291;S;4c6h_A;missing_residues;291;2014;X-RAY DIFFRACTION;1.61
A0A067XG67;1;59;59;S;4l0k_A;missing_residues;227;2014;X-RAY DIFFRACTION;2.33
A0A067XG67;60;73;14;D;4l0k_A;missing_residues;227;2014;X-RAY DIFFRACTION;2.33
A0A067XG67;74;171;98;S;4l0k_A;missing_residues;227;2014;X-RAY DIFFRACTION;2.33
A0A067XG67;172;176;5;D;4l0k_A;missing_residues;227;2014;X-RAY DIFFRACTION;2.33
A0A067XG67;177;227;51;S;4l0k_A;missing_residues;227;2014;X-RAY DIFFRACTION;2.33
A0A067XG67;1;9;9;S;4l0k_B;missing_residues;227;2014;X-RAY DIFFRACTION;2.33
A0A067XG67;10;18;9;D;4l0k_B;missing_residues;227;2014;X-RAY DIFFRACTION;2.33
A0A067XG67;19;59;41;S;4l0k_B;missing_residues;227;2014;X-RAY DIFFRACTION;2.33
A0A067XG67;60;73;14;D;4l0k_B;missing_residues;227;2014;X-RAY DIFFRACTION;2.33
A0A067XG67;74;174;101;S;4l0k_B;missing_residues;227;2014;X-RAY DIFFRACTION;2.33
A0A067XG67;175;176;2;D;4l0k_B;missing_residues;227;2014;X-RAY DIFFRACTION;2.33
A0A067XG67;177;227;51;S;4l0k_B;missing_residues;227;2014;X-RAY DIFFRACTION;2.33
A0A067XG67;1;59;59;S;4l0k_C;missing_residues;227;2014;X-RAY DIFFRACTION;2.33
A0A067XG67;60;72;13;D;4l0k_C;missing_residues;227;2014;X-RAY DIFFRACTION;2.33
A0A067XG67;73;92;20;S;4l0k_C;missing_residues;227;2014;X-RAY DIFFRACTION;2.33
A0A067XG67;93;95;3;D;4l0k_C;missing_residues;227;2014;X-RAY DIFFRACTION;2.33
A0A067XG67;96;170;75;S;4l0k_C;missing_residues;227;2014;X-RAY DIFFRACTION;2.33
A0A067XG67;171;177;7;D;4l0k_C;missing_residues;227;2014;X-RAY DIFFRACTION;2.33
A0A067XG67;178;227;50;S;4l0k_C;missing_residues;227;2014;X-RAY DIFFRACTION;2.33
A0A067XG67;1;59;59;S;4l0k_D;missing_residues;227;2014;X-RAY DIFFRACTION;2.33
A0A067XG67;60;73;14;D;4l0k_D;missing_residues;227;2014;X-RAY DIFFRACTION;2.33
A0A067XG67;74;170;97;S;4l0k_D;missing_residues;227;2014;X-RAY DIFFRACTION;2.33
A0A067XG67;171;176;6;D;4l0k_D;missing_residues;227;2014;X-RAY DIFFRACTION;2.33
A0A067XG67;177;227;51;S;4l0k_D;missing_residues;227;2014;X-RAY DIFFRACTION;2.33
A0A067XG68;1;162;162;S;4l1e_A;missing_residues;162;2014;X-RAY DIFFRACTION;2.61
A0A067XG68;1;162;162;S;4l1e_C;missing_residues;162;2014;X-RAY DIFFRACTION;2.61
A0A067XG68;1;162;162;S;4l1e_E;missing_residues;162;2014;X-RAY DIFFRACTION;2.61
A0A067XG68;1;162;162;S;4l1e_G;missing_residues;162;2014;X-RAY DIFFRACTION;2.61
A0A067XG68;1;162;162;S;4l1e_I;missing_residues;162;2014;X-RAY DIFFRACTION;2.61
A0A067XG68;1;162;162;S;4l1e_K;missing_residues;162;2014;X-RAY DIFFRACTION;2.61
A0A067XG69;1;172;172;S;4l1e_B;missing_residues;172;2014;X-RAY DIFFRACTION;2.61
A0A067XG69;1;172;172;S;4l1e_D;missing_residues;172;2014;X-RAY DIFFRACTION;2.61
A0A067XG69;1;172;172;S;4l1e_F;missing_residues;172;2014;X-RAY DIFFRACTION;2.61
A0A067XG69;1;172;172;S;4l1e_H;missing_residues;172;2014;X-RAY DIFFRACTION;2.61
A0A067XG69;1;172;172;S;4l1e_J;missing_residues;172;2014;X-RAY DIFFRACTION;2.61
A0A067XG69;1;172;172;S;4l1e_L;missing_residues;172;2014;X-RAY DIFFRACTION;2.61
A0A067XG70;1;1;1;D;4l2j_A;missing_residues;206;2014;X-RAY DIFFRACTION;1.61
A0A067XG70;2;206;205;S;4l2j_A;missing_residues;206;2014;X-RAY DIFFRACTION;1.61
A0A067XG71;1;116;116;S;4l8q_A;missing_residues;237;2014;X-RAY DIFFRACTION;2.3
A0A067XG71;117;120;4;D;4l8q_A;missing_residues;237;2014;X-RAY DIFFRACTION;2.3
A0A067XG71;121;237;117;S;4l8q_A;missing_residues;237;2014;X-RAY DIFFRACTION;2.3
A0A067XG72;1;252;252;S;4lmv_A;missing_residues;252;2014;X-RAY DIFFRACTION;3.2
A0A067XG72;1;252;252;S;4lmv_B;missing_residues;252;2014;X-RAY DIFFRACTION;3.2
A0A067XG72;1;252;252;S;4lmv_C;missing_residues;252;2014;X-RAY DIFFRACTION;3.2
A0A067XG72;1;252;252;S;4lmv_D;missing_residues;252;2014;X-RAY DIFFRACTION;3.2
A0A067XG72;1;252;252;S;4lmv_E;missing_residues;252;2014;X-RAY DIFFRACTION;3.2
A0A067XG72;1;252;252;S;4lmv_F;missing_residues;252;2014;X-RAY DIFFRACTION;3.2
A0A067XG73;1;1;1;D;4lmw_A;missing_residues;251;2014;X-RAY DIFFRACTION;2.1
A0A067XG73;2;251;250;S;4lmw_A;missing_residues;251;2014;X-RAY DIFFRACTION;2.1
A0A067XG75;1;1;1;D;4n59_A;missing_residues;279;2014;X-RAY DIFFRACTION;2.3
A0A067XG75;2;242;241;S;4n59_A;missing_residues;279;2014;X-RAY DIFFRACTION;2.3
A0A067XG75;243;250;8;D;4n59_A;missing_residues;279;2014;X-RAY DIFFRACTION;2.3
A0A067XG75;251;271;21;S;4n59_A;missing_residues;279;2014;X-RAY DIFFRACTION;2.3
A0A067XG75;272;279;8;D;4n59_A;missing_residues;279;2014;X-RAY DIFFRACTION;2.3
A0A067XG75;1;1;1;D;4n59_B;missing_residues;279;2014;X-RAY DIFFRACTION;2.3
A0A067XG75;2;232;231;S;4n59_B;missing_residues;279;2014;X-RAY DIFFRACTION;2.3
A0A067XG75;233;245;13;D;4n59_B;missing_residues;279;2014;X-RAY DIFFRACTION;2.3
A0A067XG75;246;277;32;S;4n59_B;missing_residues;279;2014;X-RAY DIFFRACTION;2.3
A0A067XG75;278;279;2;D;4n59_B;missing_residues;279;2014;X-RAY DIFFRACTION;2.3
A0A067XG75;1;1;1;D;4n58_A;missing_residues;279;2014;X-RAY DIFFRACTION;1.86
A0A067XG75;2;110;109;S;4n58_A;missing_residues;279;2014;X-RAY DIFFRACTION;1.86
A0A067XG75;111;115;5;D;4n58_A;missing_residues;279;2014;X-RAY DIFFRACTION;1.86
A0A067XG75;116;272;157;S;4n58_A;missing_residues;279;2014;X-RAY DIFFRACTION;1.86
A0A067XG75;273;279;7;D;4n58_A;missing_residues;279;2014;X-RAY DIFFRACTION;1.86
A0A067XG75;1;2;2;D;4n58_B;missing_residues;279;2014;X-RAY DIFFRACTION;1.86
A0A067XG75;3;110;108;S;4n58_B;missing_residues;279;2014;X-RAY DIFFRACTION;1.86
A0A067XG75;111;115;5;D;4n58_B;missing_residues;279;2014;X-RAY DIFFRACTION;1.86
A0A067XG75;116;273;158;S;4n58_B;missing_residues;279;2014;X-RAY DIFFRACTION;1.86
A0A067XG75;274;279;6;D;4n58_B;missing_residues;279;2014;X-RAY DIFFRACTION;1.86
A0A067Y7N7;83;470;388;S;4mwx_A;missing_residues;470;2013;X-RAY DIFFRACTION;1.8
A0A067Y7N7;83;470;388;S;4mwy_A;missing_residues;470;2013;X-RAY DIFFRACTION;1.8
A0A067Y7N7;83;470;388;S;4mwl_A;missing_residues;470;2013;X-RAY DIFFRACTION;1.8
A0A067Y7N7;83;470;388;S;4mx0_A;missing_residues;470;2013;X-RAY DIFFRACTION;2.1
A0A067Y7N7;83;470;388;S;4mww_A;missing_residues;470;2013;X-RAY DIFFRACTION;1.9
A0A067YX61;1;10;10;D;5iqu_A;missing_residues;290;2016;X-RAY DIFFRACTION;2.51
A0A067YX61;11;89;79;S;5iqu_A;missing_residues;290;2016;X-RAY DIFFRACTION;2.51
A0A067YX61;90;97;8;D;5iqu_A;missing_residues;290;2016;X-RAY DIFFRACTION;2.51
A0A067YX61;98;168;71;S;5iqu_A;missing_residues;290;2016;X-RAY DIFFRACTION;2.51
A0A067YX61;169;173;5;D;5iqu_A;missing_residues;290;2016;X-RAY DIFFRACTION;2.51
A0A067YX61;174;290;117;S;5iqu_A;missing_residues;290;2016;X-RAY DIFFRACTION;2.51
A0A067YX61;1;10;10;D;5iqt_A;missing_residues;290;2016;X-RAY DIFFRACTION;2.4
A0A067YX61;11;290;280;S;5iqt_A;missing_residues;290;2016;X-RAY DIFFRACTION;2.4
A0A067YX61;1;10;10;D;5iqt_B;missing_residues;290;2016;X-RAY DIFFRACTION;2.4
A0A067YX61;11;290;280;S;5iqt_B;missing_residues;290;2016;X-RAY DIFFRACTION;2.4
A0A067YX61;1;10;10;D;5iqt_C;missing_residues;290;2016;X-RAY DIFFRACTION;2.4
A0A067YX61;11;216;206;S;5iqt_C;missing_residues;290;2016;X-RAY DIFFRACTION;2.4
A0A067YX61;217;219;3;D;5iqt_C;missing_residues;290;2016;X-RAY DIFFRACTION;2.4
A0A067YX61;220;290;71;S;5iqt_C;missing_residues;290;2016;X-RAY DIFFRACTION;2.4
A0A067YX61;1;10;10;D;5iqv_A;missing_residues;290;2016;X-RAY DIFFRACTION;2.4
A0A067YX61;11;214;204;S;5iqv_A;missing_residues;290;2016;X-RAY DIFFRACTION;2.4
A0A067YX61;215;217;3;D;5iqv_A;missing_residues;290;2016;X-RAY DIFFRACTION;2.4
A0A067YX61;218;290;73;S;5iqv_A;missing_residues;290;2016;X-RAY DIFFRACTION;2.4
A0A067YX61;1;10;10;D;5iqv_B;missing_residues;290;2016;X-RAY DIFFRACTION;2.4
A0A067YX61;11;214;204;S;5iqv_B;missing_residues;290;2016;X-RAY DIFFRACTION;2.4
A0A067YX61;215;218;4;D;5iqv_B;missing_residues;290;2016;X-RAY DIFFRACTION;2.4
A0A067YX61;219;290;72;S;5iqv_B;missing_residues;290;2016;X-RAY DIFFRACTION;2.4
A0A067YX61;1;10;10;D;5iqv_C;missing_residues;290;2016;X-RAY DIFFRACTION;2.4
A0A067YX61;11;217;207;S;5iqv_C;missing_residues;290;2016;X-RAY DIFFRACTION;2.4
A0A067YX61;218;223;6;D;5iqv_C;missing_residues;290;2016;X-RAY DIFFRACTION;2.4
A0A067YX61;224;290;67;S;5iqv_C;missing_residues;290;2016;X-RAY DIFFRACTION;2.4
A0A067YX61;1;7;7;D;5trq_A;missing_residues;290;2017;X-RAY DIFFRACTION;1.3
A0A067YX61;8;290;283;S;5trq_A;missing_residues;290;2017;X-RAY DIFFRACTION;1.3
A0A067YX61;1;7;7;D;5trq_B;missing_residues;290;2017;X-RAY DIFFRACTION;1.3
A0A067YX61;8;290;283;S;5trq_B;missing_residues;290;2017;X-RAY DIFFRACTION;1.3
A0A067YX61;1;10;10;D;5iqs_A;missing_residues;290;2016;X-RAY DIFFRACTION;2
A0A067YX61;11;290;280;S;5iqs_A;missing_residues;290;2016;X-RAY DIFFRACTION;2
A0A067YX61;1;9;9;D;5iqs_B;missing_residues;290;2016;X-RAY DIFFRACTION;2
A0A067YX61;10;290;281;S;5iqs_B;missing_residues;290;2016;X-RAY DIFFRACTION;2
A0A067YX61;1;10;10;D;5iqs_C;missing_residues;290;2016;X-RAY DIFFRACTION;2
A0A067YX61;11;290;280;S;5iqs_C;missing_residues;290;2016;X-RAY DIFFRACTION;2
A0A067YX61;1;10;10;D;5t22_A;missing_residues;290;2017;X-RAY DIFFRACTION;1.75
A0A067YX61;11;290;280;S;5t22_A;missing_residues;290;2017;X-RAY DIFFRACTION;1.75
A0A067YX61;1;9;9;D;5t22_B;missing_residues;290;2017;X-RAY DIFFRACTION;1.75
A0A067YX61;10;215;206;S;5t22_B;missing_residues;290;2017;X-RAY DIFFRACTION;1.75
A0A067YX61;216;224;9;D;5t22_B;missing_residues;290;2017;X-RAY DIFFRACTION;1.75
A0A067YX61;225;290;66;S;5t22_B;missing_residues;290;2017;X-RAY DIFFRACTION;1.75
A0A067YX61;1;5;5;D;5j4r_A;missing_residues;290;2017;X-RAY DIFFRACTION;1.65
A0A067YX61;6;231;226;S;5j4r_A;missing_residues;290;2017;X-RAY DIFFRACTION;1.65
A0A067YX61;232;236;5;D;5j4r_A;missing_residues;290;2017;X-RAY DIFFRACTION;1.65
A0A067YX61;237;290;54;S;5j4r_A;missing_residues;290;2017;X-RAY DIFFRACTION;1.65
A0A067YZ73;345;515;171;S;5bqy_B;missing_residues;566;2015;X-RAY DIFFRACTION;2.78
A0A067YZ73;516;529;14;D;5bqy_B;missing_residues;566;2015;X-RAY DIFFRACTION;2.78
A0A067YZ73;345;517;173;S;5bqy_D;missing_residues;566;2015;X-RAY DIFFRACTION;2.78
A0A067YZ73;518;529;12;D;5bqy_D;missing_residues;566;2015;X-RAY DIFFRACTION;2.78
A0A067YZ73;345;518;174;S;5bqy_F;missing_residues;566;2015;X-RAY DIFFRACTION;2.78
A0A067YZ73;519;529;11;D;5bqy_F;missing_residues;566;2015;X-RAY DIFFRACTION;2.78
A0A067YZV9;17;339;323;S;5bqz_A;missing_residues;566;2015;X-RAY DIFFRACTION;2.89
A0A067YZV9;345;514;170;S;5bqz_B;missing_residues;566;2015;X-RAY DIFFRACTION;2.89
A0A067YZV9;515;529;15;D;5bqz_B;missing_residues;566;2015;X-RAY DIFFRACTION;2.89
A0A067YZV9;17;339;323;S;5bqz_C;missing_residues;566;2015;X-RAY DIFFRACTION;2.89
A0A067YZV9;345;517;173;S;5bqz_D;missing_residues;566;2015;X-RAY DIFFRACTION;2.89
A0A067YZV9;518;529;12;D;5bqz_D;missing_residues;566;2015;X-RAY DIFFRACTION;2.89
A0A067YZV9;17;339;323;S;5bqz_E;missing_residues;566;2015;X-RAY DIFFRACTION;2.89
A0A067YZV9;345;513;169;S;5bqz_F;missing_residues;566;2015;X-RAY DIFFRACTION;2.89
A0A067YZV9;514;529;16;D;5bqz_F;missing_residues;566;2015;X-RAY DIFFRACTION;2.89
A0A067YZV9;17;340;324;S;5bny_A;missing_residues;566;2015;X-RAY DIFFRACTION;2.66
A0A067YZV9;345;515;171;S;5bny_B;missing_residues;566;2015;X-RAY DIFFRACTION;2.66
A0A067YZV9;516;529;14;D;5bny_B;missing_residues;566;2015;X-RAY DIFFRACTION;2.66
A0A067YZV9;17;340;324;S;5bny_C;missing_residues;566;2015;X-RAY DIFFRACTION;2.66
A0A067YZV9;345;517;173;S;5bny_D;missing_residues;566;2015;X-RAY DIFFRACTION;2.66
A0A067YZV9;518;529;12;D;5bny_D;missing_residues;566;2015;X-RAY DIFFRACTION;2.66
A0A067YZV9;17;340;324;S;5bny_E;missing_residues;566;2015;X-RAY DIFFRACTION;2.66
A0A067YZV9;345;520;176;S;5bny_F;missing_residues;566;2015;X-RAY DIFFRACTION;2.66
A0A067YZV9;521;529;9;D;5bny_F;missing_residues;566;2015;X-RAY DIFFRACTION;2.66
A0A067Z050;17;340;324;S;5bqy_A;missing_residues;566;2015;X-RAY DIFFRACTION;2.78
A0A067Z050;17;340;324;S;5bqy_C;missing_residues;566;2015;X-RAY DIFFRACTION;2.78
A0A067Z050;17;340;324;S;5bqy_E;missing_residues;566;2015;X-RAY DIFFRACTION;2.78
A0A068F6N5;1;22;22;D;4pem_A;missing_residues;848;2015;X-RAY DIFFRACTION;2.5
A0A068F6N5;23;27;5;S;4pem_A;missing_residues;848;2015;X-RAY DIFFRACTION;2.5
A0A068F6N5;28;28;1;D;4pem_A;missing_residues;848;2015;X-RAY DIFFRACTION;2.5
A0A068F6N5;29;32;4;S;4pem_A;missing_residues;848;2015;X-RAY DIFFRACTION;2.5
A0A068F6N5;33;33;1;D;4pem_A;missing_residues;848;2015;X-RAY DIFFRACTION;2.5
A0A068F6N5;34;43;10;S;4pem_A;missing_residues;848;2015;X-RAY DIFFRACTION;2.5
A0A068F6N5;44;44;1;D;4pem_A;missing_residues;848;2015;X-RAY DIFFRACTION;2.5
A0A068F6N5;45;45;1;S;4pem_A;missing_residues;848;2015;X-RAY DIFFRACTION;2.5
A0A068F6N5;46;46;1;D;4pem_A;missing_residues;848;2015;X-RAY DIFFRACTION;2.5
A0A068F6N5;47;79;33;S;4pem_A;missing_residues;848;2015;X-RAY DIFFRACTION;2.5
A0A068F6N5;80;80;1;D;4pem_A;missing_residues;848;2015;X-RAY DIFFRACTION;2.5
A0A068F6N5;81;83;3;S;4pem_A;missing_residues;848;2015;X-RAY DIFFRACTION;2.5
A0A068F6N5;84;84;1;D;4pem_A;missing_residues;848;2015;X-RAY DIFFRACTION;2.5
A0A068F6N5;85;87;3;S;4pem_A;missing_residues;848;2015;X-RAY DIFFRACTION;2.5
A0A068F6N5;88;88;1;D;4pem_A;missing_residues;848;2015;X-RAY DIFFRACTION;2.5
A0A068F6N5;89;90;2;S;4pem_A;missing_residues;848;2015;X-RAY DIFFRACTION;2.5
A0A068F6N5;91;91;1;D;4pem_A;missing_residues;848;2015;X-RAY DIFFRACTION;2.5
A0A068F6N5;92;123;32;S;4pem_A;missing_residues;848;2015;X-RAY DIFFRACTION;2.5
A0A068F6N5;124;124;1;D;4pem_A;missing_residues;848;2015;X-RAY DIFFRACTION;2.5
A0A068F6N5;125;131;7;S;4pem_A;missing_residues;848;2015;X-RAY DIFFRACTION;2.5
A0A068F6N5;132;133;2;D;4pem_A;missing_residues;848;2015;X-RAY DIFFRACTION;2.5
A0A068F6N5;134;144;11;S;4pem_A;missing_residues;848;2015;X-RAY DIFFRACTION;2.5
A0A068F6N5;145;145;1;D;4pem_A;missing_residues;848;2015;X-RAY DIFFRACTION;2.5
A0A068F6N5;146;172;27;S;4pem_A;missing_residues;848;2015;X-RAY DIFFRACTION;2.5
A0A068F6N5;173;173;1;D;4pem_A;missing_residues;848;2015;X-RAY DIFFRACTION;2.5
A0A068F6N5;174;213;40;S;4pem_A;missing_residues;848;2015;X-RAY DIFFRACTION;2.5
A0A068F6N5;214;214;1;D;4pem_A;missing_residues;848;2015;X-RAY DIFFRACTION;2.5
A0A068F6N5;215;220;6;S;4pem_A;missing_residues;848;2015;X-RAY DIFFRACTION;2.5
A0A068F6N5;221;227;7;D;4pem_A;missing_residues;848;2015;X-RAY DIFFRACTION;2.5
A0A068F6N5;228;236;9;S;4pem_A;missing_residues;848;2015;X-RAY DIFFRACTION;2.5
A0A068F6N5;237;237;1;D;4pem_A;missing_residues;848;2015;X-RAY DIFFRACTION;2.5
A0A068F6N5;238;244;7;S;4pem_A;missing_residues;848;2015;X-RAY DIFFRACTION;2.5
A0A068F6N5;245;245;1;D;4pem_A;missing_residues;848;2015;X-RAY DIFFRACTION;2.5
A0A068F6N5;246;280;35;S;4pem_A;missing_residues;848;2015;X-RAY DIFFRACTION;2.5
A0A068F6N5;281;281;1;D;4pem_B;missing_residues;848;2015;X-RAY DIFFRACTION;2.5
A0A068F6N5;282;290;9;S;4pem_B;missing_residues;848;2015;X-RAY DIFFRACTION;2.5
A0A068F6N5;291;291;1;D;4pem_B;missing_residues;848;2015;X-RAY DIFFRACTION;2.5
A0A068F6N5;292;344;53;S;4pem_B;missing_residues;848;2015;X-RAY DIFFRACTION;2.5
A0A068F6N5;345;345;1;D;4pem_B;missing_residues;848;2015;X-RAY DIFFRACTION;2.5
A0A068F6N5;346;363;18;S;4pem_B;missing_residues;848;2015;X-RAY DIFFRACTION;2.5
A0A068F6N5;364;364;1;D;4pem_B;missing_residues;848;2015;X-RAY DIFFRACTION;2.5
A0A068F6N5;365;365;1;S;4pem_B;missing_residues;848;2015;X-RAY DIFFRACTION;2.5
A0A068F6N5;366;366;1;D;4pem_B;missing_residues;848;2015;X-RAY DIFFRACTION;2.5
A0A068F6N5;367;367;1;S;4pem_B;missing_residues;848;2015;X-RAY DIFFRACTION;2.5
A0A068F6N5;368;368;1;D;4pem_B;missing_residues;848;2015;X-RAY DIFFRACTION;2.5
A0A068F6N5;369;375;7;S;4pem_B;missing_residues;848;2015;X-RAY DIFFRACTION;2.5
A0A068F6N5;376;376;1;D;4pem_B;missing_residues;848;2015;X-RAY DIFFRACTION;2.5
A0A068F6N5;377;380;4;S;4pem_B;missing_residues;848;2015;X-RAY DIFFRACTION;2.5
A0A068F6N5;381;381;1;D;4pem_B;missing_residues;848;2015;X-RAY DIFFRACTION;2.5
A0A068F6N5;382;396;15;S;4pem_B;missing_residues;848;2015;X-RAY DIFFRACTION;2.5
A0A068F6N5;397;397;1;D;4pem_B;missing_residues;848;2015;X-RAY DIFFRACTION;2.5
A0A068F6N5;398;416;19;S;4pem_B;missing_residues;848;2015;X-RAY DIFFRACTION;2.5
A0A068F6N5;417;417;1;D;4pem_B;missing_residues;848;2015;X-RAY DIFFRACTION;2.5
A0A068F6N5;418;421;4;S;4pem_B;missing_residues;848;2015;X-RAY DIFFRACTION;2.5
A0A068F6N5;422;422;1;D;4pem_B;missing_residues;848;2015;X-RAY DIFFRACTION;2.5
A0A068F6N5;423;840;418;S;4pem_B;missing_residues;848;2015;X-RAY DIFFRACTION;2.5
A0A068F6N5;841;848;8;D;4pem_B;missing_residues;848;2015;X-RAY DIFFRACTION;2.5
A0A068F6N5;1;22;22;D;4pem_C;missing_residues;848;2015;X-RAY DIFFRACTION;2.5
A0A068F6N5;23;280;258;S;4pem_C;missing_residues;848;2015;X-RAY DIFFRACTION;2.5
A0A068F6N5;281;840;560;S;4pem_D;missing_residues;848;2015;X-RAY DIFFRACTION;2.5
A0A068F6N5;841;848;8;D;4pem_D;missing_residues;848;2015;X-RAY DIFFRACTION;2.5
A0A068F6N5;1;22;22;D;4pem_E;missing_residues;848;2015;X-RAY DIFFRACTION;2.5
A0A068F6N5;23;280;258;S;4pem_E;missing_residues;848;2015;X-RAY DIFFRACTION;2.5
A0A068F6N5;281;840;560;S;4pem_F;missing_residues;848;2015;X-RAY DIFFRACTION;2.5
A0A068F6N5;841;848;8;D;4pem_F;missing_residues;848;2015;X-RAY DIFFRACTION;2.5
A0A068F6N5;1;22;22;D;4pem_G;missing_residues;848;2015;X-RAY DIFFRACTION;2.5
A0A068F6N5;23;280;258;S;4pem_G;missing_residues;848;2015;X-RAY DIFFRACTION;2.5
A0A068F6N5;281;840;560;S;4pem_H;missing_residues;848;2015;X-RAY DIFFRACTION;2.5
A0A068F6N5;841;848;8;D;4pem_H;missing_residues;848;2015;X-RAY DIFFRACTION;2.5
A0A068F6N5;284;493;210;S;4pel_B;missing_residues;848;2015;X-RAY DIFFRACTION;2.8
A0A068F6N5;495;577;83;S;4pel_B;missing_residues;848;2015;X-RAY DIFFRACTION;2.8
A0A068F6N5;579;840;262;S;4pel_B;missing_residues;848;2015;X-RAY DIFFRACTION;2.8
A0A068F6N5;284;493;210;S;4pel_D;missing_residues;848;2015;X-RAY DIFFRACTION;2.8
A0A068F6N5;495;577;83;S;4pel_D;missing_residues;848;2015;X-RAY DIFFRACTION;2.8
A0A068F6N5;579;840;262;S;4pel_D;missing_residues;848;2015;X-RAY DIFFRACTION;2.8
A0A068F6N5;284;493;210;S;4pel_F;missing_residues;848;2015;X-RAY DIFFRACTION;2.8
A0A068F6N5;495;577;83;S;4pel_F;missing_residues;848;2015;X-RAY DIFFRACTION;2.8
A0A068F6N5;579;840;262;S;4pel_F;missing_residues;848;2015;X-RAY DIFFRACTION;2.8
A0A068F6N5;284;493;210;S;4pel_H;missing_residues;848;2015;X-RAY DIFFRACTION;2.8
A0A068F6N5;495;577;83;S;4pel_H;missing_residues;848;2015;X-RAY DIFFRACTION;2.8
A0A068F6N5;579;840;262;S;4pel_H;missing_residues;848;2015;X-RAY DIFFRACTION;2.8
A0A068PC91;29;288;260;S;5y33_A;missing_residues;288;2018;X-RAY DIFFRACTION;1.54
A0A069B2G5;1;158;158;S;5l03_A;missing_residues;162;2017;X-RAY DIFFRACTION;1.47
A0A069B2G5;1;34;34;S;5l03_B;missing_residues;162;2017;X-RAY DIFFRACTION;1.47
A0A069B2G5;35;38;4;D;5l03_B;missing_residues;162;2017;X-RAY DIFFRACTION;1.47
A0A069B2G5;39;63;25;S;5l03_B;missing_residues;162;2017;X-RAY DIFFRACTION;1.47
A0A069B2G5;64;73;10;D;5l03_B;missing_residues;162;2017;X-RAY DIFFRACTION;1.47
A0A069B2G5;74;158;85;S;5l03_B;missing_residues;162;2017;X-RAY DIFFRACTION;1.47
A0A069B2G5;1;63;63;S;5l03_C;missing_residues;162;2017;X-RAY DIFFRACTION;1.47
A0A069B2G5;64;73;10;D;5l03_C;missing_residues;162;2017;X-RAY DIFFRACTION;1.47
A0A069B2G5;74;158;85;S;5l03_C;missing_residues;162;2017;X-RAY DIFFRACTION;1.47
A0A072Z681;1;2;2;D;5dy0_A;missing_residues;222;2016;X-RAY DIFFRACTION;3
A0A072Z681;3;222;220;S;5dy0_A;missing_residues;222;2016;X-RAY DIFFRACTION;3
A0A072Z681;1;3;3;D;5dy0_B;missing_residues;222;2016;X-RAY DIFFRACTION;3
A0A072Z681;4;221;218;S;5dy0_B;missing_residues;222;2016;X-RAY DIFFRACTION;3
A0A072Z681;222;222;1;D;5dy0_B;missing_residues;222;2016;X-RAY DIFFRACTION;3
A0A072Z681;1;4;4;D;5dy0_C;missing_residues;222;2016;X-RAY DIFFRACTION;3
A0A072Z681;5;222;218;S;5dy0_C;missing_residues;222;2016;X-RAY DIFFRACTION;3
A0A072Z681;1;3;3;D;5dy0_D;missing_residues;222;2016;X-RAY DIFFRACTION;3
A0A072Z681;4;222;219;S;5dy0_D;missing_residues;222;2016;X-RAY DIFFRACTION;3
A0A072Z681;1;18;18;D;5dxz_A;missing_residues;222;2016;X-RAY DIFFRACTION;2.25
A0A072Z681;19;85;67;S;5dxz_A;missing_residues;222;2016;X-RAY DIFFRACTION;2.25
A0A072Z681;86;89;4;D;5dxz_A;missing_residues;222;2016;X-RAY DIFFRACTION;2.25
A0A072Z681;90;221;132;S;5dxz_A;missing_residues;222;2016;X-RAY DIFFRACTION;2.25
A0A072Z681;222;222;1;D;5dxz_A;missing_residues;222;2016;X-RAY DIFFRACTION;2.25
A0A072Z681;1;18;18;D;5dy1_A;missing_residues;222;2016;X-RAY DIFFRACTION;2.65
A0A072Z681;19;220;202;S;5dy1_A;missing_residues;222;2016;X-RAY DIFFRACTION;2.65
A0A072Z681;221;222;2;D;5dy1_A;missing_residues;222;2016;X-RAY DIFFRACTION;2.65
A0A072Z681;1;19;19;D;5dy1_B;missing_residues;222;2016;X-RAY DIFFRACTION;2.65
A0A072Z681;20;220;201;S;5dy1_B;missing_residues;222;2016;X-RAY DIFFRACTION;2.65
A0A072Z681;221;222;2;D;5dy1_B;missing_residues;222;2016;X-RAY DIFFRACTION;2.65
A0A072ZPM2;1;167;167;S;5gmc_A;missing_residues;257;2016;X-RAY DIFFRACTION;1.7
A0A072ZPM2;1;167;167;S;5gmc_B;missing_residues;257;2016;X-RAY DIFFRACTION;1.7
A0A072ZPM2;1;167;167;S;5gmc_C;missing_residues;257;2016;X-RAY DIFFRACTION;1.7
A0A072ZPM2;1;167;167;S;5gmc_D;missing_residues;257;2016;X-RAY DIFFRACTION;1.7
A0A072ZPM2;1;167;167;S;5gmb_A;missing_residues;257;2016;X-RAY DIFFRACTION;1.62
A0A072ZPM2;1;167;167;S;5gm8_A;missing_residues;257;2016;X-RAY DIFFRACTION;2.2
A0A072ZPM2;1;167;167;S;5gm8_B;missing_residues;257;2016;X-RAY DIFFRACTION;2.2
A0A072ZPM2;1;167;167;S;5gm8_C;missing_residues;257;2016;X-RAY DIFFRACTION;2.2
A0A072ZPM2;1;167;167;S;5gm8_D;missing_residues;257;2016;X-RAY DIFFRACTION;2.2
A0A073KP86;1;96;96;S;6anw_A;missing_residues;97;2017;X-RAY DIFFRACTION;2.49
A0A073KP86;97;97;1;D;6anw_A;missing_residues;97;2017;X-RAY DIFFRACTION;2.49
A0A073KP86;1;68;68;S;6anw_B;missing_residues;97;2017;X-RAY DIFFRACTION;2.49
A0A073KP86;69;71;3;D;6anw_B;missing_residues;97;2017;X-RAY DIFFRACTION;2.49
A0A073KP86;72;96;25;S;6anw_B;missing_residues;97;2017;X-RAY DIFFRACTION;2.49
A0A073KP86;97;97;1;D;6anw_B;missing_residues;97;2017;X-RAY DIFFRACTION;2.49
A0A073KP86;1;1;1;D;6anw_C;missing_residues;97;2017;X-RAY DIFFRACTION;2.49
A0A073KP86;2;74;73;S;6anw_C;missing_residues;97;2017;X-RAY DIFFRACTION;2.49
A0A073KP86;75;77;3;D;6anw_C;missing_residues;97;2017;X-RAY DIFFRACTION;2.49
A0A073KP86;78;96;19;S;6anw_C;missing_residues;97;2017;X-RAY DIFFRACTION;2.49
A0A073KP86;97;97;1;D;6anw_C;missing_residues;97;2017;X-RAY DIFFRACTION;2.49
A0A074Z863;1;4;4;D;5zg4_A;missing_residues;252;2018;X-RAY DIFFRACTION;1.75
A0A074Z863;5;156;152;S;5zg4_A;missing_residues;252;2018;X-RAY DIFFRACTION;1.75
A0A074Z863;160;252;93;S;5zg4_A;missing_residues;252;2018;X-RAY DIFFRACTION;1.75
A0A074Z863;1;1;1;D;5zg4_B;missing_residues;252;2018;X-RAY DIFFRACTION;1.75
A0A074Z863;2;152;151;S;5zg4_B;missing_residues;252;2018;X-RAY DIFFRACTION;1.75
A0A074Z863;153;156;4;D;5zg4_B;missing_residues;252;2018;X-RAY DIFFRACTION;1.75
A0A074Z863;160;160;1;D;5zg4_B;missing_residues;252;2018;X-RAY DIFFRACTION;1.75
A0A074Z863;161;252;92;S;5zg4_B;missing_residues;252;2018;X-RAY DIFFRACTION;1.75
A0A074Z863;1;4;4;D;5zg4_C;missing_residues;252;2018;X-RAY DIFFRACTION;1.75
A0A074Z863;5;156;152;S;5zg4_C;missing_residues;252;2018;X-RAY DIFFRACTION;1.75
A0A074Z863;160;173;14;S;5zg4_C;missing_residues;252;2018;X-RAY DIFFRACTION;1.75
A0A074Z863;174;177;4;D;5zg4_C;missing_residues;252;2018;X-RAY DIFFRACTION;1.75
A0A074Z863;178;252;75;S;5zg4_C;missing_residues;252;2018;X-RAY DIFFRACTION;1.75
A0A074Z863;1;1;1;D;5zg4_D;missing_residues;252;2018;X-RAY DIFFRACTION;1.75
A0A074Z863;2;153;152;S;5zg4_D;missing_residues;252;2018;X-RAY DIFFRACTION;1.75
A0A074Z863;154;156;3;D;5zg4_D;missing_residues;252;2018;X-RAY DIFFRACTION;1.75
A0A074Z863;160;162;3;D;5zg4_D;missing_residues;252;2018;X-RAY DIFFRACTION;1.75
A0A074Z863;163;252;90;S;5zg4_D;missing_residues;252;2018;X-RAY DIFFRACTION;1.75
A0A074Z863;1;4;4;D;5zg5_A;missing_residues;252;2018;X-RAY DIFFRACTION;1.6
A0A074Z863;5;252;248;S;5zg5_A;missing_residues;252;2018;X-RAY DIFFRACTION;1.6
A0A074Z863;1;4;4;D;5zg5_B;missing_residues;252;2018;X-RAY DIFFRACTION;1.6
A0A074Z863;5;252;248;S;5zg5_B;missing_residues;252;2018;X-RAY DIFFRACTION;1.6
A0A074Z863;1;4;4;D;5zga_A;missing_residues;252;2018;X-RAY DIFFRACTION;1.79
A0A074Z863;5;156;152;S;5zga_A;missing_residues;252;2018;X-RAY DIFFRACTION;1.79
A0A074Z863;160;173;14;S;5zga_A;missing_residues;252;2018;X-RAY DIFFRACTION;1.79
A0A074Z863;174;177;4;D;5zga_A;missing_residues;252;2018;X-RAY DIFFRACTION;1.79
A0A074Z863;178;252;75;S;5zga_A;missing_residues;252;2018;X-RAY DIFFRACTION;1.79
A0A074Z863;1;4;4;D;5zga_B;missing_residues;252;2018;X-RAY DIFFRACTION;1.79
A0A074Z863;5;156;152;S;5zga_B;missing_residues;252;2018;X-RAY DIFFRACTION;1.79
A0A074Z863;160;252;93;S;5zga_B;missing_residues;252;2018;X-RAY DIFFRACTION;1.79
A0A074Z863;1;4;4;D;5zga_C;missing_residues;252;2018;X-RAY DIFFRACTION;1.79
A0A074Z863;5;156;152;S;5zga_C;missing_residues;252;2018;X-RAY DIFFRACTION;1.79
A0A074Z863;160;173;14;S;5zga_C;missing_residues;252;2018;X-RAY DIFFRACTION;1.79
A0A074Z863;174;177;4;D;5zga_C;missing_residues;252;2018;X-RAY DIFFRACTION;1.79
A0A074Z863;178;252;75;S;5zga_C;missing_residues;252;2018;X-RAY DIFFRACTION;1.79
A0A074Z863;1;4;4;D;5zga_D;missing_residues;252;2018;X-RAY DIFFRACTION;1.79
A0A074Z863;5;156;152;S;5zga_D;missing_residues;252;2018;X-RAY DIFFRACTION;1.79
A0A074Z863;160;252;93;S;5zga_D;missing_residues;252;2018;X-RAY DIFFRACTION;1.79
A0A074Z863;1;4;4;D;5zfx_A;missing_residues;252;2018;X-RAY DIFFRACTION;1.75
A0A074Z863;5;173;169;S;5zfx_A;missing_residues;252;2018;X-RAY DIFFRACTION;1.75
A0A074Z863;174;177;4;D;5zfx_A;missing_residues;252;2018;X-RAY DIFFRACTION;1.75
A0A074Z863;178;252;75;S;5zfx_A;missing_residues;252;2018;X-RAY DIFFRACTION;1.75
A0A074Z863;1;4;4;D;5zfx_B;missing_residues;252;2018;X-RAY DIFFRACTION;1.75
A0A074Z863;5;252;248;S;5zfx_B;missing_residues;252;2018;X-RAY DIFFRACTION;1.75
A0A074Z863;1;4;4;D;5zfx_C;missing_residues;252;2018;X-RAY DIFFRACTION;1.75
A0A074Z863;5;173;169;S;5zfx_C;missing_residues;252;2018;X-RAY DIFFRACTION;1.75
A0A074Z863;174;178;5;D;5zfx_C;missing_residues;252;2018;X-RAY DIFFRACTION;1.75
A0A074Z863;179;252;74;S;5zfx_C;missing_residues;252;2018;X-RAY DIFFRACTION;1.75
A0A074Z863;1;4;4;D;5zfx_D;missing_residues;252;2018;X-RAY DIFFRACTION;1.75
A0A074Z863;5;173;169;S;5zfx_D;missing_residues;252;2018;X-RAY DIFFRACTION;1.75
A0A074Z863;174;178;5;D;5zfx_D;missing_residues;252;2018;X-RAY DIFFRACTION;1.75
A0A074Z863;179;252;74;S;5zfx_D;missing_residues;252;2018;X-RAY DIFFRACTION;1.75
A0A075B5G0;1;146;146;S;3wtg_B;missing_residues;146;2014;X-RAY DIFFRACTION;2.3
A0A075B5G0;1;146;146;S;3wtg_D;missing_residues;146;2014;X-RAY DIFFRACTION;2.3
A0A075B5G1;1;62;62;S;4lm6_A;missing_residues;62;2014;X-RAY DIFFRACTION;1.7
A0A075B5G1;1;62;62;S;4lm6_C;missing_residues;62;2014;X-RAY DIFFRACTION;1.7
A0A075B5G2;1;177;177;S;4lm6_B;missing_residues;177;2014;X-RAY DIFFRACTION;1.7
A0A075B5G2;1;2;2;D;4lm6_D;missing_residues;177;2014;X-RAY DIFFRACTION;1.7
A0A075B5G2;3;177;175;S;4lm6_D;missing_residues;177;2014;X-RAY DIFFRACTION;1.7
A0A075B5G3;1;99;99;S;4ov6_F;missing_residues;99;2014;X-RAY DIFFRACTION;2.69
A0A075B5G3;1;96;96;S;4ov6_G;missing_residues;99;2014;X-RAY DIFFRACTION;2.69
A0A075B5G3;97;99;3;D;4ov6_G;missing_residues;99;2014;X-RAY DIFFRACTION;2.69
A0A075B5G4;1;2;2;D;4oyl_A;missing_residues;194;2014;X-RAY DIFFRACTION;2.05
A0A075B5G4;3;193;191;S;4oyl_A;missing_residues;194;2014;X-RAY DIFFRACTION;2.05
A0A075B5G4;194;194;1;D;4oyl_A;missing_residues;194;2014;X-RAY DIFFRACTION;2.05
A0A075B5G4;1;2;2;D;4oyl_B;missing_residues;194;2014;X-RAY DIFFRACTION;2.05
A0A075B5G4;3;193;191;S;4oyl_B;missing_residues;194;2014;X-RAY DIFFRACTION;2.05
A0A075B5G4;194;194;1;D;4oyl_B;missing_residues;194;2014;X-RAY DIFFRACTION;2.05
A0A075B5G4;1;2;2;D;4oyl_C;missing_residues;194;2014;X-RAY DIFFRACTION;2.05
A0A075B5G4;3;193;191;S;4oyl_C;missing_residues;194;2014;X-RAY DIFFRACTION;2.05
A0A075B5G4;194;194;1;D;4oyl_C;missing_residues;194;2014;X-RAY DIFFRACTION;2.05
A0A075B5G4;1;2;2;D;4oyy_A;missing_residues;194;2014;X-RAY DIFFRACTION;3
A0A075B5G4;3;193;191;S;4oyy_A;missing_residues;194;2014;X-RAY DIFFRACTION;3
A0A075B5G4;194;194;1;D;4oyy_A;missing_residues;194;2014;X-RAY DIFFRACTION;3
A0A075B5G4;1;2;2;D;4oyy_B;missing_residues;194;2014;X-RAY DIFFRACTION;3
A0A075B5G4;3;193;191;S;4oyy_B;missing_residues;194;2014;X-RAY DIFFRACTION;3
A0A075B5G4;194;194;1;D;4oyy_B;missing_residues;194;2014;X-RAY DIFFRACTION;3
A0A075B5G4;1;193;193;S;4oyy_C;missing_residues;194;2014;X-RAY DIFFRACTION;3
A0A075B5G4;194;194;1;D;4oyy_C;missing_residues;194;2014;X-RAY DIFFRACTION;3
A0A075B5G4;1;2;2;D;4oyy_D;missing_residues;194;2014;X-RAY DIFFRACTION;3
A0A075B5G4;3;193;191;S;4oyy_D;missing_residues;194;2014;X-RAY DIFFRACTION;3
A0A075B5G4;194;194;1;D;4oyy_D;missing_residues;194;2014;X-RAY DIFFRACTION;3
A0A075B5G4;1;2;2;D;4oyy_E;missing_residues;194;2014;X-RAY DIFFRACTION;3
A0A075B5G4;3;193;191;S;4oyy_E;missing_residues;194;2014;X-RAY DIFFRACTION;3
A0A075B5G4;194;194;1;D;4oyy_E;missing_residues;194;2014;X-RAY DIFFRACTION;3
A0A075B5G4;1;193;193;S;4oyy_F;missing_residues;194;2014;X-RAY DIFFRACTION;3
A0A075B5G4;194;194;1;D;4oyy_F;missing_residues;194;2014;X-RAY DIFFRACTION;3
A0A075B5G4;1;193;193;S;4oyy_G;missing_residues;194;2014;X-RAY DIFFRACTION;3
A0A075B5G4;194;194;1;D;4oyy_G;missing_residues;194;2014;X-RAY DIFFRACTION;3
A0A075B5G4;1;2;2;D;4oyy_H;missing_residues;194;2014;X-RAY DIFFRACTION;3
A0A075B5G4;3;193;191;S;4oyy_H;missing_residues;194;2014;X-RAY DIFFRACTION;3
A0A075B5G4;194;194;1;D;4oyy_H;missing_residues;194;2014;X-RAY DIFFRACTION;3
A0A075B5G4;1;193;193;S;4oyy_I;missing_residues;194;2014;X-RAY DIFFRACTION;3
A0A075B5G4;194;194;1;D;4oyy_I;missing_residues;194;2014;X-RAY DIFFRACTION;3
A0A075B5G4;1;2;2;D;4oyy_J;missing_residues;194;2014;X-RAY DIFFRACTION;3
A0A075B5G4;3;193;191;S;4oyy_J;missing_residues;194;2014;X-RAY DIFFRACTION;3
A0A075B5G4;194;194;1;D;4oyy_J;missing_residues;194;2014;X-RAY DIFFRACTION;3
A0A075B5G4;1;2;2;D;4oyy_K;missing_residues;194;2014;X-RAY DIFFRACTION;3
A0A075B5G4;3;193;191;S;4oyy_K;missing_residues;194;2014;X-RAY DIFFRACTION;3
A0A075B5G4;194;194;1;D;4oyy_K;missing_residues;194;2014;X-RAY DIFFRACTION;3
A0A075B5G4;1;1;1;D;4oyy_L;missing_residues;194;2014;X-RAY DIFFRACTION;3
A0A075B5G4;2;193;192;S;4oyy_L;missing_residues;194;2014;X-RAY DIFFRACTION;3
A0A075B5G4;194;194;1;D;4oyy_L;missing_residues;194;2014;X-RAY DIFFRACTION;3
A0A075B5G5;1;2;2;D;4p99_A;missing_residues;417;2014;X-RAY DIFFRACTION;1.8
A0A075B5G5;3;417;415;S;4p99_A;missing_residues;417;2014;X-RAY DIFFRACTION;1.8
A0A075B5G5;1;2;2;D;4p99_B;missing_residues;417;2014;X-RAY DIFFRACTION;1.8
A0A075B5G5;3;417;415;S;4p99_B;missing_residues;417;2014;X-RAY DIFFRACTION;1.8
A0A075B5G5;1;2;2;D;4p99_C;missing_residues;417;2014;X-RAY DIFFRACTION;1.8
A0A075B5G5;3;417;415;S;4p99_C;missing_residues;417;2014;X-RAY DIFFRACTION;1.8
A0A075B5G5;1;2;2;D;4p99_D;missing_residues;417;2014;X-RAY DIFFRACTION;1.8
A0A075B5G5;3;417;415;S;4p99_D;missing_residues;417;2014;X-RAY DIFFRACTION;1.8
A0A075B5G8;1;4;4;D;4plf_A;missing_residues;334;2014;X-RAY DIFFRACTION;1.35
A0A075B5G8;5;329;325;S;4plf_A;missing_residues;334;2014;X-RAY DIFFRACTION;1.35
A0A075B5G8;330;334;5;D;4plf_A;missing_residues;334;2014;X-RAY DIFFRACTION;1.35
A0A075B5G8;1;4;4;D;4plf_B;missing_residues;334;2014;X-RAY DIFFRACTION;1.35
A0A075B5G8;5;334;330;S;4plf_B;missing_residues;334;2014;X-RAY DIFFRACTION;1.35
A0A075B5G8;1;4;4;D;4plg_A;missing_residues;334;2014;X-RAY DIFFRACTION;1.19
A0A075B5G8;5;328;324;S;4plg_A;missing_residues;334;2014;X-RAY DIFFRACTION;1.19
A0A075B5G8;329;334;6;D;4plg_A;missing_residues;334;2014;X-RAY DIFFRACTION;1.19
A0A075B5G8;1;4;4;D;4plg_B;missing_residues;334;2014;X-RAY DIFFRACTION;1.19
A0A075B5G8;5;325;321;S;4plg_B;missing_residues;334;2014;X-RAY DIFFRACTION;1.19
A0A075B5G8;326;334;9;D;4plg_B;missing_residues;334;2014;X-RAY DIFFRACTION;1.19
A0A075B5G8;1;4;4;D;4plc_A;missing_residues;334;2014;X-RAY DIFFRACTION;1.5
A0A075B5G8;5;328;324;S;4plc_A;missing_residues;334;2014;X-RAY DIFFRACTION;1.5
A0A075B5G8;329;334;6;D;4plc_A;missing_residues;334;2014;X-RAY DIFFRACTION;1.5
A0A075B5G8;1;4;4;D;4plc_B;missing_residues;334;2014;X-RAY DIFFRACTION;1.5
A0A075B5G8;5;328;324;S;4plc_B;missing_residues;334;2014;X-RAY DIFFRACTION;1.5
A0A075B5G8;329;334;6;D;4plc_B;missing_residues;334;2014;X-RAY DIFFRACTION;1.5
A0A075B5G8;1;4;4;D;4plc_C;missing_residues;334;2014;X-RAY DIFFRACTION;1.5
A0A075B5G8;5;328;324;S;4plc_C;missing_residues;334;2014;X-RAY DIFFRACTION;1.5
A0A075B5G8;329;334;6;D;4plc_C;missing_residues;334;2014;X-RAY DIFFRACTION;1.5
A0A075B5G8;1;4;4;D;4plc_D;missing_residues;334;2014;X-RAY DIFFRACTION;1.5
A0A075B5G8;5;328;324;S;4plc_D;missing_residues;334;2014;X-RAY DIFFRACTION;1.5
A0A075B5G8;329;334;6;D;4plc_D;missing_residues;334;2014;X-RAY DIFFRACTION;1.5
A0A075B5H0;1;1;1;D;4plt_B;missing_residues;331;2014;X-RAY DIFFRACTION;1.6
A0A075B5H0;2;320;319;S;4plt_B;missing_residues;331;2014;X-RAY DIFFRACTION;1.6
A0A075B5H0;321;331;11;D;4plt_B;missing_residues;331;2014;X-RAY DIFFRACTION;1.6
A0A075B5H0;1;1;1;D;4plt_A;missing_residues;331;2014;X-RAY DIFFRACTION;1.6
A0A075B5H0;2;320;319;S;4plt_A;missing_residues;331;2014;X-RAY DIFFRACTION;1.6
A0A075B5H0;321;331;11;D;4plt_A;missing_residues;331;2014;X-RAY DIFFRACTION;1.6
A0A075B5H0;1;2;2;D;4plt_C;missing_residues;331;2014;X-RAY DIFFRACTION;1.6
A0A075B5H0;3;320;318;S;4plt_C;missing_residues;331;2014;X-RAY DIFFRACTION;1.6
A0A075B5H0;321;331;11;D;4plt_C;missing_residues;331;2014;X-RAY DIFFRACTION;1.6
A0A075B5H0;1;2;2;D;4plt_D;missing_residues;331;2014;X-RAY DIFFRACTION;1.6
A0A075B5H0;3;320;318;S;4plt_D;missing_residues;331;2014;X-RAY DIFFRACTION;1.6
A0A075B5H0;321;331;11;D;4plt_D;missing_residues;331;2014;X-RAY DIFFRACTION;1.6
A0A075B5H0;1;2;2;D;4plv_A;missing_residues;331;2014;X-RAY DIFFRACTION;1.85
A0A075B5H0;3;82;80;S;4plv_A;missing_residues;331;2014;X-RAY DIFFRACTION;1.85
A0A075B5H0;83;96;14;D;4plv_A;missing_residues;331;2014;X-RAY DIFFRACTION;1.85
A0A075B5H0;97;321;225;S;4plv_A;missing_residues;331;2014;X-RAY DIFFRACTION;1.85
A0A075B5H0;322;331;10;D;4plv_A;missing_residues;331;2014;X-RAY DIFFRACTION;1.85
A0A075B5H0;1;2;2;D;4plv_B;missing_residues;331;2014;X-RAY DIFFRACTION;1.85
A0A075B5H0;3;320;318;S;4plv_B;missing_residues;331;2014;X-RAY DIFFRACTION;1.85
A0A075B5H0;321;331;11;D;4plv_B;missing_residues;331;2014;X-RAY DIFFRACTION;1.85
A0A075B5H0;1;2;2;D;4plv_C;missing_residues;331;2014;X-RAY DIFFRACTION;1.85
A0A075B5H0;3;320;318;S;4plv_C;missing_residues;331;2014;X-RAY DIFFRACTION;1.85
A0A075B5H0;321;331;11;D;4plv_C;missing_residues;331;2014;X-RAY DIFFRACTION;1.85
A0A075B5H0;1;1;1;D;4plv_D;missing_residues;331;2014;X-RAY DIFFRACTION;1.85
A0A075B5H0;2;82;81;S;4plv_D;missing_residues;331;2014;X-RAY DIFFRACTION;1.85
A0A075B5H0;83;95;13;D;4plv_D;missing_residues;331;2014;X-RAY DIFFRACTION;1.85
A0A075B5H0;96;321;226;S;4plv_D;missing_residues;331;2014;X-RAY DIFFRACTION;1.85
A0A075B5H0;322;331;10;D;4plv_D;missing_residues;331;2014;X-RAY DIFFRACTION;1.85
A0A075B5H0;1;2;2;D;4ply_B;missing_residues;331;2014;X-RAY DIFFRACTION;1.9
A0A075B5H0;3;320;318;S;4ply_B;missing_residues;331;2014;X-RAY DIFFRACTION;1.9
A0A075B5H0;321;331;11;D;4ply_B;missing_residues;331;2014;X-RAY DIFFRACTION;1.9
A0A075B5H0;1;2;2;D;4ply_A;missing_residues;331;2014;X-RAY DIFFRACTION;1.9
A0A075B5H0;3;320;318;S;4ply_A;missing_residues;331;2014;X-RAY DIFFRACTION;1.9
A0A075B5H0;321;331;11;D;4ply_A;missing_residues;331;2014;X-RAY DIFFRACTION;1.9
A0A075B5H0;1;2;2;D;4ply_C;missing_residues;331;2014;X-RAY DIFFRACTION;1.9
A0A075B5H0;3;81;79;S;4ply_C;missing_residues;331;2014;X-RAY DIFFRACTION;1.9
A0A075B5H0;82;97;16;D;4ply_C;missing_residues;331;2014;X-RAY DIFFRACTION;1.9
A0A075B5H0;98;321;224;S;4ply_C;missing_residues;331;2014;X-RAY DIFFRACTION;1.9
A0A075B5H0;322;331;10;D;4ply_C;missing_residues;331;2014;X-RAY DIFFRACTION;1.9
A0A075B5H0;1;2;2;D;4ply_D;missing_residues;331;2014;X-RAY DIFFRACTION;1.9
A0A075B5H0;3;81;79;S;4ply_D;missing_residues;331;2014;X-RAY DIFFRACTION;1.9
A0A075B5H0;82;96;15;D;4ply_D;missing_residues;331;2014;X-RAY DIFFRACTION;1.9
A0A075B5H0;97;320;224;S;4ply_D;missing_residues;331;2014;X-RAY DIFFRACTION;1.9
A0A075B5H0;321;331;11;D;4ply_D;missing_residues;331;2014;X-RAY DIFFRACTION;1.9
A0A075B5H0;1;2;2;D;4ply_F;missing_residues;331;2014;X-RAY DIFFRACTION;1.9
A0A075B5H0;3;320;318;S;4ply_F;missing_residues;331;2014;X-RAY DIFFRACTION;1.9
A0A075B5H0;321;331;11;D;4ply_F;missing_residues;331;2014;X-RAY DIFFRACTION;1.9
A0A075B5H0;1;2;2;D;4ply_E;missing_residues;331;2014;X-RAY DIFFRACTION;1.9
A0A075B5H0;3;320;318;S;4ply_E;missing_residues;331;2014;X-RAY DIFFRACTION;1.9
A0A075B5H0;321;331;11;D;4ply_E;missing_residues;331;2014;X-RAY DIFFRACTION;1.9
A0A075B5H0;1;2;2;D;4ply_G;missing_residues;331;2014;X-RAY DIFFRACTION;1.9
A0A075B5H0;3;81;79;S;4ply_G;missing_residues;331;2014;X-RAY DIFFRACTION;1.9
A0A075B5H0;82;97;16;D;4ply_G;missing_residues;331;2014;X-RAY DIFFRACTION;1.9
A0A075B5H0;98;321;224;S;4ply_G;missing_residues;331;2014;X-RAY DIFFRACTION;1.9
A0A075B5H0;322;331;10;D;4ply_G;missing_residues;331;2014;X-RAY DIFFRACTION;1.9
A0A075B5H0;1;2;2;D;4ply_H;missing_residues;331;2014;X-RAY DIFFRACTION;1.9
A0A075B5H0;3;81;79;S;4ply_H;missing_residues;331;2014;X-RAY DIFFRACTION;1.9
A0A075B5H0;82;96;15;D;4ply_H;missing_residues;331;2014;X-RAY DIFFRACTION;1.9
A0A075B5H0;97;320;224;S;4ply_H;missing_residues;331;2014;X-RAY DIFFRACTION;1.9
A0A075B5H0;321;331;11;D;4ply_H;missing_residues;331;2014;X-RAY DIFFRACTION;1.9
A0A075B5H2;1;2;2;D;4plw_A;missing_residues;326;2014;X-RAY DIFFRACTION;1.85
A0A075B5H2;3;319;317;S;4plw_A;missing_residues;326;2014;X-RAY DIFFRACTION;1.85
A0A075B5H2;320;326;7;D;4plw_A;missing_residues;326;2014;X-RAY DIFFRACTION;1.85
A0A075B5H2;1;2;2;D;4plw_B;missing_residues;326;2014;X-RAY DIFFRACTION;1.85
A0A075B5H2;3;315;313;S;4plw_B;missing_residues;326;2014;X-RAY DIFFRACTION;1.85
A0A075B5H2;316;326;11;D;4plw_B;missing_residues;326;2014;X-RAY DIFFRACTION;1.85
A0A075B5H2;1;2;2;D;4plw_C;missing_residues;326;2014;X-RAY DIFFRACTION;1.85
A0A075B5H2;3;318;316;S;4plw_C;missing_residues;326;2014;X-RAY DIFFRACTION;1.85
A0A075B5H2;319;326;8;D;4plw_C;missing_residues;326;2014;X-RAY DIFFRACTION;1.85
A0A075B5H2;1;2;2;D;4plw_D;missing_residues;326;2014;X-RAY DIFFRACTION;1.85
A0A075B5H2;3;317;315;S;4plw_D;missing_residues;326;2014;X-RAY DIFFRACTION;1.85
A0A075B5H2;318;326;9;D;4plw_D;missing_residues;326;2014;X-RAY DIFFRACTION;1.85
A0A075B5H2;1;2;2;D;4plh_A;missing_residues;326;2014;X-RAY DIFFRACTION;1.9
A0A075B5H2;3;84;82;S;4plh_A;missing_residues;326;2014;X-RAY DIFFRACTION;1.9
A0A075B5H2;85;88;4;D;4plh_A;missing_residues;326;2014;X-RAY DIFFRACTION;1.9
A0A075B5H2;89;319;231;S;4plh_A;missing_residues;326;2014;X-RAY DIFFRACTION;1.9
A0A075B5H2;320;326;7;D;4plh_A;missing_residues;326;2014;X-RAY DIFFRACTION;1.9
A0A075B5H2;1;2;2;D;4plh_B;missing_residues;326;2014;X-RAY DIFFRACTION;1.9
A0A075B5H2;3;315;313;S;4plh_B;missing_residues;326;2014;X-RAY DIFFRACTION;1.9
A0A075B5H2;316;326;11;D;4plh_B;missing_residues;326;2014;X-RAY DIFFRACTION;1.9
A0A075B5H2;1;2;2;D;4plh_C;missing_residues;326;2014;X-RAY DIFFRACTION;1.9
A0A075B5H2;3;82;80;S;4plh_C;missing_residues;326;2014;X-RAY DIFFRACTION;1.9
A0A075B5H2;83;91;9;D;4plh_C;missing_residues;326;2014;X-RAY DIFFRACTION;1.9
A0A075B5H2;92;316;225;S;4plh_C;missing_residues;326;2014;X-RAY DIFFRACTION;1.9
A0A075B5H2;317;326;10;D;4plh_C;missing_residues;326;2014;X-RAY DIFFRACTION;1.9
A0A075B5H2;1;1;1;D;4plh_D;missing_residues;326;2014;X-RAY DIFFRACTION;1.9
A0A075B5H2;2;317;316;S;4plh_D;missing_residues;326;2014;X-RAY DIFFRACTION;1.9
A0A075B5H2;318;326;9;D;4plh_D;missing_residues;326;2014;X-RAY DIFFRACTION;1.9
A0A075B5H4;1;197;197;S;4tkm_A;missing_residues;258;2014;X-RAY DIFFRACTION;2.67
A0A075B5H4;198;213;16;D;4tkm_A;missing_residues;258;2014;X-RAY DIFFRACTION;2.67
A0A075B5H4;214;258;45;S;4tkm_A;missing_residues;258;2014;X-RAY DIFFRACTION;2.67
A0A075B5H4;1;196;196;S;4tkm_B;missing_residues;258;2014;X-RAY DIFFRACTION;2.67
A0A075B5H4;197;213;17;D;4tkm_B;missing_residues;258;2014;X-RAY DIFFRACTION;2.67
A0A075B5H4;214;258;45;S;4tkm_B;missing_residues;258;2014;X-RAY DIFFRACTION;2.67
A0A075B5H4;1;1;1;D;4tkl_A;missing_residues;258;2014;X-RAY DIFFRACTION;1.8
A0A075B5H4;2;198;197;S;4tkl_A;missing_residues;258;2014;X-RAY DIFFRACTION;1.8
A0A075B5H4;199;209;11;D;4tkl_A;missing_residues;258;2014;X-RAY DIFFRACTION;1.8
A0A075B5H4;210;258;49;S;4tkl_A;missing_residues;258;2014;X-RAY DIFFRACTION;1.8
A0A075B5H4;1;1;1;D;4tkl_B;missing_residues;258;2014;X-RAY DIFFRACTION;1.8
A0A075B5H4;2;196;195;S;4tkl_B;missing_residues;258;2014;X-RAY DIFFRACTION;1.8
A0A075B5H4;197;213;17;D;4tkl_B;missing_residues;258;2014;X-RAY DIFFRACTION;1.8
A0A075B5H4;214;258;45;S;4tkl_B;missing_residues;258;2014;X-RAY DIFFRACTION;1.8
A0A075B5H6;1;25;25;D;4cvu_A;missing_residues;942;2014;X-RAY DIFFRACTION;1.9
A0A075B5H6;26;277;252;S;4cvu_A;missing_residues;942;2014;X-RAY DIFFRACTION;1.9
A0A075B5H6;278;281;4;D;4cvu_A;missing_residues;942;2014;X-RAY DIFFRACTION;1.9
A0A075B5H6;282;942;661;S;4cvu_A;missing_residues;942;2014;X-RAY DIFFRACTION;1.9
A0A075B5H6;1;25;25;D;4uoj_A;missing_residues;942;2014;X-RAY DIFFRACTION;2.5
A0A075B5H6;26;942;917;S;4uoj_A;missing_residues;942;2014;X-RAY DIFFRACTION;2.5
A0A075B5H6;1;25;25;D;4uoj_B;missing_residues;942;2014;X-RAY DIFFRACTION;2.5
A0A075B5H6;26;942;917;S;4uoj_B;missing_residues;942;2014;X-RAY DIFFRACTION;2.5
A0A075B5I3;17;18;2;D;4n5e_D;missing_residues;111;2015;X-RAY DIFFRACTION;3.06
A0A075B5I3;19;111;93;S;4n5e_D;missing_residues;111;2015;X-RAY DIFFRACTION;3.06
A0A075B5I3;17;18;2;D;4mvb_D;missing_residues;111;2015;X-RAY DIFFRACTION;3.09
A0A075B5I3;19;111;93;S;4mvb_D;missing_residues;111;2015;X-RAY DIFFRACTION;3.09
A0A075B5I3;17;18;2;D;4mxq_D;missing_residues;111;2015;X-RAY DIFFRACTION;2.6
A0A075B5I3;19;111;93;S;4mxq_D;missing_residues;111;2015;X-RAY DIFFRACTION;2.6
A0A075B5I3;17;18;2;D;4n0c_D;missing_residues;111;2015;X-RAY DIFFRACTION;2.9
A0A075B5I3;19;111;93;S;4n0c_D;missing_residues;111;2015;X-RAY DIFFRACTION;2.9
A0A075B5I3;17;18;2;D;4n0c_H;missing_residues;111;2015;X-RAY DIFFRACTION;2.9
A0A075B5I3;19;111;93;S;4n0c_H;missing_residues;111;2015;X-RAY DIFFRACTION;2.9
A0A075B6N1;22;113;92;S;5nqk_B;missing_residues;114;2018;X-RAY DIFFRACTION;3.25
A0A075B6N1;21;114;94;S;5hho_E;missing_residues;114;2016;X-RAY DIFFRACTION;2.95
A0A075B6N1;21;113;93;S;5hhm_E;missing_residues;114;2016;X-RAY DIFFRACTION;2.5
A0A075B6N1;21;113;93;S;5hhm_J;missing_residues;114;2016;X-RAY DIFFRACTION;2.5
A0A075B6T6;23;112;90;S;1ao7_D;missing_residues;113;1997;X-RAY DIFFRACTION;2.6
A0A075B6T6;24;112;89;S;4zdh_A;missing_residues;113;2016;X-RAY DIFFRACTION;2.1
A0A075BSX9;1;4;4;D;6cr0_A;missing_residues;437;2018;X-RAY DIFFRACTION;1.55
A0A075BSX9;5;434;430;S;6cr0_A;missing_residues;437;2018;X-RAY DIFFRACTION;1.55
A0A075BSX9;435;437;3;D;6cr0_A;missing_residues;437;2018;X-RAY DIFFRACTION;1.55
A0A075C6T6;28;34;7;D;4nrr_A;missing_residues;450;2014;X-RAY DIFFRACTION;2.4
A0A075C6T6;35;450;416;S;4nrr_A;missing_residues;450;2014;X-RAY DIFFRACTION;2.4
A0A075C6T6;28;33;6;D;4nrr_B;missing_residues;450;2014;X-RAY DIFFRACTION;2.4
A0A075C6T6;34;448;415;S;4nrr_B;missing_residues;450;2014;X-RAY DIFFRACTION;2.4
A0A075C6T6;449;450;2;D;4nrr_B;missing_residues;450;2014;X-RAY DIFFRACTION;2.4
A0A075C6T6;28;34;7;D;4nrs_A;missing_residues;450;2014;X-RAY DIFFRACTION;2.57
A0A075C6T6;35;450;416;S;4nrs_A;missing_residues;450;2014;X-RAY DIFFRACTION;2.57
A0A075C6T6;28;34;7;D;4nrs_B;missing_residues;450;2014;X-RAY DIFFRACTION;2.57
A0A075C6T6;35;449;415;S;4nrs_B;missing_residues;450;2014;X-RAY DIFFRACTION;2.57
A0A075C6T6;450;450;1;D;4nrs_B;missing_residues;450;2014;X-RAY DIFFRACTION;2.57
A0A075DN54;86;432;347;S;4z0z_A;missing_residues;602;2016;X-RAY DIFFRACTION;1.6
A0A075DN54;433;435;3;D;4z0z_A;missing_residues;602;2016;X-RAY DIFFRACTION;1.6
A0A075DN54;523;524;2;D;4z0z_E;missing_residues;602;2016;X-RAY DIFFRACTION;1.6
A0A075DN54;525;534;10;S;4z0z_E;missing_residues;602;2016;X-RAY DIFFRACTION;1.6
A0A075DN54;535;537;3;D;4z0z_E;missing_residues;602;2016;X-RAY DIFFRACTION;1.6
A0A075DN54;86;432;347;S;4z0z_B;missing_residues;602;2016;X-RAY DIFFRACTION;1.6
A0A075DN54;433;435;3;D;4z0z_B;missing_residues;602;2016;X-RAY DIFFRACTION;1.6
A0A075DN54;523;525;3;D;4z0z_F;missing_residues;602;2016;X-RAY DIFFRACTION;1.6
A0A075DN54;526;534;9;S;4z0z_F;missing_residues;602;2016;X-RAY DIFFRACTION;1.6
A0A075DN54;535;537;3;D;4z0z_F;missing_residues;602;2016;X-RAY DIFFRACTION;1.6
A0A075DN54;86;432;347;S;4z0z_C;missing_residues;602;2016;X-RAY DIFFRACTION;1.6
A0A075DN54;433;435;3;D;4z0z_C;missing_residues;602;2016;X-RAY DIFFRACTION;1.6
A0A075DN54;523;524;2;D;4z0z_G;missing_residues;602;2016;X-RAY DIFFRACTION;1.6
A0A075DN54;525;533;9;S;4z0z_G;missing_residues;602;2016;X-RAY DIFFRACTION;1.6
A0A075DN54;534;537;4;D;4z0z_G;missing_residues;602;2016;X-RAY DIFFRACTION;1.6
A0A075DN54;86;432;347;S;4z0z_D;missing_residues;602;2016;X-RAY DIFFRACTION;1.6
A0A075DN54;433;435;3;D;4z0z_D;missing_residues;602;2016;X-RAY DIFFRACTION;1.6
A0A075DN54;523;523;1;D;4z0z_H;missing_residues;602;2016;X-RAY DIFFRACTION;1.6
A0A075DN54;524;532;9;S;4z0z_H;missing_residues;602;2016;X-RAY DIFFRACTION;1.6
A0A075DN54;533;537;5;D;4z0z_H;missing_residues;602;2016;X-RAY DIFFRACTION;1.6
A0A075DN54;86;133;48;S;4z14_D;missing_residues;602;2016;X-RAY DIFFRACTION;2.53
A0A075DN54;134;135;2;D;4z14_D;missing_residues;602;2016;X-RAY DIFFRACTION;2.53
A0A075DN54;136;318;183;S;4z14_D;missing_residues;602;2016;X-RAY DIFFRACTION;2.53
A0A075DN54;319;325;7;D;4z14_D;missing_residues;602;2016;X-RAY DIFFRACTION;2.53
A0A075DN54;326;453;128;S;4z14_D;missing_residues;602;2016;X-RAY DIFFRACTION;2.53
A0A075DN54;454;456;3;D;4z14_D;missing_residues;602;2016;X-RAY DIFFRACTION;2.53
A0A075DN54;457;546;90;S;4z14_D;missing_residues;602;2016;X-RAY DIFFRACTION;2.53
A0A075DN54;547;549;3;D;4z14_D;missing_residues;602;2016;X-RAY DIFFRACTION;2.53
A0A075DN54;550;601;52;S;4z14_D;missing_residues;602;2016;X-RAY DIFFRACTION;2.53
A0A075DN54;602;602;1;D;4z14_D;missing_residues;602;2016;X-RAY DIFFRACTION;2.53
A0A075DN54;86;321;236;S;4z14_B;missing_residues;602;2016;X-RAY DIFFRACTION;2.53
A0A075DN54;322;325;4;D;4z14_B;missing_residues;602;2016;X-RAY DIFFRACTION;2.53
A0A075DN54;326;433;108;S;4z14_B;missing_residues;602;2016;X-RAY DIFFRACTION;2.53
A0A075DN54;434;435;2;D;4z14_B;missing_residues;602;2016;X-RAY DIFFRACTION;2.53
A0A075DN54;436;454;19;S;4z14_B;missing_residues;602;2016;X-RAY DIFFRACTION;2.53
A0A075DN54;455;457;3;D;4z14_B;missing_residues;602;2016;X-RAY DIFFRACTION;2.53
A0A075DN54;458;546;89;S;4z14_B;missing_residues;602;2016;X-RAY DIFFRACTION;2.53
A0A075DN54;547;549;3;D;4z14_B;missing_residues;602;2016;X-RAY DIFFRACTION;2.53
A0A075DN54;550;601;52;S;4z14_B;missing_residues;602;2016;X-RAY DIFFRACTION;2.53
A0A075DN54;602;602;1;D;4z14_B;missing_residues;602;2016;X-RAY DIFFRACTION;2.53
A0A075DN54;86;108;23;S;4z14_H;missing_residues;602;2016;X-RAY DIFFRACTION;2.53
A0A075DN54;109;109;1;D;4z14_H;missing_residues;602;2016;X-RAY DIFFRACTION;2.53
A0A075DN54;110;130;21;S;4z14_H;missing_residues;602;2016;X-RAY DIFFRACTION;2.53
A0A075DN54;131;135;5;D;4z14_H;missing_residues;602;2016;X-RAY DIFFRACTION;2.53
A0A075DN54;136;321;186;S;4z14_H;missing_residues;602;2016;X-RAY DIFFRACTION;2.53
A0A075DN54;322;325;4;D;4z14_H;missing_residues;602;2016;X-RAY DIFFRACTION;2.53
A0A075DN54;326;432;107;S;4z14_H;missing_residues;602;2016;X-RAY DIFFRACTION;2.53
A0A075DN54;433;434;2;D;4z14_H;missing_residues;602;2016;X-RAY DIFFRACTION;2.53
A0A075DN54;435;454;20;S;4z14_H;missing_residues;602;2016;X-RAY DIFFRACTION;2.53
A0A075DN54;455;456;2;D;4z14_H;missing_residues;602;2016;X-RAY DIFFRACTION;2.53
A0A075DN54;457;546;90;S;4z14_H;missing_residues;602;2016;X-RAY DIFFRACTION;2.53
A0A075DN54;547;549;3;D;4z14_H;missing_residues;602;2016;X-RAY DIFFRACTION;2.53
A0A075DN54;550;600;51;S;4z14_H;missing_residues;602;2016;X-RAY DIFFRACTION;2.53
A0A075DN54;601;602;2;D;4z14_H;missing_residues;602;2016;X-RAY DIFFRACTION;2.53
A0A075DN54;86;318;233;S;4z14_F;missing_residues;602;2016;X-RAY DIFFRACTION;2.53
A0A075DN54;319;326;8;D;4z14_F;missing_residues;602;2016;X-RAY DIFFRACTION;2.53
A0A075DN54;327;433;107;S;4z14_F;missing_residues;602;2016;X-RAY DIFFRACTION;2.53
A0A075DN54;434;434;1;D;4z14_F;missing_residues;602;2016;X-RAY DIFFRACTION;2.53
A0A075DN54;435;453;19;S;4z14_F;missing_residues;602;2016;X-RAY DIFFRACTION;2.53
A0A075DN54;454;456;3;D;4z14_F;missing_residues;602;2016;X-RAY DIFFRACTION;2.53
A0A075DN54;457;543;87;S;4z14_F;missing_residues;602;2016;X-RAY DIFFRACTION;2.53
A0A075DN54;544;549;6;D;4z14_F;missing_residues;602;2016;X-RAY DIFFRACTION;2.53
A0A075DN54;550;601;52;S;4z14_F;missing_residues;602;2016;X-RAY DIFFRACTION;2.53
A0A075DN54;602;602;1;D;4z14_F;missing_residues;602;2016;X-RAY DIFFRACTION;2.53
A0A075DN54;86;318;233;S;4z14_C;missing_residues;602;2016;X-RAY DIFFRACTION;2.53
A0A075DN54;319;326;8;D;4z14_C;missing_residues;602;2016;X-RAY DIFFRACTION;2.53
A0A075DN54;327;432;106;S;4z14_C;missing_residues;602;2016;X-RAY DIFFRACTION;2.53
A0A075DN54;433;435;3;D;4z14_C;missing_residues;602;2016;X-RAY DIFFRACTION;2.53
A0A075DN54;436;454;19;S;4z14_C;missing_residues;602;2016;X-RAY DIFFRACTION;2.53
A0A075DN54;455;457;3;D;4z14_C;missing_residues;602;2016;X-RAY DIFFRACTION;2.53
A0A075DN54;458;546;89;S;4z14_C;missing_residues;602;2016;X-RAY DIFFRACTION;2.53
A0A075DN54;547;549;3;D;4z14_C;missing_residues;602;2016;X-RAY DIFFRACTION;2.53
A0A075DN54;550;601;52;S;4z14_C;missing_residues;602;2016;X-RAY DIFFRACTION;2.53
A0A075DN54;602;602;1;D;4z14_C;missing_residues;602;2016;X-RAY DIFFRACTION;2.53
A0A075DN54;86;100;15;S;4z14_E;missing_residues;602;2016;X-RAY DIFFRACTION;2.53
A0A075DN54;101;101;1;D;4z14_E;missing_residues;602;2016;X-RAY DIFFRACTION;2.53
A0A075DN54;102;318;217;S;4z14_E;missing_residues;602;2016;X-RAY DIFFRACTION;2.53
A0A075DN54;319;326;8;D;4z14_E;missing_residues;602;2016;X-RAY DIFFRACTION;2.53
A0A075DN54;327;433;107;S;4z14_E;missing_residues;602;2016;X-RAY DIFFRACTION;2.53
A0A075DN54;434;434;1;D;4z14_E;missing_residues;602;2016;X-RAY DIFFRACTION;2.53
A0A075DN54;435;455;21;S;4z14_E;missing_residues;602;2016;X-RAY DIFFRACTION;2.53
A0A075DN54;456;457;2;D;4z14_E;missing_residues;602;2016;X-RAY DIFFRACTION;2.53
A0A075DN54;458;543;86;S;4z14_E;missing_residues;602;2016;X-RAY DIFFRACTION;2.53
A0A075DN54;544;550;7;D;4z14_E;missing_residues;602;2016;X-RAY DIFFRACTION;2.53
A0A075DN54;551;601;51;S;4z14_E;missing_residues;602;2016;X-RAY DIFFRACTION;2.53
A0A075DN54;602;602;1;D;4z14_E;missing_residues;602;2016;X-RAY DIFFRACTION;2.53
A0A075DN54;86;134;49;S;4z14_G;missing_residues;602;2016;X-RAY DIFFRACTION;2.53
A0A075DN54;135;135;1;D;4z14_G;missing_residues;602;2016;X-RAY DIFFRACTION;2.53
A0A075DN54;136;321;186;S;4z14_G;missing_residues;602;2016;X-RAY DIFFRACTION;2.53
A0A075DN54;322;323;2;D;4z14_G;missing_residues;602;2016;X-RAY DIFFRACTION;2.53
A0A075DN54;324;454;131;S;4z14_G;missing_residues;602;2016;X-RAY DIFFRACTION;2.53
A0A075DN54;455;457;3;D;4z14_G;missing_residues;602;2016;X-RAY DIFFRACTION;2.53
A0A075DN54;458;546;89;S;4z14_G;missing_residues;602;2016;X-RAY DIFFRACTION;2.53
A0A075DN54;547;547;1;D;4z14_G;missing_residues;602;2016;X-RAY DIFFRACTION;2.53
A0A075DN54;548;601;54;S;4z14_G;missing_residues;602;2016;X-RAY DIFFRACTION;2.53
A0A075DN54;602;602;1;D;4z14_G;missing_residues;602;2016;X-RAY DIFFRACTION;2.53
A0A075DN54;86;318;233;S;4z14_A;missing_residues;602;2016;X-RAY DIFFRACTION;2.53
A0A075DN54;319;326;8;D;4z14_A;missing_residues;602;2016;X-RAY DIFFRACTION;2.53
A0A075DN54;327;454;128;S;4z14_A;missing_residues;602;2016;X-RAY DIFFRACTION;2.53
A0A075DN54;455;456;2;D;4z14_A;missing_residues;602;2016;X-RAY DIFFRACTION;2.53
A0A075DN54;457;527;71;S;4z14_A;missing_residues;602;2016;X-RAY DIFFRACTION;2.53
A0A075DN54;528;528;1;D;4z14_A;missing_residues;602;2016;X-RAY DIFFRACTION;2.53
A0A075DN54;529;545;17;S;4z14_A;missing_residues;602;2016;X-RAY DIFFRACTION;2.53
A0A075DN54;546;549;4;D;4z14_A;missing_residues;602;2016;X-RAY DIFFRACTION;2.53
A0A075DN54;550;601;52;S;4z14_A;missing_residues;602;2016;X-RAY DIFFRACTION;2.53
A0A075DN54;602;602;1;D;4z14_A;missing_residues;602;2016;X-RAY DIFFRACTION;2.53
A0A075DN54;86;432;347;S;4z0y_A;missing_residues;602;2016;X-RAY DIFFRACTION;1.6
A0A075DN54;433;435;3;D;4z0y_A;missing_residues;602;2016;X-RAY DIFFRACTION;1.6
A0A075DN54;523;524;2;D;4z0y_E;missing_residues;602;2016;X-RAY DIFFRACTION;1.6
A0A075DN54;525;532;8;S;4z0y_E;missing_residues;602;2016;X-RAY DIFFRACTION;1.6
A0A075DN54;533;537;5;D;4z0y_E;missing_residues;602;2016;X-RAY DIFFRACTION;1.6
A0A075DN54;86;432;347;S;4z0y_B;missing_residues;602;2016;X-RAY DIFFRACTION;1.6
A0A075DN54;433;435;3;D;4z0y_B;missing_residues;602;2016;X-RAY DIFFRACTION;1.6
A0A075DN54;523;523;1;D;4z0y_F;missing_residues;602;2016;X-RAY DIFFRACTION;1.6
A0A075DN54;524;535;12;S;4z0y_F;missing_residues;602;2016;X-RAY DIFFRACTION;1.6
A0A075DN54;536;537;2;D;4z0y_F;missing_residues;602;2016;X-RAY DIFFRACTION;1.6
A0A075DN54;86;432;347;S;4z0y_C;missing_residues;602;2016;X-RAY DIFFRACTION;1.6
A0A075DN54;433;435;3;D;4z0y_C;missing_residues;602;2016;X-RAY DIFFRACTION;1.6
A0A075DN54;523;524;2;D;4z0y_G;missing_residues;602;2016;X-RAY DIFFRACTION;1.6
A0A075DN54;525;534;10;S;4z0y_G;missing_residues;602;2016;X-RAY DIFFRACTION;1.6
A0A075DN54;535;537;3;D;4z0y_G;missing_residues;602;2016;X-RAY DIFFRACTION;1.6
A0A075DN54;86;432;347;S;4z0y_D;missing_residues;602;2016;X-RAY DIFFRACTION;1.6
A0A075DN54;433;435;3;D;4z0y_D;missing_residues;602;2016;X-RAY DIFFRACTION;1.6
A0A075DN54;523;523;1;D;4z0y_H;missing_residues;602;2016;X-RAY DIFFRACTION;1.6
A0A075DN54;524;533;10;S;4z0y_H;missing_residues;602;2016;X-RAY DIFFRACTION;1.6
A0A075DN54;534;537;4;D;4z0y_H;missing_residues;602;2016;X-RAY DIFFRACTION;1.6
A0A075DN54;86;433;348;S;4z11_A;missing_residues;602;2016;X-RAY DIFFRACTION;2.5
A0A075DN54;434;434;1;D;4z11_A;missing_residues;602;2016;X-RAY DIFFRACTION;2.5
A0A075DN54;435;455;21;S;4z11_A;missing_residues;602;2016;X-RAY DIFFRACTION;2.5
A0A075DN54;456;457;2;D;4z11_A;missing_residues;602;2016;X-RAY DIFFRACTION;2.5
A0A075DN54;458;601;144;S;4z11_A;missing_residues;602;2016;X-RAY DIFFRACTION;2.5
A0A075DN54;602;602;1;D;4z11_A;missing_residues;602;2016;X-RAY DIFFRACTION;2.5
A0A075DN54;86;100;15;S;4z11_B;missing_residues;602;2016;X-RAY DIFFRACTION;2.5
A0A075DN54;101;101;1;D;4z11_B;missing_residues;602;2016;X-RAY DIFFRACTION;2.5
A0A075DN54;102;104;3;S;4z11_B;missing_residues;602;2016;X-RAY DIFFRACTION;2.5
A0A075DN54;105;110;6;D;4z11_B;missing_residues;602;2016;X-RAY DIFFRACTION;2.5
A0A075DN54;111;318;208;S;4z11_B;missing_residues;602;2016;X-RAY DIFFRACTION;2.5
A0A075DN54;319;326;8;D;4z11_B;missing_residues;602;2016;X-RAY DIFFRACTION;2.5
A0A075DN54;327;434;108;S;4z11_B;missing_residues;602;2016;X-RAY DIFFRACTION;2.5
A0A075DN54;435;435;1;D;4z11_B;missing_residues;602;2016;X-RAY DIFFRACTION;2.5
A0A075DN54;436;455;20;S;4z11_B;missing_residues;602;2016;X-RAY DIFFRACTION;2.5
A0A075DN54;456;457;2;D;4z11_B;missing_residues;602;2016;X-RAY DIFFRACTION;2.5
A0A075DN54;458;543;86;S;4z11_B;missing_residues;602;2016;X-RAY DIFFRACTION;2.5
A0A075DN54;544;550;7;D;4z11_B;missing_residues;602;2016;X-RAY DIFFRACTION;2.5
A0A075DN54;551;583;33;S;4z11_B;missing_residues;602;2016;X-RAY DIFFRACTION;2.5
A0A075DN54;584;585;2;D;4z11_B;missing_residues;602;2016;X-RAY DIFFRACTION;2.5
A0A075DN54;586;601;16;S;4z11_B;missing_residues;602;2016;X-RAY DIFFRACTION;2.5
A0A075DN54;602;602;1;D;4z11_B;missing_residues;602;2016;X-RAY DIFFRACTION;2.5
A0A075DN54;86;432;347;S;4z11_C;missing_residues;602;2016;X-RAY DIFFRACTION;2.5
A0A075DN54;433;436;4;D;4z11_C;missing_residues;602;2016;X-RAY DIFFRACTION;2.5
A0A075DN54;437;455;19;S;4z11_C;missing_residues;602;2016;X-RAY DIFFRACTION;2.5
A0A075DN54;456;457;2;D;4z11_C;missing_residues;602;2016;X-RAY DIFFRACTION;2.5
A0A075DN54;458;601;144;S;4z11_C;missing_residues;602;2016;X-RAY DIFFRACTION;2.5
A0A075DN54;602;602;1;D;4z11_C;missing_residues;602;2016;X-RAY DIFFRACTION;2.5
A0A075DN54;86;108;23;S;4z11_D;missing_residues;602;2016;X-RAY DIFFRACTION;2.5
A0A075DN54;109;109;1;D;4z11_D;missing_residues;602;2016;X-RAY DIFFRACTION;2.5
A0A075DN54;110;321;212;S;4z11_D;missing_residues;602;2016;X-RAY DIFFRACTION;2.5
A0A075DN54;322;326;5;D;4z11_D;missing_residues;602;2016;X-RAY DIFFRACTION;2.5
A0A075DN54;327;432;106;S;4z11_D;missing_residues;602;2016;X-RAY DIFFRACTION;2.5
A0A075DN54;433;436;4;D;4z11_D;missing_residues;602;2016;X-RAY DIFFRACTION;2.5
A0A075DN54;437;455;19;S;4z11_D;missing_residues;602;2016;X-RAY DIFFRACTION;2.5
A0A075DN54;456;457;2;D;4z11_D;missing_residues;602;2016;X-RAY DIFFRACTION;2.5
A0A075DN54;458;546;89;S;4z11_D;missing_residues;602;2016;X-RAY DIFFRACTION;2.5
A0A075DN54;547;549;3;D;4z11_D;missing_residues;602;2016;X-RAY DIFFRACTION;2.5
A0A075DN54;550;601;52;S;4z11_D;missing_residues;602;2016;X-RAY DIFFRACTION;2.5
A0A075DN54;602;602;1;D;4z11_D;missing_residues;602;2016;X-RAY DIFFRACTION;2.5
A0A075DN54;86;432;347;S;4z10_A;missing_residues;602;2016;X-RAY DIFFRACTION;1.93
A0A075DN54;433;435;3;D;4z10_A;missing_residues;602;2016;X-RAY DIFFRACTION;1.93
A0A075DN54;523;534;12;S;4z10_G;missing_residues;602;2016;X-RAY DIFFRACTION;1.93
A0A075DN54;535;537;3;D;4z10_G;missing_residues;602;2016;X-RAY DIFFRACTION;1.93
A0A075DN54;86;432;347;S;4z10_B;missing_residues;602;2016;X-RAY DIFFRACTION;1.93
A0A075DN54;433;435;3;D;4z10_B;missing_residues;602;2016;X-RAY DIFFRACTION;1.93
A0A075DN54;523;532;10;S;4z10_H;missing_residues;602;2016;X-RAY DIFFRACTION;1.93
A0A075DN54;533;537;5;D;4z10_H;missing_residues;602;2016;X-RAY DIFFRACTION;1.93
A0A075DN54;86;432;347;S;4z10_C;missing_residues;602;2016;X-RAY DIFFRACTION;1.93
A0A075DN54;433;435;3;D;4z10_C;missing_residues;602;2016;X-RAY DIFFRACTION;1.93
A0A075DN54;523;527;5;D;4z10_I;missing_residues;602;2016;X-RAY DIFFRACTION;1.93
A0A075DN54;528;531;4;S;4z10_I;missing_residues;602;2016;X-RAY DIFFRACTION;1.93
A0A075DN54;532;537;6;D;4z10_I;missing_residues;602;2016;X-RAY DIFFRACTION;1.93
A0A075DN54;86;432;347;S;4z10_D;missing_residues;602;2016;X-RAY DIFFRACTION;1.93
A0A075DN54;433;435;3;D;4z10_D;missing_residues;602;2016;X-RAY DIFFRACTION;1.93
A0A075DN54;523;527;5;D;4z10_J;missing_residues;602;2016;X-RAY DIFFRACTION;1.93
A0A075DN54;528;531;4;S;4z10_J;missing_residues;602;2016;X-RAY DIFFRACTION;1.93
A0A075DN54;532;537;6;D;4z10_J;missing_residues;602;2016;X-RAY DIFFRACTION;1.93
A0A075DN54;86;432;347;S;4z10_E;missing_residues;602;2016;X-RAY DIFFRACTION;1.93
A0A075DN54;433;435;3;D;4z10_E;missing_residues;602;2016;X-RAY DIFFRACTION;1.93
A0A075DN54;523;534;12;S;4z10_K;missing_residues;602;2016;X-RAY DIFFRACTION;1.93
A0A075DN54;535;537;3;D;4z10_K;missing_residues;602;2016;X-RAY DIFFRACTION;1.93
A0A075DN54;86;435;350;S;4z10_F;missing_residues;602;2016;X-RAY DIFFRACTION;1.93
A0A075DN54;523;527;5;D;4z10_L;missing_residues;602;2016;X-RAY DIFFRACTION;1.93
A0A075DN54;528;531;4;S;4z10_L;missing_residues;602;2016;X-RAY DIFFRACTION;1.93
A0A075DN54;532;537;6;D;4z10_L;missing_residues;602;2016;X-RAY DIFFRACTION;1.93
A0A075DN54;86;321;236;S;4z13_A;missing_residues;602;2016;X-RAY DIFFRACTION;1.78
A0A075DN54;322;325;4;D;4z13_A;missing_residues;602;2016;X-RAY DIFFRACTION;1.78
A0A075DN54;326;545;220;S;4z13_A;missing_residues;602;2016;X-RAY DIFFRACTION;1.78
A0A075DN54;546;549;4;D;4z13_A;missing_residues;602;2016;X-RAY DIFFRACTION;1.78
A0A075DN54;550;601;52;S;4z13_A;missing_residues;602;2016;X-RAY DIFFRACTION;1.78
A0A075DN54;602;602;1;D;4z13_A;missing_residues;602;2016;X-RAY DIFFRACTION;1.78
A0A075DN54;86;318;233;S;4z13_B;missing_residues;602;2016;X-RAY DIFFRACTION;1.78
A0A075DN54;319;325;7;D;4z13_B;missing_residues;602;2016;X-RAY DIFFRACTION;1.78
A0A075DN54;326;434;109;S;4z13_B;missing_residues;602;2016;X-RAY DIFFRACTION;1.78
A0A075DN54;435;435;1;D;4z13_B;missing_residues;602;2016;X-RAY DIFFRACTION;1.78
A0A075DN54;436;453;18;S;4z13_B;missing_residues;602;2016;X-RAY DIFFRACTION;1.78
A0A075DN54;454;459;6;D;4z13_B;missing_residues;602;2016;X-RAY DIFFRACTION;1.78
A0A075DN54;460;545;86;S;4z13_B;missing_residues;602;2016;X-RAY DIFFRACTION;1.78
A0A075DN54;546;549;4;D;4z13_B;missing_residues;602;2016;X-RAY DIFFRACTION;1.78
A0A075DN54;550;601;52;S;4z13_B;missing_residues;602;2016;X-RAY DIFFRACTION;1.78
A0A075DN54;602;602;1;D;4z13_B;missing_residues;602;2016;X-RAY DIFFRACTION;1.78
A0A075DN54;86;319;234;S;4z12_A;missing_residues;602;2016;X-RAY DIFFRACTION;1.85
A0A075DN54;320;326;7;D;4z12_A;missing_residues;602;2016;X-RAY DIFFRACTION;1.85
A0A075DN54;327;545;219;S;4z12_A;missing_residues;602;2016;X-RAY DIFFRACTION;1.85
A0A075DN54;546;549;4;D;4z12_A;missing_residues;602;2016;X-RAY DIFFRACTION;1.85
A0A075DN54;550;599;50;S;4z12_A;missing_residues;602;2016;X-RAY DIFFRACTION;1.85
A0A075DN54;600;602;3;D;4z12_A;missing_residues;602;2016;X-RAY DIFFRACTION;1.85
A0A075DN54;86;318;233;S;4z12_B;missing_residues;602;2016;X-RAY DIFFRACTION;1.85
A0A075DN54;319;325;7;D;4z12_B;missing_residues;602;2016;X-RAY DIFFRACTION;1.85
A0A075DN54;326;454;129;S;4z12_B;missing_residues;602;2016;X-RAY DIFFRACTION;1.85
A0A075DN54;455;457;3;D;4z12_B;missing_residues;602;2016;X-RAY DIFFRACTION;1.85
A0A075DN54;458;545;88;S;4z12_B;missing_residues;602;2016;X-RAY DIFFRACTION;1.85
A0A075DN54;546;549;4;D;4z12_B;missing_residues;602;2016;X-RAY DIFFRACTION;1.85
A0A075DN54;550;601;52;S;4z12_B;missing_residues;602;2016;X-RAY DIFFRACTION;1.85
A0A075DN54;602;602;1;D;4z12_B;missing_residues;602;2016;X-RAY DIFFRACTION;1.85
A0A075E2Q1;1;12;12;D;5weg_A;missing_residues;476;2018;X-RAY DIFFRACTION;2
A0A075E2Q1;13;45;33;S;5weg_A;missing_residues;476;2018;X-RAY DIFFRACTION;2
A0A075E2Q1;46;49;4;D;5weg_A;missing_residues;476;2018;X-RAY DIFFRACTION;2
A0A075E2Q1;50;72;23;S;5weg_A;missing_residues;476;2018;X-RAY DIFFRACTION;2
A0A075E2Q1;73;75;3;D;5weg_A;missing_residues;476;2018;X-RAY DIFFRACTION;2
A0A075E2Q1;76;261;186;S;5weg_A;missing_residues;476;2018;X-RAY DIFFRACTION;2
A0A075E2Q1;262;263;2;D;5weg_A;missing_residues;476;2018;X-RAY DIFFRACTION;2
A0A075E2Q1;264;476;213;S;5weg_A;missing_residues;476;2018;X-RAY DIFFRACTION;2
A0A075E2Q1;1;12;12;D;5weg_B;missing_residues;476;2018;X-RAY DIFFRACTION;2
A0A075E2Q1;13;46;34;S;5weg_B;missing_residues;476;2018;X-RAY DIFFRACTION;2
A0A075E2Q1;47;50;4;D;5weg_B;missing_residues;476;2018;X-RAY DIFFRACTION;2
A0A075E2Q1;51;71;21;S;5weg_B;missing_residues;476;2018;X-RAY DIFFRACTION;2
A0A075E2Q1;72;75;4;D;5weg_B;missing_residues;476;2018;X-RAY DIFFRACTION;2
A0A075E2Q1;76;185;110;S;5weg_B;missing_residues;476;2018;X-RAY DIFFRACTION;2
A0A075E2Q1;186;189;4;D;5weg_B;missing_residues;476;2018;X-RAY DIFFRACTION;2
A0A075E2Q1;190;476;287;S;5weg_B;missing_residues;476;2018;X-RAY DIFFRACTION;2
A0A075ML49;2;2;1;D;5wpn_A;missing_residues;172;2017;X-RAY DIFFRACTION;1.57
A0A075ML49;3;171;169;S;5wpn_A;missing_residues;172;2017;X-RAY DIFFRACTION;1.57
A0A075ML49;172;172;1;D;5wpn_A;missing_residues;172;2017;X-RAY DIFFRACTION;1.57
A0A075Q0W3;39;678;640;S;6mkf_A;missing_residues;678;2018;X-RAY DIFFRACTION;2.8
A0A075Q0W3;1;38;38;D;6mkg_A;missing_residues;678;2018;X-RAY DIFFRACTION;2.94
A0A075Q0W3;39;678;640;S;6mkg_A;missing_residues;678;2018;X-RAY DIFFRACTION;2.94
A0A075Q0W3;39;42;4;D;6mkj_A;missing_residues;678;2018;X-RAY DIFFRACTION;2.86
A0A075Q0W3;43;139;97;S;6mkj_A;missing_residues;678;2018;X-RAY DIFFRACTION;2.86
A0A075Q0W3;140;144;5;D;6mkj_A;missing_residues;678;2018;X-RAY DIFFRACTION;2.86
A0A075Q0W3;145;245;101;S;6mkj_A;missing_residues;678;2018;X-RAY DIFFRACTION;2.86
A0A075Q0W3;246;249;4;D;6mkj_A;missing_residues;678;2018;X-RAY DIFFRACTION;2.86
A0A075Q0W3;250;624;375;S;6mkj_A;missing_residues;678;2018;X-RAY DIFFRACTION;2.86
A0A075Q0W3;625;630;6;D;6mkj_A;missing_residues;678;2018;X-RAY DIFFRACTION;2.86
A0A075Q0W3;631;678;48;S;6mkj_A;missing_residues;678;2018;X-RAY DIFFRACTION;2.86
A0A075Q0W3;39;678;640;S;6mka_A;missing_residues;678;2018;X-RAY DIFFRACTION;2.7
A0A076JB57;225;530;306;S;5f4j_A;missing_residues;540;2016;X-RAY DIFFRACTION;1.93
A0A076MAJ9;69;69;1;D;5mjh_A;missing_residues;445;2017;X-RAY DIFFRACTION;1.45
A0A076MAJ9;70;271;202;S;5mjh_A;missing_residues;445;2017;X-RAY DIFFRACTION;1.45
A0A076MAJ9;272;278;7;D;5mjh_A;missing_residues;445;2017;X-RAY DIFFRACTION;1.45
A0A076MAJ9;279;444;166;S;5mjh_A;missing_residues;445;2017;X-RAY DIFFRACTION;1.45
A0A076MAJ9;445;445;1;D;5mjh_A;missing_residues;445;2017;X-RAY DIFFRACTION;1.45
A0A076MAJ9;69;271;203;S;5mjh_B;missing_residues;445;2017;X-RAY DIFFRACTION;1.45
A0A076MAJ9;272;279;8;D;5mjh_B;missing_residues;445;2017;X-RAY DIFFRACTION;1.45
A0A076MAJ9;280;444;165;S;5mjh_B;missing_residues;445;2017;X-RAY DIFFRACTION;1.45
A0A076MAJ9;445;445;1;D;5mjh_B;missing_residues;445;2017;X-RAY DIFFRACTION;1.45
A0A076MAJ9;69;69;1;D;5map_A;missing_residues;445;2017;X-RAY DIFFRACTION;1.49
A0A076MAJ9;70;271;202;S;5map_A;missing_residues;445;2017;X-RAY DIFFRACTION;1.49
A0A076MAJ9;272;279;8;D;5map_A;missing_residues;445;2017;X-RAY DIFFRACTION;1.49
A0A076MAJ9;280;444;165;S;5map_A;missing_residues;445;2017;X-RAY DIFFRACTION;1.49
A0A076MAJ9;69;272;204;S;5map_B;missing_residues;445;2017;X-RAY DIFFRACTION;1.49
A0A076MAJ9;273;279;7;D;5map_B;missing_residues;445;2017;X-RAY DIFFRACTION;1.49
A0A076MAJ9;280;444;165;S;5map_B;missing_residues;445;2017;X-RAY DIFFRACTION;1.49
A0A076ML24;33;35;3;D;6dk2_A;missing_residues;560;2018;X-RAY DIFFRACTION;2.02
A0A076ML24;36;149;114;S;6dk2_A;missing_residues;560;2018;X-RAY DIFFRACTION;2.02
A0A076ML24;150;158;9;D;6dk2_A;missing_residues;560;2018;X-RAY DIFFRACTION;2.02
A0A076ML24;159;560;402;S;6dk2_A;missing_residues;560;2018;X-RAY DIFFRACTION;2.02
A0A076ML24;33;35;3;D;6dk2_B;missing_residues;560;2018;X-RAY DIFFRACTION;2.02
A0A076ML24;36;148;113;S;6dk2_B;missing_residues;560;2018;X-RAY DIFFRACTION;2.02
A0A076ML24;149;158;10;D;6dk2_B;missing_residues;560;2018;X-RAY DIFFRACTION;2.02
A0A076ML24;159;560;402;S;6dk2_B;missing_residues;560;2018;X-RAY DIFFRACTION;2.02
A0A076MPD7;26;414;389;S;4yhe_A;missing_residues;415;2015;X-RAY DIFFRACTION;1.85
A0A076MPD7;26;414;389;S;4yhe_B;missing_residues;415;2015;X-RAY DIFFRACTION;1.85
A0A076MPD7;26;414;389;S;4yhg_A;missing_residues;415;2015;X-RAY DIFFRACTION;2.4
A0A076MPD7;26;50;25;S;4yhg_B;missing_residues;415;2015;X-RAY DIFFRACTION;2.4
A0A076MPD7;51;63;13;D;4yhg_B;missing_residues;415;2015;X-RAY DIFFRACTION;2.4
A0A076MPD7;64;128;65;S;4yhg_B;missing_residues;415;2015;X-RAY DIFFRACTION;2.4
A0A076MPD7;129;143;15;D;4yhg_B;missing_residues;415;2015;X-RAY DIFFRACTION;2.4
A0A076MPD7;144;414;271;S;4yhg_B;missing_residues;415;2015;X-RAY DIFFRACTION;2.4
A0A076MY51;1;4;4;D;5omu_A;missing_residues;407;2018;X-RAY DIFFRACTION;1.95
A0A076MY51;5;406;402;S;5omu_A;missing_residues;407;2018;X-RAY DIFFRACTION;1.95
A0A076MY51;407;407;1;D;5omu_A;missing_residues;407;2018;X-RAY DIFFRACTION;1.95
A0A076MY51;2;4;3;D;5ncb_A;missing_residues;407;2018;X-RAY DIFFRACTION;1.44
A0A076MY51;5;407;403;S;5ncb_A;missing_residues;407;2018;X-RAY DIFFRACTION;1.44
A0A076MZ01;1;1;1;D;5ogx_A;missing_residues;334;2018;X-RAY DIFFRACTION;1.72
A0A076MZ01;2;334;333;S;5ogx_A;missing_residues;334;2018;X-RAY DIFFRACTION;1.72
A0A076NBW8;26;26;1;D;5yvl_A;missing_residues;227;2018;X-RAY DIFFRACTION;2.06
A0A076NBW8;27;226;200;S;5yvl_A;missing_residues;227;2018;X-RAY DIFFRACTION;2.06
A0A076NBW8;227;227;1;D;5yvl_A;missing_residues;227;2018;X-RAY DIFFRACTION;2.06
A0A076NBW8;26;27;2;D;5yvl_B;missing_residues;227;2018;X-RAY DIFFRACTION;2.06
A0A076NBW8;28;225;198;S;5yvl_B;missing_residues;227;2018;X-RAY DIFFRACTION;2.06
A0A076NBW8;226;227;2;D;5yvl_B;missing_residues;227;2018;X-RAY DIFFRACTION;2.06
A0A076NBW8;26;26;1;D;5yvl_C;missing_residues;227;2018;X-RAY DIFFRACTION;2.06
A0A076NBW8;27;225;199;S;5yvl_C;missing_residues;227;2018;X-RAY DIFFRACTION;2.06
A0A076NBW8;226;227;2;D;5yvl_C;missing_residues;227;2018;X-RAY DIFFRACTION;2.06
A0A076NBW8;26;225;200;S;5yvl_D;missing_residues;227;2018;X-RAY DIFFRACTION;2.06
A0A076NBW8;226;227;2;D;5yvl_D;missing_residues;227;2018;X-RAY DIFFRACTION;2.06
A0A076NBW8;26;27;2;D;5wpu_A;missing_residues;227;2018;X-RAY DIFFRACTION;1.39
A0A076NBW8;28;226;199;S;5wpu_A;missing_residues;227;2018;X-RAY DIFFRACTION;1.39
A0A076NBW8;227;227;1;D;5wpu_A;missing_residues;227;2018;X-RAY DIFFRACTION;1.39
A0A076NBW8;26;26;1;D;5wpp_A;missing_residues;227;2018;X-RAY DIFFRACTION;1.7
A0A076NBW8;27;225;199;S;5wpp_A;missing_residues;227;2018;X-RAY DIFFRACTION;1.7
A0A076NBW8;226;227;2;D;5wpp_A;missing_residues;227;2018;X-RAY DIFFRACTION;1.7
A0A076NBW8;26;27;2;D;5wpp_B;missing_residues;227;2018;X-RAY DIFFRACTION;1.7
A0A076NBW8;28;225;198;S;5wpp_B;missing_residues;227;2018;X-RAY DIFFRACTION;1.7
A0A076NBW8;226;227;2;D;5wpp_B;missing_residues;227;2018;X-RAY DIFFRACTION;1.7
A0A076NBW8;26;26;1;D;5wpr_A;missing_residues;227;2018;X-RAY DIFFRACTION;1.49
A0A076NBW8;27;226;200;S;5wpr_A;missing_residues;227;2018;X-RAY DIFFRACTION;1.49
A0A076NBW8;227;227;1;D;5wpr_A;missing_residues;227;2018;X-RAY DIFFRACTION;1.49
A0A076NBW8;26;26;1;D;5wps_A;missing_residues;227;2018;X-RAY DIFFRACTION;1.39
A0A076NBW8;27;225;199;S;5wps_A;missing_residues;227;2018;X-RAY DIFFRACTION;1.39
A0A076NBW8;226;227;2;D;5wps_A;missing_residues;227;2018;X-RAY DIFFRACTION;1.39
A0A076NBW8;26;28;3;D;6al8_A;missing_residues;227;2018;X-RAY DIFFRACTION;1.64
A0A076NBW8;29;225;197;S;6al8_A;missing_residues;227;2018;X-RAY DIFFRACTION;1.64
A0A076NBW8;226;227;2;D;6al8_A;missing_residues;227;2018;X-RAY DIFFRACTION;1.64
A0A076NBW8;26;225;200;S;6al8_B;missing_residues;227;2018;X-RAY DIFFRACTION;1.64
A0A076NBW8;226;227;2;D;6al8_B;missing_residues;227;2018;X-RAY DIFFRACTION;1.64
A0A076NBW8;26;28;3;D;6al8_D;missing_residues;227;2018;X-RAY DIFFRACTION;1.64
A0A076NBW8;29;225;197;S;6al8_D;missing_residues;227;2018;X-RAY DIFFRACTION;1.64
A0A076NBW8;226;227;2;D;6al8_D;missing_residues;227;2018;X-RAY DIFFRACTION;1.64
A0A076NBW8;26;33;8;D;6al8_E;missing_residues;227;2018;X-RAY DIFFRACTION;1.64
A0A076NBW8;34;119;86;S;6al8_E;missing_residues;227;2018;X-RAY DIFFRACTION;1.64
A0A076NBW8;120;130;11;D;6al8_E;missing_residues;227;2018;X-RAY DIFFRACTION;1.64
A0A076NBW8;131;219;89;S;6al8_E;missing_residues;227;2018;X-RAY DIFFRACTION;1.64
A0A076NBW8;220;227;8;D;6al8_E;missing_residues;227;2018;X-RAY DIFFRACTION;1.64
A0A076NBW8;26;27;2;D;6al7_A;missing_residues;227;2018;X-RAY DIFFRACTION;1.69
A0A076NBW8;28;225;198;S;6al7_A;missing_residues;227;2018;X-RAY DIFFRACTION;1.69
A0A076NBW8;226;227;2;D;6al7_A;missing_residues;227;2018;X-RAY DIFFRACTION;1.69
A0A076NBW8;26;225;200;S;6al7_B;missing_residues;227;2018;X-RAY DIFFRACTION;1.69
A0A076NBW8;226;227;2;D;6al7_B;missing_residues;227;2018;X-RAY DIFFRACTION;1.69
A0A076NBW8;26;27;2;D;6al7_D;missing_residues;227;2018;X-RAY DIFFRACTION;1.69
A0A076NBW8;28;225;198;S;6al7_D;missing_residues;227;2018;X-RAY DIFFRACTION;1.69
A0A076NBW8;226;227;2;D;6al7_D;missing_residues;227;2018;X-RAY DIFFRACTION;1.69
A0A076NBW8;26;32;7;D;6al7_E;missing_residues;227;2018;X-RAY DIFFRACTION;1.69
A0A076NBW8;33;122;90;S;6al7_E;missing_residues;227;2018;X-RAY DIFFRACTION;1.69
A0A076NBW8;123;132;10;D;6al7_E;missing_residues;227;2018;X-RAY DIFFRACTION;1.69
A0A076NBW8;133;222;90;S;6al7_E;missing_residues;227;2018;X-RAY DIFFRACTION;1.69
A0A076NBW8;223;227;5;D;6al7_E;missing_residues;227;2018;X-RAY DIFFRACTION;1.69
A0A076NBW8;26;28;3;D;6al6_A;missing_residues;227;2018;X-RAY DIFFRACTION;2.09
A0A076NBW8;29;141;113;S;6al6_A;missing_residues;227;2018;X-RAY DIFFRACTION;2.09
A0A076NBW8;142;144;3;D;6al6_A;missing_residues;227;2018;X-RAY DIFFRACTION;2.09
A0A076NBW8;145;225;81;S;6al6_A;missing_residues;227;2018;X-RAY DIFFRACTION;2.09
A0A076NBW8;226;227;2;D;6al6_A;missing_residues;227;2018;X-RAY DIFFRACTION;2.09
A0A076NBW8;26;26;1;D;6al6_B;missing_residues;227;2018;X-RAY DIFFRACTION;2.09
A0A076NBW8;27;142;116;S;6al6_B;missing_residues;227;2018;X-RAY DIFFRACTION;2.09
A0A076NBW8;143;144;2;D;6al6_B;missing_residues;227;2018;X-RAY DIFFRACTION;2.09
A0A076NBW8;145;225;81;S;6al6_B;missing_residues;227;2018;X-RAY DIFFRACTION;2.09
A0A076NBW8;226;227;2;D;6al6_B;missing_residues;227;2018;X-RAY DIFFRACTION;2.09
A0A076NBW8;1;26;26;D;5z54_A;missing_residues;227;2018;X-RAY DIFFRACTION;2.16
A0A076NBW8;27;225;199;S;5z54_A;missing_residues;227;2018;X-RAY DIFFRACTION;2.16
A0A076NBW8;226;227;2;D;5z54_A;missing_residues;227;2018;X-RAY DIFFRACTION;2.16
A0A076NBW8;1;26;26;D;5z54_B;missing_residues;227;2018;X-RAY DIFFRACTION;2.16
A0A076NBW8;27;225;199;S;5z54_B;missing_residues;227;2018;X-RAY DIFFRACTION;2.16
A0A076NBW8;226;227;2;D;5z54_B;missing_residues;227;2018;X-RAY DIFFRACTION;2.16
A0A076NBW8;1;27;27;D;5z54_C;missing_residues;227;2018;X-RAY DIFFRACTION;2.16
A0A076NBW8;28;225;198;S;5z54_C;missing_residues;227;2018;X-RAY DIFFRACTION;2.16
A0A076NBW8;226;227;2;D;5z54_C;missing_residues;227;2018;X-RAY DIFFRACTION;2.16
A0A076NBW8;1;27;27;D;5z54_D;missing_residues;227;2018;X-RAY DIFFRACTION;2.16
A0A076NBW8;28;225;198;S;5z54_D;missing_residues;227;2018;X-RAY DIFFRACTION;2.16
A0A076NBW8;226;227;2;D;5z54_D;missing_residues;227;2018;X-RAY DIFFRACTION;2.16
A0A076U926;128;449;322;S;6idw_A;missing_residues;449;2018;X-RAY DIFFRACTION;2.78
A0A076U926;128;449;322;S;6idw_B;missing_residues;449;2018;X-RAY DIFFRACTION;2.78
A0A076U926;128;449;322;S;6idw_C;missing_residues;449;2018;X-RAY DIFFRACTION;2.78
A0A076U926;128;449;322;S;6idw_D;missing_residues;449;2018;X-RAY DIFFRACTION;2.78
A0A076U926;128;449;322;S;5jx5_A;missing_residues;449;2017;X-RAY DIFFRACTION;1.8
A0A076U926;128;449;322;S;5jx5_B;missing_residues;449;2017;X-RAY DIFFRACTION;1.8
A0A076U926;128;449;322;S;5jx5_C;missing_residues;449;2017;X-RAY DIFFRACTION;1.8
A0A076U926;128;449;322;S;5jx5_D;missing_residues;449;2017;X-RAY DIFFRACTION;1.8
A0A076YIY5;64;342;279;S;5gzw_A;missing_residues;420;2017;X-RAY DIFFRACTION;1.49
A0A076YIY5;343;354;12;D;5gzw_A;missing_residues;420;2017;X-RAY DIFFRACTION;1.49
A0A076YIY5;355;420;66;S;5gzw_A;missing_residues;420;2017;X-RAY DIFFRACTION;1.49
A0A076YIY5;64;66;3;D;5gzw_B;missing_residues;420;2017;X-RAY DIFFRACTION;1.49
A0A076YIY5;67;346;280;S;5gzw_B;missing_residues;420;2017;X-RAY DIFFRACTION;1.49
A0A076YIY5;347;354;8;D;5gzw_B;missing_residues;420;2017;X-RAY DIFFRACTION;1.49
A0A076YIY5;355;420;66;S;5gzw_B;missing_residues;420;2017;X-RAY DIFFRACTION;1.49
A0A077D153;1;20;20;D;5opg_A;missing_residues;1135;2017;X-RAY DIFFRACTION;2.15
A0A077D153;21;189;169;S;5opg_A;missing_residues;1135;2017;X-RAY DIFFRACTION;2.15
A0A077D153;190;197;8;D;5opg_A;missing_residues;1135;2017;X-RAY DIFFRACTION;2.15
A0A077D153;198;280;83;S;5opg_A;missing_residues;1135;2017;X-RAY DIFFRACTION;2.15
A0A077D153;281;289;9;D;5opg_A;missing_residues;1135;2017;X-RAY DIFFRACTION;2.15
A0A077D153;290;371;82;S;5opg_A;missing_residues;1135;2017;X-RAY DIFFRACTION;2.15
A0A077E909;1;1;1;D;6b1z_A;missing_residues;503;2017;X-RAY DIFFRACTION;1.6
A0A077E909;2;418;417;S;6b1z_A;missing_residues;503;2017;X-RAY DIFFRACTION;1.6
A0A077E909;419;423;5;D;6b1z_A;missing_residues;503;2017;X-RAY DIFFRACTION;1.6
A0A077E909;424;501;78;S;6b1z_A;missing_residues;503;2017;X-RAY DIFFRACTION;1.6
A0A077E909;502;503;2;D;6b1z_A;missing_residues;503;2017;X-RAY DIFFRACTION;1.6
A0A077E919;1;3;3;D;5viu_A;missing_residues;411;2017;X-RAY DIFFRACTION;1.65
A0A077E919;4;151;148;S;5viu_A;missing_residues;411;2017;X-RAY DIFFRACTION;1.65
A0A077E919;152;153;2;D;5viu_A;missing_residues;411;2017;X-RAY DIFFRACTION;1.65
A0A077E919;154;159;6;S;5viu_A;missing_residues;411;2017;X-RAY DIFFRACTION;1.65
A0A077E919;160;164;5;D;5viu_A;missing_residues;411;2017;X-RAY DIFFRACTION;1.65
A0A077E919;165;411;247;S;5viu_A;missing_residues;411;2017;X-RAY DIFFRACTION;1.65
A0A077E919;1;3;3;D;5viu_B;missing_residues;411;2017;X-RAY DIFFRACTION;1.65
A0A077E919;4;142;139;S;5viu_B;missing_residues;411;2017;X-RAY DIFFRACTION;1.65
A0A077E919;143;167;25;D;5viu_B;missing_residues;411;2017;X-RAY DIFFRACTION;1.65
A0A077E919;168;411;244;S;5viu_B;missing_residues;411;2017;X-RAY DIFFRACTION;1.65
A0A077EAN3;1;46;46;S;6auj_A;missing_residues;264;2017;X-RAY DIFFRACTION;1.7
A0A077EAN3;47;50;4;D;6auj_A;missing_residues;264;2017;X-RAY DIFFRACTION;1.7
A0A077EAN3;51;251;201;S;6auj_A;missing_residues;264;2017;X-RAY DIFFRACTION;1.7
A0A077EAN3;252;264;13;D;6auj_A;missing_residues;264;2017;X-RAY DIFFRACTION;1.7
A0A077EAN3;1;257;257;S;6auj_B;missing_residues;264;2017;X-RAY DIFFRACTION;1.7
A0A077EAN3;258;264;7;D;6auj_B;missing_residues;264;2017;X-RAY DIFFRACTION;1.7
A0A077EAN3;1;251;251;S;6auj_C;missing_residues;264;2017;X-RAY DIFFRACTION;1.7
A0A077EAN3;252;264;13;D;6auj_C;missing_residues;264;2017;X-RAY DIFFRACTION;1.7
A0A077EBU6;1;79;79;S;6n0w_A;missing_residues;431;2018;X-RAY DIFFRACTION;2.7
A0A077EBU6;80;86;7;D;6n0w_A;missing_residues;431;2018;X-RAY DIFFRACTION;2.7
A0A077EBU6;87;153;67;S;6n0w_A;missing_residues;431;2018;X-RAY DIFFRACTION;2.7
A0A077EBU6;154;162;9;D;6n0w_A;missing_residues;431;2018;X-RAY DIFFRACTION;2.7
A0A077EBU6;163;330;168;S;6n0w_A;missing_residues;431;2018;X-RAY DIFFRACTION;2.7
A0A077EBU6;331;335;5;D;6n0w_A;missing_residues;431;2018;X-RAY DIFFRACTION;2.7
A0A077EBU6;336;345;10;S;6n0w_A;missing_residues;431;2018;X-RAY DIFFRACTION;2.7
A0A077EBU6;346;431;86;D;6n0w_A;missing_residues;431;2018;X-RAY DIFFRACTION;2.7
A0A077ECF2;1;428;428;S;6an0_A;missing_residues;439;2017;X-RAY DIFFRACTION;1.85
A0A077ECF2;429;439;11;D;6an0_A;missing_residues;439;2017;X-RAY DIFFRACTION;1.85
A0A077EDR1;1;140;140;S;6d9n_A;missing_residues;140;2018;X-RAY DIFFRACTION;1.2
A0A077EDR1;1;140;140;S;6d9n_B;missing_residues;140;2018;X-RAY DIFFRACTION;1.2
A0A077EDS4;1;5;5;D;6aph_A;missing_residues;437;2017;X-RAY DIFFRACTION;1.65
A0A077EDS4;6;437;432;S;6aph_A;missing_residues;437;2017;X-RAY DIFFRACTION;1.65
A0A077EEP0;1;392;392;S;6bn2_A;missing_residues;392;2018;X-RAY DIFFRACTION;1.65
A0A077EER2;1;109;109;S;6mtk_A;missing_residues;321;2018;X-RAY DIFFRACTION;2
A0A077EER2;110;117;8;D;6mtk_A;missing_residues;321;2018;X-RAY DIFFRACTION;2
A0A077EER2;118;177;60;S;6mtk_A;missing_residues;321;2018;X-RAY DIFFRACTION;2
A0A077EER2;178;180;3;D;6mtk_A;missing_residues;321;2018;X-RAY DIFFRACTION;2
A0A077EER2;181;321;141;S;6mtk_A;missing_residues;321;2018;X-RAY DIFFRACTION;2
A0A077EFA5;3;105;103;S;6cy1_A;missing_residues;320;2018;X-RAY DIFFRACTION;1.9
A0A077EFA5;106;112;7;D;6cy1_A;missing_residues;320;2018;X-RAY DIFFRACTION;1.9
A0A077EFA5;113;316;204;S;6cy1_A;missing_residues;320;2018;X-RAY DIFFRACTION;1.9
A0A077EFA5;317;320;4;D;6cy1_A;missing_residues;320;2018;X-RAY DIFFRACTION;1.9
A0A077EFA5;3;35;33;S;6cy1_B;missing_residues;320;2018;X-RAY DIFFRACTION;1.9
A0A077EFA5;36;37;2;D;6cy1_B;missing_residues;320;2018;X-RAY DIFFRACTION;1.9
A0A077EFA5;38;105;68;S;6cy1_B;missing_residues;320;2018;X-RAY DIFFRACTION;1.9
A0A077EFA5;106;111;6;D;6cy1_B;missing_residues;320;2018;X-RAY DIFFRACTION;1.9
A0A077EFA5;112;315;204;S;6cy1_B;missing_residues;320;2018;X-RAY DIFFRACTION;1.9
A0A077EFA5;316;320;5;D;6cy1_B;missing_residues;320;2018;X-RAY DIFFRACTION;1.9
A0A077EFA5;3;107;105;S;6cy5_A;missing_residues;320;2018;X-RAY DIFFRACTION;1.7
A0A077EFA5;108;109;2;D;6cy5_A;missing_residues;320;2018;X-RAY DIFFRACTION;1.7
A0A077EFA5;110;317;208;S;6cy5_A;missing_residues;320;2018;X-RAY DIFFRACTION;1.7
A0A077EFA5;318;320;3;D;6cy5_A;missing_residues;320;2018;X-RAY DIFFRACTION;1.7
A0A077EFA5;3;317;315;S;6cy5_B;missing_residues;320;2018;X-RAY DIFFRACTION;1.7
A0A077EFA5;318;320;3;D;6cy5_B;missing_residues;320;2018;X-RAY DIFFRACTION;1.7
A0A077EGR8;1;342;342;S;6n7l_A;missing_residues;345;2018;X-RAY DIFFRACTION;2.1
A0A077EGR8;343;345;3;D;6n7l_A;missing_residues;345;2018;X-RAY DIFFRACTION;2.1
A0A077EGR8;1;342;342;S;6n7l_B;missing_residues;345;2018;X-RAY DIFFRACTION;2.1
A0A077EGR8;343;345;3;D;6n7l_B;missing_residues;345;2018;X-RAY DIFFRACTION;2.1
A0A077EGR8;1;342;342;S;6n7l_C;missing_residues;345;2018;X-RAY DIFFRACTION;2.1
A0A077EGR8;343;345;3;D;6n7l_C;missing_residues;345;2018;X-RAY DIFFRACTION;2.1
A0A077EGR8;1;343;343;S;6n7l_D;missing_residues;345;2018;X-RAY DIFFRACTION;2.1
A0A077EGR8;344;345;2;D;6n7l_D;missing_residues;345;2018;X-RAY DIFFRACTION;2.1
A0A077EGR8;1;1;1;D;6n7l_E;missing_residues;345;2018;X-RAY DIFFRACTION;2.1
A0A077EGR8;2;341;340;S;6n7l_E;missing_residues;345;2018;X-RAY DIFFRACTION;2.1
A0A077EGR8;342;345;4;D;6n7l_E;missing_residues;345;2018;X-RAY DIFFRACTION;2.1
A0A077EGR8;1;342;342;S;6n7l_F;missing_residues;345;2018;X-RAY DIFFRACTION;2.1
A0A077EGR8;343;345;3;D;6n7l_F;missing_residues;345;2018;X-RAY DIFFRACTION;2.1
A0A077EGR8;1;1;1;D;6n7l_G;missing_residues;345;2018;X-RAY DIFFRACTION;2.1
A0A077EGR8;2;341;340;S;6n7l_G;missing_residues;345;2018;X-RAY DIFFRACTION;2.1
A0A077EGR8;342;345;4;D;6n7l_G;missing_residues;345;2018;X-RAY DIFFRACTION;2.1
A0A077EGR8;1;342;342;S;6n7l_H;missing_residues;345;2018;X-RAY DIFFRACTION;2.1
A0A077EGR8;343;345;3;D;6n7l_H;missing_residues;345;2018;X-RAY DIFFRACTION;2.1
A0A077EGR8;1;341;341;S;6n7l_I;missing_residues;345;2018;X-RAY DIFFRACTION;2.1
A0A077EGR8;342;345;4;D;6n7l_I;missing_residues;345;2018;X-RAY DIFFRACTION;2.1
A0A077EGR8;1;343;343;S;6n7l_J;missing_residues;345;2018;X-RAY DIFFRACTION;2.1
A0A077EGR8;344;345;2;D;6n7l_J;missing_residues;345;2018;X-RAY DIFFRACTION;2.1
A0A077EGR8;1;342;342;S;6n7l_K;missing_residues;345;2018;X-RAY DIFFRACTION;2.1
A0A077EGR8;343;345;3;D;6n7l_K;missing_residues;345;2018;X-RAY DIFFRACTION;2.1
A0A077EGR8;1;1;1;D;6n7l_L;missing_residues;345;2018;X-RAY DIFFRACTION;2.1
A0A077EGR8;2;341;340;S;6n7l_L;missing_residues;345;2018;X-RAY DIFFRACTION;2.1
A0A077EGR8;342;345;4;D;6n7l_L;missing_residues;345;2018;X-RAY DIFFRACTION;2.1
A0A077EMQ8;1;118;118;S;5vpr_A;missing_residues;406;2017;X-RAY DIFFRACTION;2.05
A0A077EMQ8;119;122;4;D;5vpr_A;missing_residues;406;2017;X-RAY DIFFRACTION;2.05
A0A077EMQ8;123;246;124;S;5vpr_A;missing_residues;406;2017;X-RAY DIFFRACTION;2.05
A0A077EMQ8;247;267;21;D;5vpr_A;missing_residues;406;2017;X-RAY DIFFRACTION;2.05
A0A077EMQ8;268;360;93;S;5vpr_A;missing_residues;406;2017;X-RAY DIFFRACTION;2.05
A0A077EMQ8;361;375;15;D;5vpr_A;missing_residues;406;2017;X-RAY DIFFRACTION;2.05
A0A077EMQ8;376;406;31;S;5vpr_A;missing_residues;406;2017;X-RAY DIFFRACTION;2.05
A0A077ENB9;1;181;181;S;6c46_A;missing_residues;181;2018;X-RAY DIFFRACTION;1.95
A0A077ENB9;1;181;181;S;6c46_B;missing_residues;181;2018;X-RAY DIFFRACTION;1.95
A0A077ENB9;1;21;21;S;6c46_C;missing_residues;181;2018;X-RAY DIFFRACTION;1.95
A0A077ENB9;22;22;1;D;6c46_C;missing_residues;181;2018;X-RAY DIFFRACTION;1.95
A0A077ENB9;23;181;159;S;6c46_C;missing_residues;181;2018;X-RAY DIFFRACTION;1.95
A0A077ENB9;1;181;181;S;6c46_D;missing_residues;181;2018;X-RAY DIFFRACTION;1.95
A0A077ENB9;1;181;181;S;6c46_E;missing_residues;181;2018;X-RAY DIFFRACTION;1.95
A0A077EQ93;1;547;547;S;6bzb_A;missing_residues;547;2018;X-RAY DIFFRACTION;1.6
A0A077EQ93;1;1;1;D;6bzb_B;missing_residues;547;2018;X-RAY DIFFRACTION;1.6
A0A077EQ93;2;547;546;S;6bzb_B;missing_residues;547;2018;X-RAY DIFFRACTION;1.6
A0A077EQ93;1;547;547;S;6bzc_A;missing_residues;547;2018;X-RAY DIFFRACTION;2.05
A0A077EQ93;1;1;1;D;6bzc_B;missing_residues;547;2018;X-RAY DIFFRACTION;2.05
A0A077EQ93;2;547;546;S;6bzc_B;missing_residues;547;2018;X-RAY DIFFRACTION;2.05
A0A077JBW9;1;87;87;D;5ioj_A;missing_residues;583;2016;X-RAY DIFFRACTION;1.76
A0A077JBW9;88;581;494;S;5ioj_A;missing_residues;583;2016;X-RAY DIFFRACTION;1.76
A0A077JBW9;582;583;2;D;5ioj_A;missing_residues;583;2016;X-RAY DIFFRACTION;1.76
A0A077JBW9;1;87;87;D;5ioj_B;missing_residues;583;2016;X-RAY DIFFRACTION;1.76
A0A077JBW9;88;582;495;S;5ioj_B;missing_residues;583;2016;X-RAY DIFFRACTION;1.76
A0A077JBW9;583;583;1;D;5ioj_B;missing_residues;583;2016;X-RAY DIFFRACTION;1.76
A0A077JBW9;88;581;494;S;5hrm_A;missing_residues;583;2016;X-RAY DIFFRACTION;2.05
A0A077JBW9;582;583;2;D;5hrm_A;missing_residues;583;2016;X-RAY DIFFRACTION;2.05
A0A077JBW9;88;582;495;S;5hrm_B;missing_residues;583;2016;X-RAY DIFFRACTION;2.05
A0A077JBW9;583;583;1;D;5hrm_B;missing_residues;583;2016;X-RAY DIFFRACTION;2.05
A0A077JBW9;88;581;494;S;5hrm_C;missing_residues;583;2016;X-RAY DIFFRACTION;2.05
A0A077JBW9;582;583;2;D;5hrm_C;missing_residues;583;2016;X-RAY DIFFRACTION;2.05
A0A077JBW9;88;582;495;S;5hrm_D;missing_residues;583;2016;X-RAY DIFFRACTION;2.05
A0A077JBW9;583;583;1;D;5hrm_D;missing_residues;583;2016;X-RAY DIFFRACTION;2.05
A0A077K7L1;1;9;9;D;5gm2_A;missing_residues;289;2016;X-RAY DIFFRACTION;2.8
A0A077K7L1;10;289;280;S;5gm2_A;missing_residues;289;2016;X-RAY DIFFRACTION;2.8
A0A077K7L1;1;8;8;D;5gm2_B;missing_residues;289;2016;X-RAY DIFFRACTION;2.8
A0A077K7L1;9;289;281;S;5gm2_B;missing_residues;289;2016;X-RAY DIFFRACTION;2.8
A0A077K7L1;1;10;10;D;5gm2_C;missing_residues;289;2016;X-RAY DIFFRACTION;2.8
A0A077K7L1;11;289;279;S;5gm2_C;missing_residues;289;2016;X-RAY DIFFRACTION;2.8
A0A077K7L1;1;9;9;D;5gm2_D;missing_residues;289;2016;X-RAY DIFFRACTION;2.8
A0A077K7L1;10;289;280;S;5gm2_D;missing_residues;289;2016;X-RAY DIFFRACTION;2.8
A0A077K7L1;1;10;10;D;5gm2_E;missing_residues;289;2016;X-RAY DIFFRACTION;2.8
A0A077K7L1;11;289;279;S;5gm2_E;missing_residues;289;2016;X-RAY DIFFRACTION;2.8
A0A077K7L1;1;10;10;D;5gm2_F;missing_residues;289;2016;X-RAY DIFFRACTION;2.8
A0A077K7L1;11;289;279;S;5gm2_F;missing_residues;289;2016;X-RAY DIFFRACTION;2.8
A0A077K7L1;1;23;23;D;5gm2_G;missing_residues;289;2016;X-RAY DIFFRACTION;2.8
A0A077K7L1;24;289;266;S;5gm2_G;missing_residues;289;2016;X-RAY DIFFRACTION;2.8
A0A077K7L1;1;9;9;D;5gm2_H;missing_residues;289;2016;X-RAY DIFFRACTION;2.8
A0A077K7L1;10;289;280;S;5gm2_H;missing_residues;289;2016;X-RAY DIFFRACTION;2.8
A0A077K7L1;1;23;23;D;5gm2_I;missing_residues;289;2016;X-RAY DIFFRACTION;2.8
A0A077K7L1;24;289;266;S;5gm2_I;missing_residues;289;2016;X-RAY DIFFRACTION;2.8
A0A077K7L1;1;10;10;D;5gm2_J;missing_residues;289;2016;X-RAY DIFFRACTION;2.8
A0A077K7L1;11;132;122;S;5gm2_J;missing_residues;289;2016;X-RAY DIFFRACTION;2.8
A0A077K7L1;133;135;3;D;5gm2_J;missing_residues;289;2016;X-RAY DIFFRACTION;2.8
A0A077K7L1;136;251;116;S;5gm2_J;missing_residues;289;2016;X-RAY DIFFRACTION;2.8
A0A077K7L1;252;255;4;D;5gm2_J;missing_residues;289;2016;X-RAY DIFFRACTION;2.8
A0A077K7L1;256;289;34;S;5gm2_J;missing_residues;289;2016;X-RAY DIFFRACTION;2.8
A0A077K7L1;1;2;2;D;5gm2_K;missing_residues;289;2016;X-RAY DIFFRACTION;2.8
A0A077K7L1;3;103;101;S;5gm2_K;missing_residues;289;2016;X-RAY DIFFRACTION;2.8
A0A077K7L1;104;108;5;D;5gm2_K;missing_residues;289;2016;X-RAY DIFFRACTION;2.8
A0A077K7L1;109;130;22;S;5gm2_K;missing_residues;289;2016;X-RAY DIFFRACTION;2.8
A0A077K7L1;131;132;2;D;5gm2_K;missing_residues;289;2016;X-RAY DIFFRACTION;2.8
A0A077K7L1;133;249;117;S;5gm2_K;missing_residues;289;2016;X-RAY DIFFRACTION;2.8
A0A077K7L1;250;262;13;D;5gm2_K;missing_residues;289;2016;X-RAY DIFFRACTION;2.8
A0A077K7L1;263;289;27;S;5gm2_K;missing_residues;289;2016;X-RAY DIFFRACTION;2.8
A0A077K7L1;1;23;23;D;5gm2_L;missing_residues;289;2016;X-RAY DIFFRACTION;2.8
A0A077K7L1;24;31;8;S;5gm2_L;missing_residues;289;2016;X-RAY DIFFRACTION;2.8
A0A077K7L1;32;34;3;D;5gm2_L;missing_residues;289;2016;X-RAY DIFFRACTION;2.8
A0A077K7L1;35;289;255;S;5gm2_L;missing_residues;289;2016;X-RAY DIFFRACTION;2.8
A0A077K7L1;1;25;25;D;5gm2_M;missing_residues;289;2016;X-RAY DIFFRACTION;2.8
A0A077K7L1;26;289;264;S;5gm2_M;missing_residues;289;2016;X-RAY DIFFRACTION;2.8
A0A077K7L1;1;10;10;D;5gm2_N;missing_residues;289;2016;X-RAY DIFFRACTION;2.8
A0A077K7L1;11;253;243;S;5gm2_N;missing_residues;289;2016;X-RAY DIFFRACTION;2.8
A0A077K7L1;254;257;4;D;5gm2_N;missing_residues;289;2016;X-RAY DIFFRACTION;2.8
A0A077K7L1;258;288;31;S;5gm2_N;missing_residues;289;2016;X-RAY DIFFRACTION;2.8
A0A077K7L1;289;289;1;D;5gm2_N;missing_residues;289;2016;X-RAY DIFFRACTION;2.8
A0A077K7L1;1;10;10;D;5gm2_O;missing_residues;289;2016;X-RAY DIFFRACTION;2.8
A0A077K7L1;11;289;279;S;5gm2_O;missing_residues;289;2016;X-RAY DIFFRACTION;2.8
A0A077K7L1;1;10;10;D;5gm2_P;missing_residues;289;2016;X-RAY DIFFRACTION;2.8
A0A077K7L1;11;289;279;S;5gm2_P;missing_residues;289;2016;X-RAY DIFFRACTION;2.8
A0A077K7L1;1;23;23;D;5gm2_Q;missing_residues;289;2016;X-RAY DIFFRACTION;2.8
A0A077K7L1;24;289;266;S;5gm2_Q;missing_residues;289;2016;X-RAY DIFFRACTION;2.8
A0A077K7L1;1;9;9;D;5gm2_R;missing_residues;289;2016;X-RAY DIFFRACTION;2.8
A0A077K7L1;10;103;94;S;5gm2_R;missing_residues;289;2016;X-RAY DIFFRACTION;2.8
A0A077K7L1;104;107;4;D;5gm2_R;missing_residues;289;2016;X-RAY DIFFRACTION;2.8
A0A077K7L1;108;146;39;S;5gm2_R;missing_residues;289;2016;X-RAY DIFFRACTION;2.8
A0A077K7L1;147;149;3;D;5gm2_R;missing_residues;289;2016;X-RAY DIFFRACTION;2.8
A0A077K7L1;150;289;140;S;5gm2_R;missing_residues;289;2016;X-RAY DIFFRACTION;2.8
A0A077K7L1;1;8;8;D;5gm1_A;missing_residues;289;2016;X-RAY DIFFRACTION;2.5
A0A077K7L1;9;289;281;S;5gm1_A;missing_residues;289;2016;X-RAY DIFFRACTION;2.5
A0A077K7L1;1;9;9;D;5gm1_B;missing_residues;289;2016;X-RAY DIFFRACTION;2.5
A0A077K7L1;10;289;280;S;5gm1_B;missing_residues;289;2016;X-RAY DIFFRACTION;2.5
A0A077K7L1;1;10;10;D;5gm1_C;missing_residues;289;2016;X-RAY DIFFRACTION;2.5
A0A077K7L1;11;289;279;S;5gm1_C;missing_residues;289;2016;X-RAY DIFFRACTION;2.5
A0A077K7L1;1;9;9;D;5gm1_D;missing_residues;289;2016;X-RAY DIFFRACTION;2.5
A0A077K7L1;10;289;280;S;5gm1_D;missing_residues;289;2016;X-RAY DIFFRACTION;2.5
A0A077K7L1;1;10;10;D;5gm1_E;missing_residues;289;2016;X-RAY DIFFRACTION;2.5
A0A077K7L1;11;289;279;S;5gm1_E;missing_residues;289;2016;X-RAY DIFFRACTION;2.5
A0A077K7L1;1;9;9;D;5gm1_F;missing_residues;289;2016;X-RAY DIFFRACTION;2.5
A0A077K7L1;10;289;280;S;5gm1_F;missing_residues;289;2016;X-RAY DIFFRACTION;2.5
A0A077K7L1;1;9;9;D;5gm1_G;missing_residues;289;2016;X-RAY DIFFRACTION;2.5
A0A077K7L1;10;289;280;S;5gm1_G;missing_residues;289;2016;X-RAY DIFFRACTION;2.5
A0A077K7L1;1;10;10;D;5gm1_H;missing_residues;289;2016;X-RAY DIFFRACTION;2.5
A0A077K7L1;11;289;279;S;5gm1_H;missing_residues;289;2016;X-RAY DIFFRACTION;2.5
A0A077K7L1;1;9;9;D;5gm1_I;missing_residues;289;2016;X-RAY DIFFRACTION;2.5
A0A077K7L1;10;289;280;S;5gm1_I;missing_residues;289;2016;X-RAY DIFFRACTION;2.5
A0A077K7L1;1;8;8;D;5gm1_J;missing_residues;289;2016;X-RAY DIFFRACTION;2.5
A0A077K7L1;9;289;281;S;5gm1_J;missing_residues;289;2016;X-RAY DIFFRACTION;2.5
A0A077K7L1;1;9;9;D;5gm1_K;missing_residues;289;2016;X-RAY DIFFRACTION;2.5
A0A077K7L1;10;289;280;S;5gm1_K;missing_residues;289;2016;X-RAY DIFFRACTION;2.5
A0A077K7L1;1;9;9;D;5gm1_L;missing_residues;289;2016;X-RAY DIFFRACTION;2.5
A0A077K7L1;10;289;280;S;5gm1_L;missing_residues;289;2016;X-RAY DIFFRACTION;2.5
A0A077K7L1;1;8;8;D;5gm1_M;missing_residues;289;2016;X-RAY DIFFRACTION;2.5
A0A077K7L1;9;289;281;S;5gm1_M;missing_residues;289;2016;X-RAY DIFFRACTION;2.5
A0A077K7L1;1;8;8;D;5gm1_N;missing_residues;289;2016;X-RAY DIFFRACTION;2.5
A0A077K7L1;9;289;281;S;5gm1_N;missing_residues;289;2016;X-RAY DIFFRACTION;2.5
A0A077K7L1;1;9;9;D;5gm1_O;missing_residues;289;2016;X-RAY DIFFRACTION;2.5
A0A077K7L1;10;289;280;S;5gm1_O;missing_residues;289;2016;X-RAY DIFFRACTION;2.5
A0A077K7L1;1;9;9;D;5gm1_P;missing_residues;289;2016;X-RAY DIFFRACTION;2.5
A0A077K7L1;10;289;280;S;5gm1_P;missing_residues;289;2016;X-RAY DIFFRACTION;2.5
A0A077K7L1;1;8;8;D;5gm1_Q;missing_residues;289;2016;X-RAY DIFFRACTION;2.5
A0A077K7L1;9;289;281;S;5gm1_Q;missing_residues;289;2016;X-RAY DIFFRACTION;2.5
A0A077K7L1;1;8;8;D;5gm1_R;missing_residues;289;2016;X-RAY DIFFRACTION;2.5
A0A077K7L1;9;289;281;S;5gm1_R;missing_residues;289;2016;X-RAY DIFFRACTION;2.5
A0A077K887;1;33;33;D;4yzk_A;missing_residues;391;2016;X-RAY DIFFRACTION;1.95
A0A077K887;34;63;30;S;4yzk_A;missing_residues;391;2016;X-RAY DIFFRACTION;1.95
A0A077K887;64;68;5;D;4yzk_A;missing_residues;391;2016;X-RAY DIFFRACTION;1.95
A0A077K887;69;179;111;S;4yzk_A;missing_residues;391;2016;X-RAY DIFFRACTION;1.95
A0A077K887;180;183;4;D;4yzk_A;missing_residues;391;2016;X-RAY DIFFRACTION;1.95
A0A077K887;184;388;205;S;4yzk_A;missing_residues;391;2016;X-RAY DIFFRACTION;1.95
A0A077K887;389;391;3;D;4yzk_A;missing_residues;391;2016;X-RAY DIFFRACTION;1.95
A0A077K887;1;35;35;D;4yzj_A;missing_residues;391;2016;X-RAY DIFFRACTION;2.11
A0A077K887;36;63;28;S;4yzj_A;missing_residues;391;2016;X-RAY DIFFRACTION;2.11
A0A077K887;64;70;7;D;4yzj_A;missing_residues;391;2016;X-RAY DIFFRACTION;2.11
A0A077K887;71;178;108;S;4yzj_A;missing_residues;391;2016;X-RAY DIFFRACTION;2.11
A0A077K887;179;183;5;D;4yzj_A;missing_residues;391;2016;X-RAY DIFFRACTION;2.11
A0A077K887;184;388;205;S;4yzj_A;missing_residues;391;2016;X-RAY DIFFRACTION;2.11
A0A077K887;389;391;3;D;4yzj_A;missing_residues;391;2016;X-RAY DIFFRACTION;2.11
A0A077K887;1;17;17;D;4yzl_A;missing_residues;391;2016;X-RAY DIFFRACTION;2.1
A0A077K887;18;63;46;S;4yzl_A;missing_residues;391;2016;X-RAY DIFFRACTION;2.1
A0A077K887;64;68;5;D;4yzl_A;missing_residues;391;2016;X-RAY DIFFRACTION;2.1
A0A077K887;69;179;111;S;4yzl_A;missing_residues;391;2016;X-RAY DIFFRACTION;2.1
A0A077K887;180;183;4;D;4yzl_A;missing_residues;391;2016;X-RAY DIFFRACTION;2.1
A0A077K887;184;289;106;S;4yzl_A;missing_residues;391;2016;X-RAY DIFFRACTION;2.1
A0A077K887;290;291;2;D;4yzl_A;missing_residues;391;2016;X-RAY DIFFRACTION;2.1
A0A077K887;292;389;98;S;4yzl_A;missing_residues;391;2016;X-RAY DIFFRACTION;2.1
A0A077K887;390;391;2;D;4yzl_A;missing_residues;391;2016;X-RAY DIFFRACTION;2.1
A0A077KT11;1;8;8;D;5jjq_A;missing_residues;532;2017;X-RAY DIFFRACTION;2.6
A0A077KT11;9;171;163;S;5jjq_A;missing_residues;532;2017;X-RAY DIFFRACTION;2.6
A0A077KT11;172;177;6;D;5jjq_A;missing_residues;532;2017;X-RAY DIFFRACTION;2.6
A0A077KT11;178;458;281;S;5jjq_A;missing_residues;532;2017;X-RAY DIFFRACTION;2.6
A0A077KT11;459;464;6;D;5jjq_A;missing_residues;532;2017;X-RAY DIFFRACTION;2.6
A0A077KT11;465;508;44;S;5jjq_A;missing_residues;532;2017;X-RAY DIFFRACTION;2.6
A0A077KT11;509;532;24;D;5jjq_A;missing_residues;532;2017;X-RAY DIFFRACTION;2.6
A0A077KT11;1;4;4;D;5jjq_B;missing_residues;532;2017;X-RAY DIFFRACTION;2.6
A0A077KT11;5;35;31;S;5jjq_B;missing_residues;532;2017;X-RAY DIFFRACTION;2.6
A0A077KT11;36;41;6;D;5jjq_B;missing_residues;532;2017;X-RAY DIFFRACTION;2.6
A0A077KT11;42;170;129;S;5jjq_B;missing_residues;532;2017;X-RAY DIFFRACTION;2.6
A0A077KT11;171;177;7;D;5jjq_B;missing_residues;532;2017;X-RAY DIFFRACTION;2.6
A0A077KT11;178;459;282;S;5jjq_B;missing_residues;532;2017;X-RAY DIFFRACTION;2.6
A0A077KT11;460;463;4;D;5jjq_B;missing_residues;532;2017;X-RAY DIFFRACTION;2.6
A0A077KT11;464;508;45;S;5jjq_B;missing_residues;532;2017;X-RAY DIFFRACTION;2.6
A0A077KT11;509;532;24;D;5jjq_B;missing_residues;532;2017;X-RAY DIFFRACTION;2.6
A0A077KT11;1;8;8;D;5jjq_C;missing_residues;532;2017;X-RAY DIFFRACTION;2.6
A0A077KT11;9;170;162;S;5jjq_C;missing_residues;532;2017;X-RAY DIFFRACTION;2.6
A0A077KT11;171;176;6;D;5jjq_C;missing_residues;532;2017;X-RAY DIFFRACTION;2.6
A0A077KT11;177;458;282;S;5jjq_C;missing_residues;532;2017;X-RAY DIFFRACTION;2.6
A0A077KT11;459;463;5;D;5jjq_C;missing_residues;532;2017;X-RAY DIFFRACTION;2.6
A0A077KT11;464;508;45;S;5jjq_C;missing_residues;532;2017;X-RAY DIFFRACTION;2.6
A0A077KT11;509;532;24;D;5jjq_C;missing_residues;532;2017;X-RAY DIFFRACTION;2.6
A0A077KT11;1;1;1;D;5jjq_D;missing_residues;532;2017;X-RAY DIFFRACTION;2.6
A0A077KT11;2;36;35;S;5jjq_D;missing_residues;532;2017;X-RAY DIFFRACTION;2.6
A0A077KT11;37;41;5;D;5jjq_D;missing_residues;532;2017;X-RAY DIFFRACTION;2.6
A0A077KT11;42;171;130;S;5jjq_D;missing_residues;532;2017;X-RAY DIFFRACTION;2.6
A0A077KT11;172;177;6;D;5jjq_D;missing_residues;532;2017;X-RAY DIFFRACTION;2.6
A0A077KT11;178;332;155;S;5jjq_D;missing_residues;532;2017;X-RAY DIFFRACTION;2.6
A0A077KT11;333;335;3;D;5jjq_D;missing_residues;532;2017;X-RAY DIFFRACTION;2.6
A0A077KT11;336;457;122;S;5jjq_D;missing_residues;532;2017;X-RAY DIFFRACTION;2.6
A0A077KT11;458;463;6;D;5jjq_D;missing_residues;532;2017;X-RAY DIFFRACTION;2.6
A0A077KT11;464;508;45;S;5jjq_D;missing_residues;532;2017;X-RAY DIFFRACTION;2.6
A0A077KT11;509;532;24;D;5jjq_D;missing_residues;532;2017;X-RAY DIFFRACTION;2.6
A0A077KT80;35;299;265;S;6bpf_A;missing_residues;304;2018;X-RAY DIFFRACTION;1.32
A0A077KT80;34;300;267;S;6bn3_A;missing_residues;304;2018;X-RAY DIFFRACTION;1.28
A0A077L6X8;1;5;5;D;5xfa_A;missing_residues;591;2017;X-RAY DIFFRACTION;2.7
A0A077L6X8;6;21;16;S;5xfa_A;missing_residues;591;2017;X-RAY DIFFRACTION;2.7
A0A077L6X8;22;25;4;D;5xfa_A;missing_residues;591;2017;X-RAY DIFFRACTION;2.7
A0A077L6X8;26;590;565;S;5xfa_A;missing_residues;591;2017;X-RAY DIFFRACTION;2.7
A0A077L6X8;591;591;1;D;5xfa_A;missing_residues;591;2017;X-RAY DIFFRACTION;2.7
A0A077L6X8;1;5;5;D;5xfa_E;missing_residues;591;2017;X-RAY DIFFRACTION;2.7
A0A077L6X8;6;21;16;S;5xfa_E;missing_residues;591;2017;X-RAY DIFFRACTION;2.7
A0A077L6X8;22;25;4;D;5xfa_E;missing_residues;591;2017;X-RAY DIFFRACTION;2.7
A0A077L6X8;26;295;270;S;5xfa_E;missing_residues;591;2017;X-RAY DIFFRACTION;2.7
A0A077L6X8;296;299;4;D;5xfa_E;missing_residues;591;2017;X-RAY DIFFRACTION;2.7
A0A077L6X8;300;584;285;S;5xfa_E;missing_residues;591;2017;X-RAY DIFFRACTION;2.7
A0A077L6X8;585;591;7;D;5xfa_E;missing_residues;591;2017;X-RAY DIFFRACTION;2.7
A0A077L6X8;1;1;1;D;5xf9_A;missing_residues;591;2017;X-RAY DIFFRACTION;2.58
A0A077L6X8;2;21;20;S;5xf9_A;missing_residues;591;2017;X-RAY DIFFRACTION;2.58
A0A077L6X8;22;25;4;D;5xf9_A;missing_residues;591;2017;X-RAY DIFFRACTION;2.58
A0A077L6X8;26;571;546;S;5xf9_A;missing_residues;591;2017;X-RAY DIFFRACTION;2.58
A0A077L6X8;572;579;8;D;5xf9_A;missing_residues;591;2017;X-RAY DIFFRACTION;2.58
A0A077L6X8;580;589;10;S;5xf9_A;missing_residues;591;2017;X-RAY DIFFRACTION;2.58
A0A077L6X8;590;591;2;D;5xf9_A;missing_residues;591;2017;X-RAY DIFFRACTION;2.58
A0A077L6X8;1;1;1;D;5xf9_E;missing_residues;591;2017;X-RAY DIFFRACTION;2.58
A0A077L6X8;2;21;20;S;5xf9_E;missing_residues;591;2017;X-RAY DIFFRACTION;2.58
A0A077L6X8;22;25;4;D;5xf9_E;missing_residues;591;2017;X-RAY DIFFRACTION;2.58
A0A077L6X8;26;293;268;S;5xf9_E;missing_residues;591;2017;X-RAY DIFFRACTION;2.58
A0A077L6X8;294;300;7;D;5xf9_E;missing_residues;591;2017;X-RAY DIFFRACTION;2.58
A0A077L6X8;301;569;269;S;5xf9_E;missing_residues;591;2017;X-RAY DIFFRACTION;2.58
A0A077L6X8;570;579;10;D;5xf9_E;missing_residues;591;2017;X-RAY DIFFRACTION;2.58
A0A077L6X8;580;589;10;S;5xf9_E;missing_residues;591;2017;X-RAY DIFFRACTION;2.58
A0A077L6X8;590;591;2;D;5xf9_E;missing_residues;591;2017;X-RAY DIFFRACTION;2.58
A0A077L7R5;1;11;11;D;5xfa_C;missing_residues;189;2017;X-RAY DIFFRACTION;2.7
A0A077L7R5;12;189;178;S;5xfa_C;missing_residues;189;2017;X-RAY DIFFRACTION;2.7
A0A077L7R5;1;11;11;D;5xfa_G;missing_residues;189;2017;X-RAY DIFFRACTION;2.7
A0A077L7R5;12;189;178;S;5xfa_G;missing_residues;189;2017;X-RAY DIFFRACTION;2.7
A0A077L7R5;1;11;11;D;5xf9_C;missing_residues;189;2017;X-RAY DIFFRACTION;2.58
A0A077L7R5;12;189;178;S;5xf9_C;missing_residues;189;2017;X-RAY DIFFRACTION;2.58
A0A077L7R5;1;11;11;D;5xf9_G;missing_residues;189;2017;X-RAY DIFFRACTION;2.58
A0A077L7R5;12;189;178;S;5xf9_G;missing_residues;189;2017;X-RAY DIFFRACTION;2.58
A0A077L885;1;8;8;D;5xfa_B;missing_residues;242;2017;X-RAY DIFFRACTION;2.7
A0A077L885;9;242;234;S;5xfa_B;missing_residues;242;2017;X-RAY DIFFRACTION;2.7
A0A077L885;1;8;8;D;5xfa_F;missing_residues;242;2017;X-RAY DIFFRACTION;2.7
A0A077L885;9;242;234;S;5xfa_F;missing_residues;242;2017;X-RAY DIFFRACTION;2.7
A0A077L885;1;8;8;D;5xf9_B;missing_residues;242;2017;X-RAY DIFFRACTION;2.58
A0A077L885;9;242;234;S;5xf9_B;missing_residues;242;2017;X-RAY DIFFRACTION;2.58
A0A077L885;1;9;9;D;5xf9_F;missing_residues;242;2017;X-RAY DIFFRACTION;2.58
A0A077L885;10;242;233;S;5xf9_F;missing_residues;242;2017;X-RAY DIFFRACTION;2.58
A0A077LAI5;1;16;16;D;5xfa_D;missing_residues;513;2017;X-RAY DIFFRACTION;2.7
A0A077LAI5;17;468;452;S;5xfa_D;missing_residues;513;2017;X-RAY DIFFRACTION;2.7
A0A077LAI5;1;17;17;D;5xfa_H;missing_residues;513;2017;X-RAY DIFFRACTION;2.7
A0A077LAI5;18;468;451;S;5xfa_H;missing_residues;513;2017;X-RAY DIFFRACTION;2.7
A0A077LAI5;1;13;13;D;5xf9_D;missing_residues;513;2017;X-RAY DIFFRACTION;2.58
A0A077LAI5;14;468;455;S;5xf9_D;missing_residues;513;2017;X-RAY DIFFRACTION;2.58
A0A077LAI5;1;14;14;D;5xf9_H;missing_residues;513;2017;X-RAY DIFFRACTION;2.58
A0A077LAI5;15;468;454;S;5xf9_H;missing_residues;513;2017;X-RAY DIFFRACTION;2.58
A0A077LQB4;338;349;12;D;4yy8_A;missing_residues;726;2015;X-RAY DIFFRACTION;1.81
A0A077LQB4;350;380;31;S;4yy8_A;missing_residues;726;2015;X-RAY DIFFRACTION;1.81
A0A077LQB4;381;383;3;D;4yy8_A;missing_residues;726;2015;X-RAY DIFFRACTION;1.81
A0A077LQB4;384;679;296;S;4yy8_A;missing_residues;726;2015;X-RAY DIFFRACTION;1.81
A0A077LQB4;680;680;1;D;4yy8_A;missing_residues;726;2015;X-RAY DIFFRACTION;1.81
A0A077LQB4;681;726;46;S;4yy8_A;missing_residues;726;2015;X-RAY DIFFRACTION;1.81
A0A077LQB4;338;349;12;D;4yy8_B;missing_residues;726;2015;X-RAY DIFFRACTION;1.81
A0A077LQB4;350;726;377;S;4yy8_B;missing_residues;726;2015;X-RAY DIFFRACTION;1.81
A0A078GRH6;1;1;1;D;6hmz_X;missing_residues;182;2018;X-RAY DIFFRACTION;1.98
A0A078GRH6;2;171;170;S;6hmz_X;missing_residues;182;2018;X-RAY DIFFRACTION;1.98
A0A078GRH6;172;180;9;D;6hmz_X;missing_residues;182;2018;X-RAY DIFFRACTION;1.98
A0A078K1U6;1;153;153;S;4rmp_A;missing_residues;153;2015;X-RAY DIFFRACTION;2.51
A0A078K4M9;1;155;155;S;4rmp_B;missing_residues;155;2015;X-RAY DIFFRACTION;2.51
A0A078SSU5;1;21;21;D;6d1p_A;missing_residues;814;2018;X-RAY DIFFRACTION;2.35
A0A078SSU5;22;231;210;S;6d1p_A;missing_residues;814;2018;X-RAY DIFFRACTION;2.35
A0A078SSU5;232;238;7;D;6d1p_A;missing_residues;814;2018;X-RAY DIFFRACTION;2.35
A0A078SSU5;239;528;290;S;6d1p_A;missing_residues;814;2018;X-RAY DIFFRACTION;2.35
A0A078SSU5;529;531;3;D;6d1p_A;missing_residues;814;2018;X-RAY DIFFRACTION;2.35
A0A078SSU5;532;812;281;S;6d1p_A;missing_residues;814;2018;X-RAY DIFFRACTION;2.35
A0A078SSU5;813;814;2;D;6d1p_A;missing_residues;814;2018;X-RAY DIFFRACTION;2.35
A0A078SSU5;1;21;21;D;6d1p_B;missing_residues;814;2018;X-RAY DIFFRACTION;2.35
A0A078SSU5;22;231;210;S;6d1p_B;missing_residues;814;2018;X-RAY DIFFRACTION;2.35
A0A078SSU5;232;238;7;D;6d1p_B;missing_residues;814;2018;X-RAY DIFFRACTION;2.35
A0A078SSU5;239;260;22;S;6d1p_B;missing_residues;814;2018;X-RAY DIFFRACTION;2.35
A0A078SSU5;261;263;3;D;6d1p_B;missing_residues;814;2018;X-RAY DIFFRACTION;2.35
A0A078SSU5;264;528;265;S;6d1p_B;missing_residues;814;2018;X-RAY DIFFRACTION;2.35
A0A078SSU5;529;531;3;D;6d1p_B;missing_residues;814;2018;X-RAY DIFFRACTION;2.35
A0A078SSU5;532;813;282;S;6d1p_B;missing_residues;814;2018;X-RAY DIFFRACTION;2.35
A0A078SSU5;814;814;1;D;6d1p_B;missing_residues;814;2018;X-RAY DIFFRACTION;2.35
A0A078SUX9;1;31;31;D;6d50_A;missing_residues;886;2018;X-RAY DIFFRACTION;2.5
A0A078SUX9;32;804;773;S;6d50_A;missing_residues;886;2018;X-RAY DIFFRACTION;2.5
A0A078SUX9;805;822;18;D;6d50_A;missing_residues;886;2018;X-RAY DIFFRACTION;2.5
A0A078SUX9;823;886;64;S;6d50_A;missing_residues;886;2018;X-RAY DIFFRACTION;2.5
A0A078SUX9;1;31;31;D;6d50_B;missing_residues;886;2018;X-RAY DIFFRACTION;2.5
A0A078SUX9;32;806;775;S;6d50_B;missing_residues;886;2018;X-RAY DIFFRACTION;2.5
A0A078SUX9;807;821;15;D;6d50_B;missing_residues;886;2018;X-RAY DIFFRACTION;2.5
A0A078SUX9;822;886;65;S;6d50_B;missing_residues;886;2018;X-RAY DIFFRACTION;2.5
A0A078SUX9;1;31;31;D;6d8g_A;missing_residues;886;2018;X-RAY DIFFRACTION;3
A0A078SUX9;32;583;552;S;6d8g_A;missing_residues;886;2018;X-RAY DIFFRACTION;3
A0A078SUX9;584;589;6;D;6d8g_A;missing_residues;886;2018;X-RAY DIFFRACTION;3
A0A078SUX9;590;804;215;S;6d8g_A;missing_residues;886;2018;X-RAY DIFFRACTION;3
A0A078SUX9;805;821;17;D;6d8g_A;missing_residues;886;2018;X-RAY DIFFRACTION;3
A0A078SUX9;822;886;65;S;6d8g_A;missing_residues;886;2018;X-RAY DIFFRACTION;3
A0A078SUX9;1;31;31;D;6d8g_B;missing_residues;886;2018;X-RAY DIFFRACTION;3
A0A078SUX9;32;582;551;S;6d8g_B;missing_residues;886;2018;X-RAY DIFFRACTION;3
A0A078SUX9;583;589;7;D;6d8g_B;missing_residues;886;2018;X-RAY DIFFRACTION;3
A0A078SUX9;590;804;215;S;6d8g_B;missing_residues;886;2018;X-RAY DIFFRACTION;3
A0A078SUX9;805;821;17;D;6d8g_B;missing_residues;886;2018;X-RAY DIFFRACTION;3
A0A078SUX9;822;886;65;S;6d8g_B;missing_residues;886;2018;X-RAY DIFFRACTION;3
A0A078SUX9;31;31;1;D;5uj6_A;missing_residues;886;2017;X-RAY DIFFRACTION;1.9
A0A078SUX9;32;804;773;S;5uj6_A;missing_residues;886;2017;X-RAY DIFFRACTION;1.9
A0A078SUX9;805;821;17;D;5uj6_A;missing_residues;886;2017;X-RAY DIFFRACTION;1.9
A0A078SUX9;822;886;65;S;5uj6_A;missing_residues;886;2017;X-RAY DIFFRACTION;1.9
A0A078SUX9;31;31;1;D;5uj6_B;missing_residues;886;2017;X-RAY DIFFRACTION;1.9
A0A078SUX9;32;806;775;S;5uj6_B;missing_residues;886;2017;X-RAY DIFFRACTION;1.9
A0A078SUX9;807;821;15;D;5uj6_B;missing_residues;886;2017;X-RAY DIFFRACTION;1.9
A0A078SUX9;822;886;65;S;5uj6_B;missing_residues;886;2017;X-RAY DIFFRACTION;1.9
A0A081CEG8;1;76;76;S;5knl_B;missing_residues;128;2017;X-RAY DIFFRACTION;2.5
A0A081CEG8;1;76;76;S;5knl_E;missing_residues;128;2017;X-RAY DIFFRACTION;2.5
A0A081YAN7;1;2;2;D;5kqt_A;missing_residues;459;2017;X-RAY DIFFRACTION;1.99
A0A081YAN7;3;459;457;S;5kqt_A;missing_residues;459;2017;X-RAY DIFFRACTION;1.99
A0A081YAY5;1;13;13;D;4uhm_A;missing_residues;448;2016;X-RAY DIFFRACTION;1.33
A0A081YAY5;14;448;435;S;4uhm_A;missing_residues;448;2016;X-RAY DIFFRACTION;1.33
A0A081YAY5;1;13;13;D;4uho_A;missing_residues;448;2016;X-RAY DIFFRACTION;1.24
A0A081YAY5;14;448;435;S;4uho_A;missing_residues;448;2016;X-RAY DIFFRACTION;1.24
A0A081YAY5;1;13;13;D;4uhn_A;missing_residues;448;2016;X-RAY DIFFRACTION;2.21
A0A081YAY5;14;448;435;S;4uhn_A;missing_residues;448;2016;X-RAY DIFFRACTION;2.21
A0A081YAY7;1;274;274;S;5tjr_A;missing_residues;498;2017;X-RAY DIFFRACTION;2.95
A0A081YAY7;275;277;3;D;5tjr_A;missing_residues;498;2017;X-RAY DIFFRACTION;2.95
A0A081YAY7;278;307;30;S;5tjr_A;missing_residues;498;2017;X-RAY DIFFRACTION;2.95
A0A081YAY7;308;326;19;D;5tjr_A;missing_residues;498;2017;X-RAY DIFFRACTION;2.95
A0A081YAY7;327;351;25;S;5tjr_A;missing_residues;498;2017;X-RAY DIFFRACTION;2.95
A0A081YAY7;352;363;12;D;5tjr_A;missing_residues;498;2017;X-RAY DIFFRACTION;2.95
A0A081YAY7;364;494;131;S;5tjr_A;missing_residues;498;2017;X-RAY DIFFRACTION;2.95
A0A081YAY7;495;498;4;D;5tjr_A;missing_residues;498;2017;X-RAY DIFFRACTION;2.95
A0A081YAY7;1;274;274;S;5tjr_B;missing_residues;498;2017;X-RAY DIFFRACTION;2.95
A0A081YAY7;275;279;5;D;5tjr_B;missing_residues;498;2017;X-RAY DIFFRACTION;2.95
A0A081YAY7;280;308;29;S;5tjr_B;missing_residues;498;2017;X-RAY DIFFRACTION;2.95
A0A081YAY7;309;325;17;D;5tjr_B;missing_residues;498;2017;X-RAY DIFFRACTION;2.95
A0A081YAY7;326;354;29;S;5tjr_B;missing_residues;498;2017;X-RAY DIFFRACTION;2.95
A0A081YAY7;355;361;7;D;5tjr_B;missing_residues;498;2017;X-RAY DIFFRACTION;2.95
A0A081YAY7;362;494;133;S;5tjr_B;missing_residues;498;2017;X-RAY DIFFRACTION;2.95
A0A081YAY7;495;498;4;D;5tjr_B;missing_residues;498;2017;X-RAY DIFFRACTION;2.95
A0A081YAY7;1;1;1;D;5tjr_C;missing_residues;498;2017;X-RAY DIFFRACTION;2.95
A0A081YAY7;2;275;274;S;5tjr_C;missing_residues;498;2017;X-RAY DIFFRACTION;2.95
A0A081YAY7;276;277;2;D;5tjr_C;missing_residues;498;2017;X-RAY DIFFRACTION;2.95
A0A081YAY7;278;308;31;S;5tjr_C;missing_residues;498;2017;X-RAY DIFFRACTION;2.95
A0A081YAY7;309;327;19;D;5tjr_C;missing_residues;498;2017;X-RAY DIFFRACTION;2.95
A0A081YAY7;328;352;25;S;5tjr_C;missing_residues;498;2017;X-RAY DIFFRACTION;2.95
A0A081YAY7;353;363;11;D;5tjr_C;missing_residues;498;2017;X-RAY DIFFRACTION;2.95
A0A081YAY7;364;494;131;S;5tjr_C;missing_residues;498;2017;X-RAY DIFFRACTION;2.95
A0A081YAY7;495;498;4;D;5tjr_C;missing_residues;498;2017;X-RAY DIFFRACTION;2.95
A0A081YAY7;1;1;1;D;5tjr_D;missing_residues;498;2017;X-RAY DIFFRACTION;2.95
A0A081YAY7;2;27;26;S;5tjr_D;missing_residues;498;2017;X-RAY DIFFRACTION;2.95
A0A081YAY7;28;31;4;D;5tjr_D;missing_residues;498;2017;X-RAY DIFFRACTION;2.95
A0A081YAY7;32;274;243;S;5tjr_D;missing_residues;498;2017;X-RAY DIFFRACTION;2.95
A0A081YAY7;275;279;5;D;5tjr_D;missing_residues;498;2017;X-RAY DIFFRACTION;2.95
A0A081YAY7;280;309;30;S;5tjr_D;missing_residues;498;2017;X-RAY DIFFRACTION;2.95
A0A081YAY7;310;325;16;D;5tjr_D;missing_residues;498;2017;X-RAY DIFFRACTION;2.95
A0A081YAY7;326;494;169;S;5tjr_D;missing_residues;498;2017;X-RAY DIFFRACTION;2.95
A0A081YAY7;495;498;4;D;5tjr_D;missing_residues;498;2017;X-RAY DIFFRACTION;2.95
A0A081YAY7;1;1;1;D;5tjr_E;missing_residues;498;2017;X-RAY DIFFRACTION;2.95
A0A081YAY7;2;274;273;S;5tjr_E;missing_residues;498;2017;X-RAY DIFFRACTION;2.95
A0A081YAY7;275;278;4;D;5tjr_E;missing_residues;498;2017;X-RAY DIFFRACTION;2.95
A0A081YAY7;279;306;28;S;5tjr_E;missing_residues;498;2017;X-RAY DIFFRACTION;2.95
A0A081YAY7;307;328;22;D;5tjr_E;missing_residues;498;2017;X-RAY DIFFRACTION;2.95
A0A081YAY7;329;351;23;S;5tjr_E;missing_residues;498;2017;X-RAY DIFFRACTION;2.95
A0A081YAY7;352;363;12;D;5tjr_E;missing_residues;498;2017;X-RAY DIFFRACTION;2.95
A0A081YAY7;364;494;131;S;5tjr_E;missing_residues;498;2017;X-RAY DIFFRACTION;2.95
A0A081YAY7;495;498;4;D;5tjr_E;missing_residues;498;2017;X-RAY DIFFRACTION;2.95
A0A081YAY7;1;273;273;S;5tjr_F;missing_residues;498;2017;X-RAY DIFFRACTION;2.95
A0A081YAY7;274;279;6;D;5tjr_F;missing_residues;498;2017;X-RAY DIFFRACTION;2.95
A0A081YAY7;280;307;28;S;5tjr_F;missing_residues;498;2017;X-RAY DIFFRACTION;2.95
A0A081YAY7;308;328;21;D;5tjr_F;missing_residues;498;2017;X-RAY DIFFRACTION;2.95
A0A081YAY7;329;351;23;S;5tjr_F;missing_residues;498;2017;X-RAY DIFFRACTION;2.95
A0A081YAY7;352;364;13;D;5tjr_F;missing_residues;498;2017;X-RAY DIFFRACTION;2.95
A0A081YAY7;365;494;130;S;5tjr_F;missing_residues;498;2017;X-RAY DIFFRACTION;2.95
A0A081YAY7;495;498;4;D;5tjr_F;missing_residues;498;2017;X-RAY DIFFRACTION;2.95
A0A083ZID3;26;125;100;S;6ije_B;missing_residues;129;2018;X-RAY DIFFRACTION;1.55
A0A083ZID3;126;129;4;D;6ije_B;missing_residues;129;2018;X-RAY DIFFRACTION;1.55
A0A083ZID3;26;26;1;D;6ije_A;missing_residues;129;2018;X-RAY DIFFRACTION;1.55
A0A083ZID3;27;126;100;S;6ije_A;missing_residues;129;2018;X-RAY DIFFRACTION;1.55
A0A083ZID3;127;129;3;D;6ije_A;missing_residues;129;2018;X-RAY DIFFRACTION;1.55
A0A083ZID3;26;125;100;S;6ijf_A;missing_residues;129;2018;X-RAY DIFFRACTION;1.9
A0A083ZID3;126;129;4;D;6ijf_A;missing_residues;129;2018;X-RAY DIFFRACTION;1.9
A0A083ZID3;26;26;1;D;6ijf_B;missing_residues;129;2018;X-RAY DIFFRACTION;1.9
A0A083ZID3;27;125;99;S;6ijf_B;missing_residues;129;2018;X-RAY DIFFRACTION;1.9
A0A083ZID3;126;129;4;D;6ijf_B;missing_residues;129;2018;X-RAY DIFFRACTION;1.9
A0A083ZID4;1;163;163;S;6ijf_C;missing_residues;166;2018;X-RAY DIFFRACTION;1.9
A0A083ZID4;1;163;163;S;6ijf_D;missing_residues;166;2018;X-RAY DIFFRACTION;1.9
A0A083ZJN8;30;157;128;S;5j9r_A;missing_residues;355;2017;X-RAY DIFFRACTION;2.8
A0A083ZJN8;158;166;9;D;5j9r_A;missing_residues;355;2017;X-RAY DIFFRACTION;2.8
A0A083ZJN8;167;355;189;S;5j9r_A;missing_residues;355;2017;X-RAY DIFFRACTION;2.8
A0A083ZJN8;30;157;128;S;5j9r_B;missing_residues;355;2017;X-RAY DIFFRACTION;2.8
A0A083ZJN8;158;166;9;D;5j9r_B;missing_residues;355;2017;X-RAY DIFFRACTION;2.8
A0A083ZJN8;167;355;189;S;5j9r_B;missing_residues;355;2017;X-RAY DIFFRACTION;2.8
A0A083ZJN8;30;157;128;S;5j9r_D;missing_residues;355;2017;X-RAY DIFFRACTION;2.8
A0A083ZJN8;158;166;9;D;5j9r_D;missing_residues;355;2017;X-RAY DIFFRACTION;2.8
A0A083ZJN8;167;355;189;S;5j9r_D;missing_residues;355;2017;X-RAY DIFFRACTION;2.8
A0A083ZJN8;30;157;128;S;5j9r_C;missing_residues;355;2017;X-RAY DIFFRACTION;2.8
A0A083ZJN8;158;166;9;D;5j9r_C;missing_residues;355;2017;X-RAY DIFFRACTION;2.8
A0A083ZJN8;167;355;189;S;5j9r_C;missing_residues;355;2017;X-RAY DIFFRACTION;2.8
A0A083ZKV2;1;62;62;S;5ohy_A;missing_residues;664;2018;X-RAY DIFFRACTION;1.77
A0A083ZKV2;63;65;3;D;5ohy_A;missing_residues;664;2018;X-RAY DIFFRACTION;1.77
A0A083ZKV2;66;663;598;S;5ohy_A;missing_residues;664;2018;X-RAY DIFFRACTION;1.77
A0A083ZKV2;664;664;1;D;5ohy_A;missing_residues;664;2018;X-RAY DIFFRACTION;1.77
A0A083ZKV2;1;64;64;S;5ohy_B;missing_residues;664;2018;X-RAY DIFFRACTION;1.77
A0A083ZKV2;65;65;1;D;5ohy_B;missing_residues;664;2018;X-RAY DIFFRACTION;1.77
A0A083ZKV2;66;664;599;S;5ohy_B;missing_residues;664;2018;X-RAY DIFFRACTION;1.77
A0A083ZKV2;1;4;4;S;5ohy_C;missing_residues;664;2018;X-RAY DIFFRACTION;1.77
A0A083ZKV2;5;6;2;D;5ohy_C;missing_residues;664;2018;X-RAY DIFFRACTION;1.77
A0A083ZKV2;7;62;56;S;5ohy_C;missing_residues;664;2018;X-RAY DIFFRACTION;1.77
A0A083ZKV2;63;65;3;D;5ohy_C;missing_residues;664;2018;X-RAY DIFFRACTION;1.77
A0A083ZKV2;66;664;599;S;5ohy_C;missing_residues;664;2018;X-RAY DIFFRACTION;1.77
A0A083ZKV2;1;8;8;D;5ohy_D;missing_residues;664;2018;X-RAY DIFFRACTION;1.77
A0A083ZKV2;9;63;55;S;5ohy_D;missing_residues;664;2018;X-RAY DIFFRACTION;1.77
A0A083ZKV2;64;65;2;D;5ohy_D;missing_residues;664;2018;X-RAY DIFFRACTION;1.77
A0A083ZKV2;66;664;599;S;5ohy_D;missing_residues;664;2018;X-RAY DIFFRACTION;1.77
A0A083ZKV2;1;661;661;S;5ohs_A;missing_residues;664;2018;X-RAY DIFFRACTION;1.97
A0A083ZKV2;662;664;3;D;5ohs_A;missing_residues;664;2018;X-RAY DIFFRACTION;1.97
A0A083ZKV2;1;663;663;S;5ohs_B;missing_residues;664;2018;X-RAY DIFFRACTION;1.97
A0A083ZKV2;664;664;1;D;5ohs_B;missing_residues;664;2018;X-RAY DIFFRACTION;1.97
A0A083ZKV2;1;661;661;S;5ohs_C;missing_residues;664;2018;X-RAY DIFFRACTION;1.97
A0A083ZKV2;662;664;3;D;5ohs_C;missing_residues;664;2018;X-RAY DIFFRACTION;1.97
A0A083ZKV2;1;662;662;S;5ohs_D;missing_residues;664;2018;X-RAY DIFFRACTION;1.97
A0A083ZKV2;663;664;2;D;5ohs_D;missing_residues;664;2018;X-RAY DIFFRACTION;1.97
A0A083ZKV2;1;661;661;S;5ohs_E;missing_residues;664;2018;X-RAY DIFFRACTION;1.97
A0A083ZKV2;662;664;3;D;5ohs_E;missing_residues;664;2018;X-RAY DIFFRACTION;1.97
A0A083ZKV2;1;664;664;S;5ohs_F;missing_residues;664;2018;X-RAY DIFFRACTION;1.97
A0A083ZKV2;1;661;661;S;5ohs_G;missing_residues;664;2018;X-RAY DIFFRACTION;1.97
A0A083ZKV2;662;664;3;D;5ohs_G;missing_residues;664;2018;X-RAY DIFFRACTION;1.97
A0A083ZKV2;1;661;661;S;5ohs_H;missing_residues;664;2018;X-RAY DIFFRACTION;1.97
A0A083ZKV2;662;664;3;D;5ohs_H;missing_residues;664;2018;X-RAY DIFFRACTION;1.97
A0A083ZM57;19;25;7;D;6eq0_A;missing_residues;695;2018;X-RAY DIFFRACTION;2.45
A0A083ZM57;26;695;670;S;6eq0_A;missing_residues;695;2018;X-RAY DIFFRACTION;2.45
A0A083ZM57;19;25;7;D;6eq0_B;missing_residues;695;2018;X-RAY DIFFRACTION;2.45
A0A083ZM57;26;695;670;S;6eq0_B;missing_residues;695;2018;X-RAY DIFFRACTION;2.45
A0A083ZM57;19;25;7;D;6epz_A;missing_residues;695;2018;X-RAY DIFFRACTION;1.8
A0A083ZM57;26;695;670;S;6epz_A;missing_residues;695;2018;X-RAY DIFFRACTION;1.8
A0A083ZM57;19;25;7;D;6epz_D;missing_residues;695;2018;X-RAY DIFFRACTION;1.8
A0A083ZM57;26;695;670;S;6epz_D;missing_residues;695;2018;X-RAY DIFFRACTION;1.8
A0A083ZM57;19;24;6;D;6epz_C;missing_residues;695;2018;X-RAY DIFFRACTION;1.8
A0A083ZM57;25;695;671;S;6epz_C;missing_residues;695;2018;X-RAY DIFFRACTION;1.8
A0A083ZM57;19;25;7;D;6epz_B;missing_residues;695;2018;X-RAY DIFFRACTION;1.8
A0A083ZM57;26;695;670;S;6epz_B;missing_residues;695;2018;X-RAY DIFFRACTION;1.8
A0A083ZM57;19;25;7;D;6epy_A;missing_residues;695;2018;X-RAY DIFFRACTION;2.04
A0A083ZM57;26;694;669;S;6epy_A;missing_residues;695;2018;X-RAY DIFFRACTION;2.04
A0A083ZM57;695;695;1;D;6epy_A;missing_residues;695;2018;X-RAY DIFFRACTION;2.04
A0A083ZM57;19;25;7;D;6epy_B;missing_residues;695;2018;X-RAY DIFFRACTION;2.04
A0A083ZM57;26;694;669;S;6epy_B;missing_residues;695;2018;X-RAY DIFFRACTION;2.04
A0A083ZM57;695;695;1;D;6epy_B;missing_residues;695;2018;X-RAY DIFFRACTION;2.04
A0A083ZM57;19;25;7;D;6epy_C;missing_residues;695;2018;X-RAY DIFFRACTION;2.04
A0A083ZM57;26;694;669;S;6epy_C;missing_residues;695;2018;X-RAY DIFFRACTION;2.04
A0A083ZM57;695;695;1;D;6epy_C;missing_residues;695;2018;X-RAY DIFFRACTION;2.04
A0A083ZM57;19;25;7;D;6epy_D;missing_residues;695;2018;X-RAY DIFFRACTION;2.04
A0A083ZM57;26;690;665;S;6epy_D;missing_residues;695;2018;X-RAY DIFFRACTION;2.04
A0A083ZM57;691;695;5;D;6epy_D;missing_residues;695;2018;X-RAY DIFFRACTION;2.04
A0A083ZM57;19;25;7;D;6eq8_D;missing_residues;695;2018;X-RAY DIFFRACTION;2.19
A0A083ZM57;26;695;670;S;6eq8_D;missing_residues;695;2018;X-RAY DIFFRACTION;2.19
A0A083ZM57;19;25;7;D;6eq8_B;missing_residues;695;2018;X-RAY DIFFRACTION;2.19
A0A083ZM57;26;695;670;S;6eq8_B;missing_residues;695;2018;X-RAY DIFFRACTION;2.19
A0A083ZM57;19;25;7;D;6eq8_C;missing_residues;695;2018;X-RAY DIFFRACTION;2.19
A0A083ZM57;26;695;670;S;6eq8_C;missing_residues;695;2018;X-RAY DIFFRACTION;2.19
A0A083ZM57;19;25;7;D;6eq8_A;missing_residues;695;2018;X-RAY DIFFRACTION;2.19
A0A083ZM57;26;695;670;S;6eq8_A;missing_residues;695;2018;X-RAY DIFFRACTION;2.19
A0A083ZM57;19;25;7;D;6eq1_B;missing_residues;695;2018;X-RAY DIFFRACTION;2.1
A0A083ZM57;26;695;670;S;6eq1_B;missing_residues;695;2018;X-RAY DIFFRACTION;2.1
A0A083ZM57;19;25;7;D;6eq1_A;missing_residues;695;2018;X-RAY DIFFRACTION;2.1
A0A083ZM57;26;694;669;S;6eq1_A;missing_residues;695;2018;X-RAY DIFFRACTION;2.1
A0A083ZM57;695;695;1;D;6eq1_A;missing_residues;695;2018;X-RAY DIFFRACTION;2.1
A0A084CH09;1;9;9;D;5cos_A;missing_residues;324;2015;X-RAY DIFFRACTION;2.02
A0A084CH09;10;65;56;S;5cos_A;missing_residues;324;2015;X-RAY DIFFRACTION;2.02
A0A084CH09;66;82;17;D;5cos_A;missing_residues;324;2015;X-RAY DIFFRACTION;2.02
A0A084CH09;1;10;10;D;5cos_B;missing_residues;324;2015;X-RAY DIFFRACTION;2.02
A0A084CH09;11;65;55;S;5cos_B;missing_residues;324;2015;X-RAY DIFFRACTION;2.02
A0A084CH09;66;82;17;D;5cos_B;missing_residues;324;2015;X-RAY DIFFRACTION;2.02
A0A084CH09;1;7;7;D;5cos_C;missing_residues;324;2015;X-RAY DIFFRACTION;2.02
A0A084CH09;8;65;58;S;5cos_C;missing_residues;324;2015;X-RAY DIFFRACTION;2.02
A0A084CH09;66;82;17;D;5cos_C;missing_residues;324;2015;X-RAY DIFFRACTION;2.02
A0A084CH09;1;4;4;D;5cos_D;missing_residues;324;2015;X-RAY DIFFRACTION;2.02
A0A084CH09;5;65;61;S;5cos_D;missing_residues;324;2015;X-RAY DIFFRACTION;2.02
A0A084CH09;66;82;17;D;5cos_D;missing_residues;324;2015;X-RAY DIFFRACTION;2.02
A0A084JZF2;1;43;43;D;6d3u_A;missing_residues;303;2018;X-RAY DIFFRACTION;2.21
A0A084JZF2;44;303;260;S;6d3u_A;missing_residues;303;2018;X-RAY DIFFRACTION;2.21
A0A084JZF2;1;43;43;D;6d3u_B;missing_residues;303;2018;X-RAY DIFFRACTION;2.21
A0A084JZF2;44;303;260;S;6d3u_B;missing_residues;303;2018;X-RAY DIFFRACTION;2.21
A0A084JZF2;1;43;43;D;6d2c_A;missing_residues;303;2018;X-RAY DIFFRACTION;1.91
A0A084JZF2;44;303;260;S;6d2c_A;missing_residues;303;2018;X-RAY DIFFRACTION;1.91
A0A084JZF2;1;43;43;D;6d2c_B;missing_residues;303;2018;X-RAY DIFFRACTION;1.91
A0A084JZF2;44;303;260;S;6d2c_B;missing_residues;303;2018;X-RAY DIFFRACTION;1.91
A0A086SLX8;1;222;222;S;5cxk_A;missing_residues;222;2015;X-RAY DIFFRACTION;1.9
A0A086SLX8;1;222;222;S;5cxk_B;missing_residues;222;2015;X-RAY DIFFRACTION;1.9
A0A086SLX8;1;222;222;S;5cxk_H;missing_residues;222;2015;X-RAY DIFFRACTION;1.9
A0A086SLX8;1;222;222;S;5cxk_G;missing_residues;222;2015;X-RAY DIFFRACTION;1.9
A0A086SLX8;1;222;222;S;5cxk_D;missing_residues;222;2015;X-RAY DIFFRACTION;1.9
A0A086SLX8;1;222;222;S;5cxk_C;missing_residues;222;2015;X-RAY DIFFRACTION;1.9
A0A086SLX8;1;222;222;S;5cxk_F;missing_residues;222;2015;X-RAY DIFFRACTION;1.9
A0A086SLX8;1;222;222;S;5cxk_E;missing_residues;222;2015;X-RAY DIFFRACTION;1.9
A0A086SY89;1;89;89;D;5mrj_A;missing_residues;396;2018;X-RAY DIFFRACTION;2.7
A0A086SY89;90;396;307;S;5mrj_A;missing_residues;396;2018;X-RAY DIFFRACTION;2.7
A0A086SY89;1;91;91;D;5mrj_B;missing_residues;396;2018;X-RAY DIFFRACTION;2.7
A0A086SY89;92;396;305;S;5mrj_B;missing_residues;396;2018;X-RAY DIFFRACTION;2.7
A0A086T6R4;2;16;15;D;5m2d_A;missing_residues;236;2017;X-RAY DIFFRACTION;2.1
A0A086T6R4;17;236;220;S;5m2d_A;missing_residues;236;2017;X-RAY DIFFRACTION;2.1
A0A086T6R4;2;16;15;D;5m2d_B;missing_residues;236;2017;X-RAY DIFFRACTION;2.1
A0A086T6R4;17;236;220;S;5m2d_B;missing_residues;236;2017;X-RAY DIFFRACTION;2.1
A0A087I947;86;87;2;S;5b7d_A;missing_residues;301;2017;X-RAY DIFFRACTION;1.52
A0A087I947;88;94;7;D;5b7d_A;missing_residues;301;2017;X-RAY DIFFRACTION;1.52
A0A087I947;95;301;207;S;5b7d_A;missing_residues;301;2017;X-RAY DIFFRACTION;1.52
A0A087I947;86;87;2;S;5b7d_B;missing_residues;301;2017;X-RAY DIFFRACTION;1.52
A0A087I947;88;93;6;D;5b7d_B;missing_residues;301;2017;X-RAY DIFFRACTION;1.52
A0A087I947;94;301;208;S;5b7d_B;missing_residues;301;2017;X-RAY DIFFRACTION;1.52
A0A087I947;86;87;2;S;5x0q_A;missing_residues;301;2017;X-RAY DIFFRACTION;1.55
A0A087I947;88;94;7;D;5x0q_A;missing_residues;301;2017;X-RAY DIFFRACTION;1.55
A0A087I947;95;301;207;S;5x0q_A;missing_residues;301;2017;X-RAY DIFFRACTION;1.55
A0A087I947;86;87;2;S;5x0q_B;missing_residues;301;2017;X-RAY DIFFRACTION;1.55
A0A087I947;88;94;7;D;5x0q_B;missing_residues;301;2017;X-RAY DIFFRACTION;1.55
A0A087I947;95;301;207;S;5x0q_B;missing_residues;301;2017;X-RAY DIFFRACTION;1.55
A0A087I947;86;95;10;D;5b70_A;missing_residues;301;2017;X-RAY DIFFRACTION;2.3
A0A087I947;96;301;206;S;5b70_A;missing_residues;301;2017;X-RAY DIFFRACTION;2.3
A0A087I947;86;87;2;S;5b70_B;missing_residues;301;2017;X-RAY DIFFRACTION;2.3
A0A087I947;88;92;5;D;5b70_B;missing_residues;301;2017;X-RAY DIFFRACTION;2.3
A0A087I947;93;301;209;S;5b70_B;missing_residues;301;2017;X-RAY DIFFRACTION;2.3
A0A087I947;86;86;1;S;5b70_C;missing_residues;301;2017;X-RAY DIFFRACTION;2.3
A0A087I947;87;94;8;D;5b70_C;missing_residues;301;2017;X-RAY DIFFRACTION;2.3
A0A087I947;95;301;207;S;5b70_C;missing_residues;301;2017;X-RAY DIFFRACTION;2.3
A0A087I947;86;89;4;S;5b70_D;missing_residues;301;2017;X-RAY DIFFRACTION;2.3
A0A087I947;90;94;5;D;5b70_D;missing_residues;301;2017;X-RAY DIFFRACTION;2.3
A0A087I947;95;301;207;S;5b70_D;missing_residues;301;2017;X-RAY DIFFRACTION;2.3
A0A087I947;86;87;2;S;5x0v_A;missing_residues;301;2017;X-RAY DIFFRACTION;1.6
A0A087I947;88;93;6;D;5x0v_A;missing_residues;301;2017;X-RAY DIFFRACTION;1.6
A0A087I947;94;301;208;S;5x0v_A;missing_residues;301;2017;X-RAY DIFFRACTION;1.6
A0A087I947;86;87;2;S;5x0v_B;missing_residues;301;2017;X-RAY DIFFRACTION;1.6
A0A087I947;88;93;6;D;5x0v_B;missing_residues;301;2017;X-RAY DIFFRACTION;1.6
A0A087I947;94;301;208;S;5x0v_B;missing_residues;301;2017;X-RAY DIFFRACTION;1.6
A0A087IWB4;88;89;2;D;5x0o_A;missing_residues;291;2017;X-RAY DIFFRACTION;2.4
A0A087IWB4;90;147;58;S;5x0o_A;missing_residues;291;2017;X-RAY DIFFRACTION;2.4
A0A087IWB4;148;149;2;D;5x0o_A;missing_residues;291;2017;X-RAY DIFFRACTION;2.4
A0A087IWB4;150;269;120;S;5x0o_A;missing_residues;291;2017;X-RAY DIFFRACTION;2.4
A0A087IWB4;270;272;3;D;5x0o_A;missing_residues;291;2017;X-RAY DIFFRACTION;2.4
A0A087IWB4;273;288;16;S;5x0o_A;missing_residues;291;2017;X-RAY DIFFRACTION;2.4
A0A087IWB4;289;291;3;D;5x0o_A;missing_residues;291;2017;X-RAY DIFFRACTION;2.4
A0A087IWB4;88;89;2;D;5x0o_B;missing_residues;291;2017;X-RAY DIFFRACTION;2.4
A0A087IWB4;90;147;58;S;5x0o_B;missing_residues;291;2017;X-RAY DIFFRACTION;2.4
A0A087IWB4;148;151;4;D;5x0o_B;missing_residues;291;2017;X-RAY DIFFRACTION;2.4
A0A087IWB4;152;270;119;S;5x0o_B;missing_residues;291;2017;X-RAY DIFFRACTION;2.4
A0A087IWB4;271;273;3;D;5x0o_B;missing_residues;291;2017;X-RAY DIFFRACTION;2.4
A0A087IWB4;274;288;15;S;5x0o_B;missing_residues;291;2017;X-RAY DIFFRACTION;2.4
A0A087IWB4;289;291;3;D;5x0o_B;missing_residues;291;2017;X-RAY DIFFRACTION;2.4
A0A087IWB4;88;148;61;S;5x0o_C;missing_residues;291;2017;X-RAY DIFFRACTION;2.4
A0A087IWB4;149;150;2;D;5x0o_C;missing_residues;291;2017;X-RAY DIFFRACTION;2.4
A0A087IWB4;151;288;138;S;5x0o_C;missing_residues;291;2017;X-RAY DIFFRACTION;2.4
A0A087IWB4;289;291;3;D;5x0o_C;missing_residues;291;2017;X-RAY DIFFRACTION;2.4
A0A087IWB4;88;89;2;D;5x0o_D;missing_residues;291;2017;X-RAY DIFFRACTION;2.4
A0A087IWB4;90;288;199;S;5x0o_D;missing_residues;291;2017;X-RAY DIFFRACTION;2.4
A0A087IWB4;289;291;3;D;5x0o_D;missing_residues;291;2017;X-RAY DIFFRACTION;2.4
A0A087IWB4;88;89;2;D;5x0o_E;missing_residues;291;2017;X-RAY DIFFRACTION;2.4
A0A087IWB4;90;288;199;S;5x0o_E;missing_residues;291;2017;X-RAY DIFFRACTION;2.4
A0A087IWB4;289;291;3;D;5x0o_E;missing_residues;291;2017;X-RAY DIFFRACTION;2.4
A0A087IWB4;88;88;1;D;5x0o_F;missing_residues;291;2017;X-RAY DIFFRACTION;2.4
A0A087IWB4;89;147;59;S;5x0o_F;missing_residues;291;2017;X-RAY DIFFRACTION;2.4
A0A087IWB4;148;149;2;D;5x0o_F;missing_residues;291;2017;X-RAY DIFFRACTION;2.4
A0A087IWB4;150;269;120;S;5x0o_F;missing_residues;291;2017;X-RAY DIFFRACTION;2.4
A0A087IWB4;270;273;4;D;5x0o_F;missing_residues;291;2017;X-RAY DIFFRACTION;2.4
A0A087IWB4;274;288;15;S;5x0o_F;missing_residues;291;2017;X-RAY DIFFRACTION;2.4
A0A087IWB4;289;291;3;D;5x0o_F;missing_residues;291;2017;X-RAY DIFFRACTION;2.4
A0A087IWB4;88;91;4;D;5x0n_A;missing_residues;291;2017;X-RAY DIFFRACTION;2.99
A0A087IWB4;92;127;36;S;5x0n_A;missing_residues;291;2017;X-RAY DIFFRACTION;2.99
A0A087IWB4;128;134;7;D;5x0n_A;missing_residues;291;2017;X-RAY DIFFRACTION;2.99
A0A087IWB4;135;270;136;S;5x0n_A;missing_residues;291;2017;X-RAY DIFFRACTION;2.99
A0A087IWB4;271;274;4;D;5x0n_A;missing_residues;291;2017;X-RAY DIFFRACTION;2.99
A0A087IWB4;275;288;14;S;5x0n_A;missing_residues;291;2017;X-RAY DIFFRACTION;2.99
A0A087IWB4;289;291;3;D;5x0n_A;missing_residues;291;2017;X-RAY DIFFRACTION;2.99
A0A087IWB4;88;90;3;D;5x0n_B;missing_residues;291;2017;X-RAY DIFFRACTION;2.99
A0A087IWB4;91;127;37;S;5x0n_B;missing_residues;291;2017;X-RAY DIFFRACTION;2.99
A0A087IWB4;128;131;4;D;5x0n_B;missing_residues;291;2017;X-RAY DIFFRACTION;2.99
A0A087IWB4;132;147;16;S;5x0n_B;missing_residues;291;2017;X-RAY DIFFRACTION;2.99
A0A087IWB4;148;148;1;D;5x0n_B;missing_residues;291;2017;X-RAY DIFFRACTION;2.99
A0A087IWB4;149;270;122;S;5x0n_B;missing_residues;291;2017;X-RAY DIFFRACTION;2.99
A0A087IWB4;271;273;3;D;5x0n_B;missing_residues;291;2017;X-RAY DIFFRACTION;2.99
A0A087IWB4;274;288;15;S;5x0n_B;missing_residues;291;2017;X-RAY DIFFRACTION;2.99
A0A087IWB4;289;291;3;D;5x0n_B;missing_residues;291;2017;X-RAY DIFFRACTION;2.99
A0A087IWB4;88;89;2;D;5x0n_C;missing_residues;291;2017;X-RAY DIFFRACTION;2.99
A0A087IWB4;90;129;40;S;5x0n_C;missing_residues;291;2017;X-RAY DIFFRACTION;2.99
A0A087IWB4;130;130;1;D;5x0n_C;missing_residues;291;2017;X-RAY DIFFRACTION;2.99
A0A087IWB4;131;270;140;S;5x0n_C;missing_residues;291;2017;X-RAY DIFFRACTION;2.99
A0A087IWB4;271;274;4;D;5x0n_C;missing_residues;291;2017;X-RAY DIFFRACTION;2.99
A0A087IWB4;275;290;16;S;5x0n_C;missing_residues;291;2017;X-RAY DIFFRACTION;2.99
A0A087IWB4;291;291;1;D;5x0n_C;missing_residues;291;2017;X-RAY DIFFRACTION;2.99
A0A087IWB4;88;89;2;D;5x0n_D;missing_residues;291;2017;X-RAY DIFFRACTION;2.99
A0A087IWB4;90;148;59;S;5x0n_D;missing_residues;291;2017;X-RAY DIFFRACTION;2.99
A0A087IWB4;149;150;2;D;5x0n_D;missing_residues;291;2017;X-RAY DIFFRACTION;2.99
A0A087IWB4;151;288;138;S;5x0n_D;missing_residues;291;2017;X-RAY DIFFRACTION;2.99
A0A087IWB4;289;291;3;D;5x0n_D;missing_residues;291;2017;X-RAY DIFFRACTION;2.99
A0A087IWB4;88;89;2;D;5x0n_E;missing_residues;291;2017;X-RAY DIFFRACTION;2.99
A0A087IWB4;90;129;40;S;5x0n_E;missing_residues;291;2017;X-RAY DIFFRACTION;2.99
A0A087IWB4;130;130;1;D;5x0n_E;missing_residues;291;2017;X-RAY DIFFRACTION;2.99
A0A087IWB4;131;270;140;S;5x0n_E;missing_residues;291;2017;X-RAY DIFFRACTION;2.99
A0A087IWB4;271;273;3;D;5x0n_E;missing_residues;291;2017;X-RAY DIFFRACTION;2.99
A0A087IWB4;274;290;17;S;5x0n_E;missing_residues;291;2017;X-RAY DIFFRACTION;2.99
A0A087IWB4;291;291;1;D;5x0n_E;missing_residues;291;2017;X-RAY DIFFRACTION;2.99
A0A087IWB4;88;90;3;D;5x0n_F;missing_residues;291;2017;X-RAY DIFFRACTION;2.99
A0A087IWB4;91;128;38;S;5x0n_F;missing_residues;291;2017;X-RAY DIFFRACTION;2.99
A0A087IWB4;129;137;9;D;5x0n_F;missing_residues;291;2017;X-RAY DIFFRACTION;2.99
A0A087IWB4;138;145;8;S;5x0n_F;missing_residues;291;2017;X-RAY DIFFRACTION;2.99
A0A087IWB4;146;149;4;D;5x0n_F;missing_residues;291;2017;X-RAY DIFFRACTION;2.99
A0A087IWB4;150;270;121;S;5x0n_F;missing_residues;291;2017;X-RAY DIFFRACTION;2.99
A0A087IWB4;271;274;4;D;5x0n_F;missing_residues;291;2017;X-RAY DIFFRACTION;2.99
A0A087IWB4;275;288;14;S;5x0n_F;missing_residues;291;2017;X-RAY DIFFRACTION;2.99
A0A087IWB4;289;291;3;D;5x0n_F;missing_residues;291;2017;X-RAY DIFFRACTION;2.99
A0A087IWB4;88;89;2;D;5fhk_A;missing_residues;291;2017;X-RAY DIFFRACTION;1.9
A0A087IWB4;90;270;181;S;5fhk_A;missing_residues;291;2017;X-RAY DIFFRACTION;1.9
A0A087IWB4;271;273;3;D;5fhk_A;missing_residues;291;2017;X-RAY DIFFRACTION;1.9
A0A087IWB4;274;289;16;S;5fhk_A;missing_residues;291;2017;X-RAY DIFFRACTION;1.9
A0A087IWB4;290;291;2;D;5fhk_A;missing_residues;291;2017;X-RAY DIFFRACTION;1.9
A0A087IWB4;88;90;3;D;5fhk_B;missing_residues;291;2017;X-RAY DIFFRACTION;1.9
A0A087IWB4;91;146;56;S;5fhk_B;missing_residues;291;2017;X-RAY DIFFRACTION;1.9
A0A087IWB4;147;149;3;D;5fhk_B;missing_residues;291;2017;X-RAY DIFFRACTION;1.9
A0A087IWB4;150;270;121;S;5fhk_B;missing_residues;291;2017;X-RAY DIFFRACTION;1.9
A0A087IWB4;271;272;2;D;5fhk_B;missing_residues;291;2017;X-RAY DIFFRACTION;1.9
A0A087IWB4;273;288;16;S;5fhk_B;missing_residues;291;2017;X-RAY DIFFRACTION;1.9
A0A087IWB4;289;291;3;D;5fhk_B;missing_residues;291;2017;X-RAY DIFFRACTION;1.9
A0A087IWB4;88;128;41;S;5fhk_C;missing_residues;291;2017;X-RAY DIFFRACTION;1.9
A0A087IWB4;129;131;3;D;5fhk_C;missing_residues;291;2017;X-RAY DIFFRACTION;1.9
A0A087IWB4;132;147;16;S;5fhk_C;missing_residues;291;2017;X-RAY DIFFRACTION;1.9
A0A087IWB4;148;149;2;D;5fhk_C;missing_residues;291;2017;X-RAY DIFFRACTION;1.9
A0A087IWB4;150;288;139;S;5fhk_C;missing_residues;291;2017;X-RAY DIFFRACTION;1.9
A0A087IWB4;289;291;3;D;5fhk_C;missing_residues;291;2017;X-RAY DIFFRACTION;1.9
A0A087IWB4;88;289;202;S;5fhk_D;missing_residues;291;2017;X-RAY DIFFRACTION;1.9
A0A087IWB4;290;291;2;D;5fhk_D;missing_residues;291;2017;X-RAY DIFFRACTION;1.9
A0A087IWB4;88;88;1;D;5fhk_E;missing_residues;291;2017;X-RAY DIFFRACTION;1.9
A0A087IWB4;89;288;200;S;5fhk_E;missing_residues;291;2017;X-RAY DIFFRACTION;1.9
A0A087IWB4;289;291;3;D;5fhk_E;missing_residues;291;2017;X-RAY DIFFRACTION;1.9
A0A087IWB4;88;88;1;D;5fhk_F;missing_residues;291;2017;X-RAY DIFFRACTION;1.9
A0A087IWB4;89;147;59;S;5fhk_F;missing_residues;291;2017;X-RAY DIFFRACTION;1.9
A0A087IWB4;148;149;2;D;5fhk_F;missing_residues;291;2017;X-RAY DIFFRACTION;1.9
A0A087IWB4;150;289;140;S;5fhk_F;missing_residues;291;2017;X-RAY DIFFRACTION;1.9
A0A087IWB4;290;291;2;D;5fhk_F;missing_residues;291;2017;X-RAY DIFFRACTION;1.9
A0A087WNH1;1;1;1;D;3wfl_A;missing_residues;342;2014;X-RAY DIFFRACTION;1.6
A0A087WNH1;2;342;341;S;3wfl_A;missing_residues;342;2014;X-RAY DIFFRACTION;1.6
A0A087WNH2;1;306;306;S;4cuo_A;missing_residues;306;2014;X-RAY DIFFRACTION;1.67
A0A087WNH6;1;5;5;D;5m5k_A;missing_residues;473;2017;X-RAY DIFFRACTION;1.84
A0A087WNH6;6;473;468;S;5m5k_A;missing_residues;473;2017;X-RAY DIFFRACTION;1.84
A0A087WNH6;1;5;5;D;5m5k_B;missing_residues;473;2017;X-RAY DIFFRACTION;1.84
A0A087WNH6;6;473;468;S;5m5k_B;missing_residues;473;2017;X-RAY DIFFRACTION;1.84
A0A087WNH6;1;2;2;D;5m5k_C;missing_residues;473;2017;X-RAY DIFFRACTION;1.84
A0A087WNH6;3;473;471;S;5m5k_C;missing_residues;473;2017;X-RAY DIFFRACTION;1.84
A0A087WNH6;1;5;5;D;5m5k_D;missing_residues;473;2017;X-RAY DIFFRACTION;1.84
A0A087WNH6;6;473;468;S;5m5k_D;missing_residues;473;2017;X-RAY DIFFRACTION;1.84
A0A087WNH6;1;5;5;D;6exi_A;missing_residues;473;2018;X-RAY DIFFRACTION;1.92
A0A087WNH6;6;473;468;S;6exi_A;missing_residues;473;2018;X-RAY DIFFRACTION;1.92
A0A087WNH6;1;3;3;D;6exi_B;missing_residues;473;2018;X-RAY DIFFRACTION;1.92
A0A087WNH6;4;473;470;S;6exi_B;missing_residues;473;2018;X-RAY DIFFRACTION;1.92
A0A087WNH6;1;5;5;D;6exi_C;missing_residues;473;2018;X-RAY DIFFRACTION;1.92
A0A087WNH6;6;473;468;S;6exi_C;missing_residues;473;2018;X-RAY DIFFRACTION;1.92
A0A087WNH6;1;5;5;D;6exi_D;missing_residues;473;2018;X-RAY DIFFRACTION;1.92
A0A087WNH6;6;473;468;S;6exi_D;missing_residues;473;2018;X-RAY DIFFRACTION;1.92
A0A087WNH6;1;4;4;D;5m65_A;missing_residues;473;2017;X-RAY DIFFRACTION;1.95
A0A087WNH6;5;473;469;S;5m65_A;missing_residues;473;2017;X-RAY DIFFRACTION;1.95
A0A087WNH6;1;5;5;D;5m65_B;missing_residues;473;2017;X-RAY DIFFRACTION;1.95
A0A087WNH6;6;473;468;S;5m65_B;missing_residues;473;2017;X-RAY DIFFRACTION;1.95
A0A087WNH6;1;5;5;D;5m66_A;missing_residues;473;2017;X-RAY DIFFRACTION;1.95
A0A087WNH6;6;473;468;S;5m66_A;missing_residues;473;2017;X-RAY DIFFRACTION;1.95
A0A087WNH6;1;5;5;D;5m66_B;missing_residues;473;2017;X-RAY DIFFRACTION;1.95
A0A087WNH6;6;414;409;S;5m66_B;missing_residues;473;2017;X-RAY DIFFRACTION;1.95
A0A087WNH6;415;418;4;D;5m66_B;missing_residues;473;2017;X-RAY DIFFRACTION;1.95
A0A087WNH6;419;473;55;S;5m66_B;missing_residues;473;2017;X-RAY DIFFRACTION;1.95
A0A087WNH6;1;5;5;D;5m66_C;missing_residues;473;2017;X-RAY DIFFRACTION;1.95
A0A087WNH6;6;414;409;S;5m66_C;missing_residues;473;2017;X-RAY DIFFRACTION;1.95
A0A087WNH6;415;419;5;D;5m66_C;missing_residues;473;2017;X-RAY DIFFRACTION;1.95
A0A087WNH6;420;473;54;S;5m66_C;missing_residues;473;2017;X-RAY DIFFRACTION;1.95
A0A087WNH6;1;5;5;D;5m66_D;missing_residues;473;2017;X-RAY DIFFRACTION;1.95
A0A087WNH6;6;473;468;S;5m66_D;missing_residues;473;2017;X-RAY DIFFRACTION;1.95
A0A087WNH6;1;5;5;D;5m67_A;missing_residues;473;2017;X-RAY DIFFRACTION;1.54
A0A087WNH6;6;473;468;S;5m67_A;missing_residues;473;2017;X-RAY DIFFRACTION;1.54
A0A087WNH6;1;5;5;D;5m67_B;missing_residues;473;2017;X-RAY DIFFRACTION;1.54
A0A087WNH6;6;414;409;S;5m67_B;missing_residues;473;2017;X-RAY DIFFRACTION;1.54
A0A087WNH6;415;419;5;D;5m67_B;missing_residues;473;2017;X-RAY DIFFRACTION;1.54
A0A087WNH6;420;473;54;S;5m67_B;missing_residues;473;2017;X-RAY DIFFRACTION;1.54
A0A087WNH6;1;5;5;D;5m67_C;missing_residues;473;2017;X-RAY DIFFRACTION;1.54
A0A087WNH6;6;473;468;S;5m67_C;missing_residues;473;2017;X-RAY DIFFRACTION;1.54
A0A087WNH6;1;3;3;D;5m67_D;missing_residues;473;2017;X-RAY DIFFRACTION;1.54
A0A087WNH6;4;473;470;S;5m67_D;missing_residues;473;2017;X-RAY DIFFRACTION;1.54
A0A087WNH6;1;5;5;D;4lvc_A;missing_residues;473;2014;X-RAY DIFFRACTION;1.74
A0A087WNH6;6;473;468;S;4lvc_A;missing_residues;473;2014;X-RAY DIFFRACTION;1.74
A0A087WNH6;1;5;5;D;4lvc_B;missing_residues;473;2014;X-RAY DIFFRACTION;1.74
A0A087WNH6;6;473;468;S;4lvc_B;missing_residues;473;2014;X-RAY DIFFRACTION;1.74
A0A087WNH6;1;5;5;D;4lvc_C;missing_residues;473;2014;X-RAY DIFFRACTION;1.74
A0A087WNH6;6;473;468;S;4lvc_C;missing_residues;473;2014;X-RAY DIFFRACTION;1.74
A0A087WNH6;1;5;5;D;4lvc_D;missing_residues;473;2014;X-RAY DIFFRACTION;1.74
A0A087WNH6;6;473;468;S;4lvc_D;missing_residues;473;2014;X-RAY DIFFRACTION;1.74
A0A087WNH8;1;67;67;S;4p15_A;missing_residues;146;2014;X-RAY DIFFRACTION;1.85
A0A087WNH8;68;76;9;D;4p15_A;missing_residues;146;2014;X-RAY DIFFRACTION;1.85
A0A087WNH8;77;146;70;S;4p15_A;missing_residues;146;2014;X-RAY DIFFRACTION;1.85
A0A087WT01;20;109;90;S;5hho_D;missing_residues;109;2016;X-RAY DIFFRACTION;2.95
A0A087WT01;20;109;90;S;5hhm_D;missing_residues;109;2016;X-RAY DIFFRACTION;2.5
A0A087WT01;20;109;90;S;5hhm_I;missing_residues;109;2016;X-RAY DIFFRACTION;2.5
A0A088AJM6;20;189;170;S;5xz3_A;missing_residues;189;2018;X-RAY DIFFRACTION;1.86
A0A088AJM6;20;21;2;D;5xz3_B;missing_residues;189;2018;X-RAY DIFFRACTION;1.86
A0A088AJM6;22;189;168;S;5xz3_B;missing_residues;189;2018;X-RAY DIFFRACTION;1.86
A0A088AJM6;20;24;5;D;5xz3_C;missing_residues;189;2018;X-RAY DIFFRACTION;1.86
A0A088AJM6;25;189;165;S;5xz3_C;missing_residues;189;2018;X-RAY DIFFRACTION;1.86
A0A088AJM6;20;24;5;D;5xz3_D;missing_residues;189;2018;X-RAY DIFFRACTION;1.86
A0A088AJM6;25;189;165;S;5xz3_D;missing_residues;189;2018;X-RAY DIFFRACTION;1.86
A0A088BCU2;1;31;31;D;5xd0_A;missing_residues;409;2017;X-RAY DIFFRACTION;1.79
A0A088BCU2;32;409;378;S;5xd0_A;missing_residues;409;2017;X-RAY DIFFRACTION;1.79
A0A088BCU2;1;31;31;D;5xd0_B;missing_residues;409;2017;X-RAY DIFFRACTION;1.79
A0A088BCU2;32;409;378;S;5xd0_B;missing_residues;409;2017;X-RAY DIFFRACTION;1.79
A0A088CB91;1;275;275;S;4rnc_A;missing_residues;275;2015;X-RAY DIFFRACTION;1.95
A0A088CB91;1;275;275;S;4rnc_B;missing_residues;275;2015;X-RAY DIFFRACTION;1.95
A0A088CB91;1;275;275;S;4rnc_C;missing_residues;275;2015;X-RAY DIFFRACTION;1.95
A0A088STQ5;25;245;221;S;4po4_A;missing_residues;320;2015;X-RAY DIFFRACTION;2.5
A0A088STQ5;25;245;221;S;4po4_B;missing_residues;320;2015;X-RAY DIFFRACTION;2.5
A0A088T0J9;18;212;195;S;4zzt_A;missing_residues;535;2015;X-RAY DIFFRACTION;1.56
A0A088T0J9;213;216;4;D;4zzt_A;missing_residues;535;2015;X-RAY DIFFRACTION;1.56
A0A088T0J9;217;455;239;S;4zzt_A;missing_residues;535;2015;X-RAY DIFFRACTION;1.56
A0A088T0J9;18;455;438;S;4zzu_A;missing_residues;535;2015;X-RAY DIFFRACTION;1.44
A0A088T0J9;18;453;436;S;4zzv_A;missing_residues;535;2015;X-RAY DIFFRACTION;1.37
A0A088T0J9;454;455;2;D;4zzv_A;missing_residues;535;2015;X-RAY DIFFRACTION;1.37
A0A088T0J9;18;215;198;S;4zzw_A;missing_residues;535;2015;X-RAY DIFFRACTION;1.5
A0A088T0J9;216;218;3;D;4zzw_A;missing_residues;535;2015;X-RAY DIFFRACTION;1.5
A0A088T0J9;219;455;237;S;4zzw_A;missing_residues;535;2015;X-RAY DIFFRACTION;1.5
A0A088T0J9;18;455;438;S;5amp_A;missing_residues;535;2015;X-RAY DIFFRACTION;2.12
A0A090BWT0;25;308;284;S;5h4s_A;missing_residues;308;2017;X-RAY DIFFRACTION;1.8
A0A090CRQ5;705;915;211;S;4y6w_A;missing_residues;1067;2015;X-RAY DIFFRACTION;1.59
A0A090CRQ5;916;925;10;D;4y6w_A;missing_residues;1067;2015;X-RAY DIFFRACTION;1.59
A0A090CRQ5;705;915;211;S;4y6c_A;missing_residues;1067;2015;X-RAY DIFFRACTION;1.77
A0A090CRQ5;916;925;10;D;4y6c_A;missing_residues;1067;2015;X-RAY DIFFRACTION;1.77
A0A090KI56;30;193;164;S;4r4z_A;missing_residues;567;2015;X-RAY DIFFRACTION;2.81
A0A090KI56;194;195;2;D;4r4z_A;missing_residues;567;2015;X-RAY DIFFRACTION;2.81
A0A090KI56;196;567;372;S;4r4z_A;missing_residues;567;2015;X-RAY DIFFRACTION;2.81
A0A090KI56;30;567;538;S;4r4z_B;missing_residues;567;2015;X-RAY DIFFRACTION;2.81
A0A090KI56;30;567;538;S;4r4z_C;missing_residues;567;2015;X-RAY DIFFRACTION;2.81
A0A090KI56;30;567;538;S;4r4z_D;missing_residues;567;2015;X-RAY DIFFRACTION;2.81
A0A090KI56;30;46;17;S;4r4x_A;missing_residues;567;2015;X-RAY DIFFRACTION;1.9
A0A090KI56;47;48;2;D;4r4x_A;missing_residues;567;2015;X-RAY DIFFRACTION;1.9
A0A090KI56;49;567;519;S;4r4x_A;missing_residues;567;2015;X-RAY DIFFRACTION;1.9
A0A091SV96;86;103;18;D;5lus_A;missing_residues;1141;2017;X-RAY DIFFRACTION;1.43
A0A091SV96;104;152;49;S;5lus_A;missing_residues;1141;2017;X-RAY DIFFRACTION;1.43
A0A091SV96;86;103;18;D;5lus_B;missing_residues;1141;2017;X-RAY DIFFRACTION;1.43
A0A091SV96;104;152;49;S;5lus_B;missing_residues;1141;2017;X-RAY DIFFRACTION;1.43
A0A091SV96;86;103;18;D;5lus_C;missing_residues;1141;2017;X-RAY DIFFRACTION;1.43
A0A091SV96;104;152;49;S;5lus_C;missing_residues;1141;2017;X-RAY DIFFRACTION;1.43
A0A091SV96;86;104;19;D;5lus_D;missing_residues;1141;2017;X-RAY DIFFRACTION;1.43
A0A091SV96;105;152;48;S;5lus_D;missing_residues;1141;2017;X-RAY DIFFRACTION;1.43
A0A091SV96;86;104;19;D;5lus_E;missing_residues;1141;2017;X-RAY DIFFRACTION;1.43
A0A091SV96;105;152;48;S;5lus_E;missing_residues;1141;2017;X-RAY DIFFRACTION;1.43
A0A091SV96;86;105;20;D;5lus_F;missing_residues;1141;2017;X-RAY DIFFRACTION;1.43
A0A091SV96;106;152;47;S;5lus_F;missing_residues;1141;2017;X-RAY DIFFRACTION;1.43
A0A091SV96;86;104;19;D;5lus_G;missing_residues;1141;2017;X-RAY DIFFRACTION;1.43
A0A091SV96;105;152;48;S;5lus_G;missing_residues;1141;2017;X-RAY DIFFRACTION;1.43
A0A091SV96;86;104;19;D;5lus_H;missing_residues;1141;2017;X-RAY DIFFRACTION;1.43
A0A091SV96;105;152;48;S;5lus_H;missing_residues;1141;2017;X-RAY DIFFRACTION;1.43
A0A091SV96;86;103;18;D;5lus_I;missing_residues;1141;2017;X-RAY DIFFRACTION;1.43
A0A091SV96;104;152;49;S;5lus_I;missing_residues;1141;2017;X-RAY DIFFRACTION;1.43
A0A091SV96;86;103;18;D;5lus_J;missing_residues;1141;2017;X-RAY DIFFRACTION;1.43
A0A091SV96;104;152;49;S;5lus_J;missing_residues;1141;2017;X-RAY DIFFRACTION;1.43
A0A093VKV7;188;191;4;D;5fb7_A;missing_residues;455;2016;X-RAY DIFFRACTION;1.5
A0A093VKV7;192;342;151;S;5fb7_A;missing_residues;455;2016;X-RAY DIFFRACTION;1.5
A0A093VKV7;188;191;4;D;5fb7_B;missing_residues;455;2016;X-RAY DIFFRACTION;1.5
A0A093VKV7;192;342;151;S;5fb7_B;missing_residues;455;2016;X-RAY DIFFRACTION;1.5
A0A093VKV7;188;342;155;S;5fb7_C;missing_residues;455;2016;X-RAY DIFFRACTION;1.5
A0A093VKV7;188;342;155;S;5fb7_D;missing_residues;455;2016;X-RAY DIFFRACTION;1.5
A0A093VKV7;187;344;158;S;5csd_A;missing_residues;455;2016;X-RAY DIFFRACTION;1.45
A0A093VKV7;345;345;1;D;5csd_A;missing_residues;455;2016;X-RAY DIFFRACTION;1.45
A0A093VKV7;187;344;158;S;5csd_B;missing_residues;455;2016;X-RAY DIFFRACTION;1.45
A0A093VKV7;345;345;1;D;5csd_B;missing_residues;455;2016;X-RAY DIFFRACTION;1.45
A0A093VKV7;187;344;158;S;5csd_C;missing_residues;455;2016;X-RAY DIFFRACTION;1.45
A0A093VKV7;345;345;1;D;5csd_C;missing_residues;455;2016;X-RAY DIFFRACTION;1.45
A0A093VKV7;187;345;159;S;5csd_D;missing_residues;455;2016;X-RAY DIFFRACTION;1.45
A0A094YZ24;1;349;349;S;5yo8_A;missing_residues;351;2018;X-RAY DIFFRACTION;1.64
A0A094YZ24;350;351;2;D;5yo8_A;missing_residues;351;2018;X-RAY DIFFRACTION;1.64
A0A094YZ24;1;2;2;D;5yo8_B;missing_residues;351;2018;X-RAY DIFFRACTION;1.64
A0A094YZ24;3;348;346;S;5yo8_B;missing_residues;351;2018;X-RAY DIFFRACTION;1.64
A0A094YZ24;349;351;3;D;5yo8_B;missing_residues;351;2018;X-RAY DIFFRACTION;1.64
A0A094ZWQ2;17;20;4;D;5tix_A;missing_residues;266;2017;X-RAY DIFFRACTION;1.78
A0A094ZWQ2;21;266;246;S;5tix_A;missing_residues;266;2017;X-RAY DIFFRACTION;1.78
A0A094ZWQ2;17;20;4;D;5tix_B;missing_residues;266;2017;X-RAY DIFFRACTION;1.78
A0A094ZWQ2;21;266;246;S;5tix_B;missing_residues;266;2017;X-RAY DIFFRACTION;1.78
A0A094ZWQ2;17;20;4;D;5tiy_A;missing_residues;266;2017;X-RAY DIFFRACTION;1.76
A0A094ZWQ2;21;266;246;S;5tiy_A;missing_residues;266;2017;X-RAY DIFFRACTION;1.76
A0A094ZWQ2;17;20;4;D;6b53_A;missing_residues;266;2018;X-RAY DIFFRACTION;1.6
A0A094ZWQ2;21;266;246;S;6b53_A;missing_residues;266;2018;X-RAY DIFFRACTION;1.6
A0A094ZWQ2;17;20;4;D;6b53_B;missing_residues;266;2018;X-RAY DIFFRACTION;1.6
A0A094ZWQ2;21;266;246;S;6b53_B;missing_residues;266;2018;X-RAY DIFFRACTION;1.6
A0A094ZWQ2;17;20;4;D;6b52_A;missing_residues;266;2018;X-RAY DIFFRACTION;1.8
A0A094ZWQ2;21;266;246;S;6b52_A;missing_residues;266;2018;X-RAY DIFFRACTION;1.8
A0A094ZWQ2;17;20;4;D;6b51_A;missing_residues;266;2018;X-RAY DIFFRACTION;2.05
A0A094ZWQ2;21;266;246;S;6b51_A;missing_residues;266;2018;X-RAY DIFFRACTION;2.05
A0A094ZWQ2;17;20;4;D;5tiw_A;missing_residues;266;2017;X-RAY DIFFRACTION;1.66
A0A094ZWQ2;21;266;246;S;5tiw_A;missing_residues;266;2017;X-RAY DIFFRACTION;1.66
A0A094ZWQ2;17;20;4;D;5tiw_B;missing_residues;266;2017;X-RAY DIFFRACTION;1.66
A0A094ZWQ2;21;266;246;S;5tiw_B;missing_residues;266;2017;X-RAY DIFFRACTION;1.66
A0A094ZWQ2;17;20;4;D;6b54_A;missing_residues;266;2018;X-RAY DIFFRACTION;1.8
A0A094ZWQ2;21;266;246;S;6b54_A;missing_residues;266;2018;X-RAY DIFFRACTION;1.8
A0A094ZWQ2;17;20;4;D;5tiv_A;missing_residues;266;2017;X-RAY DIFFRACTION;1.43
A0A094ZWQ2;21;266;246;S;5tiv_A;missing_residues;266;2017;X-RAY DIFFRACTION;1.43
A0A096LNF0;7;358;352;S;4wgg_A;missing_residues;358;2015;X-RAY DIFFRACTION;2.4
A0A096LNF0;7;266;260;S;4wgg_B;missing_residues;358;2015;X-RAY DIFFRACTION;2.4
A0A096LNF0;267;271;5;D;4wgg_B;missing_residues;358;2015;X-RAY DIFFRACTION;2.4
A0A096LNF0;272;357;86;S;4wgg_B;missing_residues;358;2015;X-RAY DIFFRACTION;2.4
A0A096LNF0;358;358;1;D;4wgg_B;missing_residues;358;2015;X-RAY DIFFRACTION;2.4
A0A096LNF0;1;6;6;D;4nh4_A;missing_residues;358;2014;X-RAY DIFFRACTION;2.1
A0A096LNF0;7;358;352;S;4nh4_A;missing_residues;358;2014;X-RAY DIFFRACTION;2.1
A0A096LNF0;1;6;6;D;4nh4_B;missing_residues;358;2014;X-RAY DIFFRACTION;2.1
A0A096LNF0;7;353;347;S;4nh4_B;missing_residues;358;2014;X-RAY DIFFRACTION;2.1
A0A096LNF0;354;354;1;D;4nh4_B;missing_residues;358;2014;X-RAY DIFFRACTION;2.1
A0A096LNF0;355;358;4;S;4nh4_B;missing_residues;358;2014;X-RAY DIFFRACTION;2.1
A0A096LNF0;1;5;5;D;4we3_A;missing_residues;358;2015;X-RAY DIFFRACTION;2.6
A0A096LNF0;6;21;16;S;4we3_A;missing_residues;358;2015;X-RAY DIFFRACTION;2.6
A0A096LNF0;22;23;2;D;4we3_A;missing_residues;358;2015;X-RAY DIFFRACTION;2.6
A0A096LNF0;24;262;239;S;4we3_A;missing_residues;358;2015;X-RAY DIFFRACTION;2.6
A0A096LNF0;263;271;9;D;4we3_A;missing_residues;358;2015;X-RAY DIFFRACTION;2.6
A0A096LNF0;272;358;87;S;4we3_A;missing_residues;358;2015;X-RAY DIFFRACTION;2.6
A0A096LNF0;1;6;6;D;4we3_B;missing_residues;358;2015;X-RAY DIFFRACTION;2.6
A0A096LNF0;7;21;15;S;4we3_B;missing_residues;358;2015;X-RAY DIFFRACTION;2.6
A0A096LNF0;22;23;2;D;4we3_B;missing_residues;358;2015;X-RAY DIFFRACTION;2.6
A0A096LNF0;24;267;244;S;4we3_B;missing_residues;358;2015;X-RAY DIFFRACTION;2.6
A0A096LNF0;268;268;1;D;4we3_B;missing_residues;358;2015;X-RAY DIFFRACTION;2.6
A0A096LNF0;269;349;81;S;4we3_B;missing_residues;358;2015;X-RAY DIFFRACTION;2.6
A0A096LNF0;350;358;9;D;4we3_B;missing_residues;358;2015;X-RAY DIFFRACTION;2.6
A0A096LNF0;1;6;6;D;4we3_C;missing_residues;358;2015;X-RAY DIFFRACTION;2.6
A0A096LNF0;7;349;343;S;4we3_C;missing_residues;358;2015;X-RAY DIFFRACTION;2.6
A0A096LNF0;350;358;9;D;4we3_C;missing_residues;358;2015;X-RAY DIFFRACTION;2.6
A0A096LNF0;1;7;7;D;4we3_D;missing_residues;358;2015;X-RAY DIFFRACTION;2.6
A0A096LNF0;8;20;13;S;4we3_D;missing_residues;358;2015;X-RAY DIFFRACTION;2.6
A0A096LNF0;21;23;3;D;4we3_D;missing_residues;358;2015;X-RAY DIFFRACTION;2.6
A0A096LNF0;24;267;244;S;4we3_D;missing_residues;358;2015;X-RAY DIFFRACTION;2.6
A0A096LNF0;268;269;2;D;4we3_D;missing_residues;358;2015;X-RAY DIFFRACTION;2.6
A0A096LNF0;270;349;80;S;4we3_D;missing_residues;358;2015;X-RAY DIFFRACTION;2.6
A0A096LNF0;350;352;3;D;4we3_D;missing_residues;358;2015;X-RAY DIFFRACTION;2.6
A0A096LNF0;353;357;5;S;4we3_D;missing_residues;358;2015;X-RAY DIFFRACTION;2.6
A0A096LNF0;358;358;1;D;4we3_D;missing_residues;358;2015;X-RAY DIFFRACTION;2.6
A0A096LNF0;1;6;6;D;4mkr_A;missing_residues;358;2014;X-RAY DIFFRACTION;2.58
A0A096LNF0;7;21;15;S;4mkr_A;missing_residues;358;2014;X-RAY DIFFRACTION;2.58
A0A096LNF0;22;22;1;D;4mkr_A;missing_residues;358;2014;X-RAY DIFFRACTION;2.58
A0A096LNF0;23;68;46;S;4mkr_A;missing_residues;358;2014;X-RAY DIFFRACTION;2.58
A0A096LNF0;69;73;5;D;4mkr_A;missing_residues;358;2014;X-RAY DIFFRACTION;2.58
A0A096LNF0;74;261;188;S;4mkr_A;missing_residues;358;2014;X-RAY DIFFRACTION;2.58
A0A096LNF0;262;270;9;D;4mkr_A;missing_residues;358;2014;X-RAY DIFFRACTION;2.58
A0A096LNF0;271;349;79;S;4mkr_A;missing_residues;358;2014;X-RAY DIFFRACTION;2.58
A0A096LNF0;350;358;9;D;4mkr_A;missing_residues;358;2014;X-RAY DIFFRACTION;2.58
A0A096LNF0;1;48;48;D;4mkr_B;missing_residues;358;2014;X-RAY DIFFRACTION;2.58
A0A096LNF0;49;60;12;S;4mkr_B;missing_residues;358;2014;X-RAY DIFFRACTION;2.58
A0A096LNF0;61;85;25;D;4mkr_B;missing_residues;358;2014;X-RAY DIFFRACTION;2.58
A0A096LNF0;86;94;9;S;4mkr_B;missing_residues;358;2014;X-RAY DIFFRACTION;2.58
A0A096LNF0;95;101;7;D;4mkr_B;missing_residues;358;2014;X-RAY DIFFRACTION;2.58
A0A096LNF0;102;111;10;S;4mkr_B;missing_residues;358;2014;X-RAY DIFFRACTION;2.58
A0A096LNF0;112;113;2;D;4mkr_B;missing_residues;358;2014;X-RAY DIFFRACTION;2.58
A0A096LNF0;114;262;149;S;4mkr_B;missing_residues;358;2014;X-RAY DIFFRACTION;2.58
A0A096LNF0;263;268;6;D;4mkr_B;missing_residues;358;2014;X-RAY DIFFRACTION;2.58
A0A096LNF0;269;306;38;S;4mkr_B;missing_residues;358;2014;X-RAY DIFFRACTION;2.58
A0A096LNF0;307;339;33;D;4mkr_B;missing_residues;358;2014;X-RAY DIFFRACTION;2.58
A0A096LNF0;340;349;10;S;4mkr_B;missing_residues;358;2014;X-RAY DIFFRACTION;2.58
A0A096LNF0;350;358;9;D;4mkr_B;missing_residues;358;2014;X-RAY DIFFRACTION;2.58
A0A096LNF0;1;6;6;D;4mkr_C;missing_residues;358;2014;X-RAY DIFFRACTION;2.58
A0A096LNF0;7;69;63;S;4mkr_C;missing_residues;358;2014;X-RAY DIFFRACTION;2.58
A0A096LNF0;70;74;5;D;4mkr_C;missing_residues;358;2014;X-RAY DIFFRACTION;2.58
A0A096LNF0;75;261;187;S;4mkr_C;missing_residues;358;2014;X-RAY DIFFRACTION;2.58
A0A096LNF0;262;269;8;D;4mkr_C;missing_residues;358;2014;X-RAY DIFFRACTION;2.58
A0A096LNF0;270;349;80;S;4mkr_C;missing_residues;358;2014;X-RAY DIFFRACTION;2.58
A0A096LNF0;350;358;9;D;4mkr_C;missing_residues;358;2014;X-RAY DIFFRACTION;2.58
A0A096LNF0;1;6;6;D;4mkr_D;missing_residues;358;2014;X-RAY DIFFRACTION;2.58
A0A096LNF0;7;21;15;S;4mkr_D;missing_residues;358;2014;X-RAY DIFFRACTION;2.58
A0A096LNF0;22;24;3;D;4mkr_D;missing_residues;358;2014;X-RAY DIFFRACTION;2.58
A0A096LNF0;25;71;47;S;4mkr_D;missing_residues;358;2014;X-RAY DIFFRACTION;2.58
A0A096LNF0;72;75;4;D;4mkr_D;missing_residues;358;2014;X-RAY DIFFRACTION;2.58
A0A096LNF0;76;262;187;S;4mkr_D;missing_residues;358;2014;X-RAY DIFFRACTION;2.58
A0A096LNF0;263;271;9;D;4mkr_D;missing_residues;358;2014;X-RAY DIFFRACTION;2.58
A0A096LNF0;272;349;78;S;4mkr_D;missing_residues;358;2014;X-RAY DIFFRACTION;2.58
A0A096LNF0;350;358;9;D;4mkr_D;missing_residues;358;2014;X-RAY DIFFRACTION;2.58
A0A096LNF1;1;1;1;D;4w7i_A;missing_residues;258;2014;X-RAY DIFFRACTION;1.98
A0A096LNF1;2;198;197;S;4w7i_A;missing_residues;258;2014;X-RAY DIFFRACTION;1.98
A0A096LNF1;199;209;11;D;4w7i_A;missing_residues;258;2014;X-RAY DIFFRACTION;1.98
A0A096LNF1;210;258;49;S;4w7i_A;missing_residues;258;2014;X-RAY DIFFRACTION;1.98
A0A096LNF1;1;1;1;D;4w7i_B;missing_residues;258;2014;X-RAY DIFFRACTION;1.98
A0A096LNF1;2;198;197;S;4w7i_B;missing_residues;258;2014;X-RAY DIFFRACTION;1.98
A0A096LNF1;199;209;11;D;4w7i_B;missing_residues;258;2014;X-RAY DIFFRACTION;1.98
A0A096LNF1;210;258;49;S;4w7i_B;missing_residues;258;2014;X-RAY DIFFRACTION;1.98
A0A096LNF1;1;1;1;D;4w7i_C;missing_residues;258;2014;X-RAY DIFFRACTION;1.98
A0A096LNF1;2;198;197;S;4w7i_C;missing_residues;258;2014;X-RAY DIFFRACTION;1.98
A0A096LNF1;199;209;11;D;4w7i_C;missing_residues;258;2014;X-RAY DIFFRACTION;1.98
A0A096LNF1;210;258;49;S;4w7i_C;missing_residues;258;2014;X-RAY DIFFRACTION;1.98
A0A096LNF1;1;198;198;S;4w7i_D;missing_residues;258;2014;X-RAY DIFFRACTION;1.98
A0A096LNF1;199;209;11;D;4w7i_D;missing_residues;258;2014;X-RAY DIFFRACTION;1.98
A0A096LNF1;210;258;49;S;4w7i_D;missing_residues;258;2014;X-RAY DIFFRACTION;1.98
A0A096ZHB0;1;2;2;D;6bbw_A;missing_residues;288;2018;X-RAY DIFFRACTION;1.8
A0A096ZHB0;3;282;280;S;6bbw_A;missing_residues;288;2018;X-RAY DIFFRACTION;1.8
A0A096ZHB0;1;2;2;D;6bbw_B;missing_residues;288;2018;X-RAY DIFFRACTION;1.8
A0A096ZHB0;3;282;280;S;6bbw_B;missing_residues;288;2018;X-RAY DIFFRACTION;1.8
A0A097J792;2;161;160;S;5x33_A;missing_residues;164;2018;X-RAY DIFFRACTION;3.7
A0A097PF39;27;341;315;S;4o5n_A;missing_residues;566;2014;X-RAY DIFFRACTION;1.75
A0A097PF39;342;345;4;D;4o5n_A;missing_residues;566;2014;X-RAY DIFFRACTION;1.75
A0A097PHH8;19;337;319;S;6fyu_A;missing_residues;560;2018;X-RAY DIFFRACTION;2.64
A0A097PHH8;338;339;2;D;6fyu_A;missing_residues;560;2018;X-RAY DIFFRACTION;2.64
A0A097PHH8;340;511;172;S;6fyu_B;missing_residues;560;2018;X-RAY DIFFRACTION;2.64
A0A097PHH8;512;515;4;D;6fyu_B;missing_residues;560;2018;X-RAY DIFFRACTION;2.64
A0A097PHH8;19;336;318;S;6fyu_D;missing_residues;560;2018;X-RAY DIFFRACTION;2.64
A0A097PHH8;337;339;3;D;6fyu_D;missing_residues;560;2018;X-RAY DIFFRACTION;2.64
A0A097PHH8;340;343;4;D;6fyu_E;missing_residues;560;2018;X-RAY DIFFRACTION;2.64
A0A097PHH8;344;511;168;S;6fyu_E;missing_residues;560;2018;X-RAY DIFFRACTION;2.64
A0A097PHH8;512;515;4;D;6fyu_E;missing_residues;560;2018;X-RAY DIFFRACTION;2.64
A0A097PHH8;19;336;318;S;6fyu_G;missing_residues;560;2018;X-RAY DIFFRACTION;2.64
A0A097PHH8;337;339;3;D;6fyu_G;missing_residues;560;2018;X-RAY DIFFRACTION;2.64
A0A097PHH8;340;342;3;D;6fyu_H;missing_residues;560;2018;X-RAY DIFFRACTION;2.64
A0A097PHH8;343;510;168;S;6fyu_H;missing_residues;560;2018;X-RAY DIFFRACTION;2.64
A0A097PHH8;511;515;5;D;6fyu_H;missing_residues;560;2018;X-RAY DIFFRACTION;2.64
A0A097PHH8;340;341;2;D;5v2a_B;missing_residues;560;2017;X-RAY DIFFRACTION;4.66
A0A097PHH8;342;511;170;S;5v2a_B;missing_residues;560;2017;X-RAY DIFFRACTION;4.66
A0A097PHH8;512;515;4;D;5v2a_B;missing_residues;560;2017;X-RAY DIFFRACTION;4.66
A0A097ZPD5;9;55;47;S;5zm2_A;missing_residues;293;2018;X-RAY DIFFRACTION;2.5
A0A097ZPD5;56;72;17;D;5zm2_A;missing_residues;293;2018;X-RAY DIFFRACTION;2.5
A0A097ZPD5;73;291;219;S;5zm2_A;missing_residues;293;2018;X-RAY DIFFRACTION;2.5
A0A097ZPD5;292;293;2;D;5zm2_A;missing_residues;293;2018;X-RAY DIFFRACTION;2.5
A0A097ZPD5;9;54;46;S;5zm2_B;missing_residues;293;2018;X-RAY DIFFRACTION;2.5
A0A097ZPD5;55;71;17;D;5zm2_B;missing_residues;293;2018;X-RAY DIFFRACTION;2.5
A0A097ZPD5;72;292;221;S;5zm2_B;missing_residues;293;2018;X-RAY DIFFRACTION;2.5
A0A097ZPD5;293;293;1;D;5zm2_B;missing_residues;293;2018;X-RAY DIFFRACTION;2.5
A0A097ZPD5;9;55;47;S;5zm2_C;missing_residues;293;2018;X-RAY DIFFRACTION;2.5
A0A097ZPD5;56;71;16;D;5zm2_C;missing_residues;293;2018;X-RAY DIFFRACTION;2.5
A0A097ZPD5;72;292;221;S;5zm2_C;missing_residues;293;2018;X-RAY DIFFRACTION;2.5
A0A097ZPD5;293;293;1;D;5zm2_C;missing_residues;293;2018;X-RAY DIFFRACTION;2.5
A0A097ZPD5;9;55;47;S;5zm2_D;missing_residues;293;2018;X-RAY DIFFRACTION;2.5
A0A097ZPD5;56;70;15;D;5zm2_D;missing_residues;293;2018;X-RAY DIFFRACTION;2.5
A0A097ZPD5;71;292;222;S;5zm2_D;missing_residues;293;2018;X-RAY DIFFRACTION;2.5
A0A097ZPD5;293;293;1;D;5zm2_D;missing_residues;293;2018;X-RAY DIFFRACTION;2.5
A0A097ZPD5;9;291;283;S;5zm3_A;missing_residues;293;2018;X-RAY DIFFRACTION;2.25
A0A097ZPD5;292;293;2;D;5zm3_A;missing_residues;293;2018;X-RAY DIFFRACTION;2.25
A0A097ZPD5;9;291;283;S;5zm3_B;missing_residues;293;2018;X-RAY DIFFRACTION;2.25
A0A097ZPD5;292;293;2;D;5zm3_B;missing_residues;293;2018;X-RAY DIFFRACTION;2.25
A0A097ZPD5;9;292;284;S;5zm3_C;missing_residues;293;2018;X-RAY DIFFRACTION;2.25
A0A097ZPD5;293;293;1;D;5zm3_C;missing_residues;293;2018;X-RAY DIFFRACTION;2.25
A0A097ZPD5;9;291;283;S;5zm3_D;missing_residues;293;2018;X-RAY DIFFRACTION;2.25
A0A097ZPD5;292;293;2;D;5zm3_D;missing_residues;293;2018;X-RAY DIFFRACTION;2.25
A0A097ZPD5;9;291;283;S;5zm4_A;missing_residues;293;2018;X-RAY DIFFRACTION;1.95
A0A097ZPD5;292;293;2;D;5zm4_A;missing_residues;293;2018;X-RAY DIFFRACTION;1.95
A0A097ZPD5;9;291;283;S;5zm4_B;missing_residues;293;2018;X-RAY DIFFRACTION;1.95
A0A097ZPD5;292;293;2;D;5zm4_B;missing_residues;293;2018;X-RAY DIFFRACTION;1.95
A0A097ZPD5;9;292;284;S;5zm4_C;missing_residues;293;2018;X-RAY DIFFRACTION;1.95
A0A097ZPD5;293;293;1;D;5zm4_C;missing_residues;293;2018;X-RAY DIFFRACTION;1.95
A0A097ZPD5;9;292;284;S;5zm4_D;missing_residues;293;2018;X-RAY DIFFRACTION;1.95
A0A097ZPD5;293;293;1;D;5zm4_D;missing_residues;293;2018;X-RAY DIFFRACTION;1.95
A0A0A0QA66;54;57;4;D;4rvp_A;missing_residues;210;2015;X-RAY DIFFRACTION;2.6
A0A0A0QA66;58;210;153;S;4rvp_A;missing_residues;210;2015;X-RAY DIFFRACTION;2.6
A0A0A0QA66;54;57;4;D;4rvp_B;missing_residues;210;2015;X-RAY DIFFRACTION;2.6
A0A0A0QA66;58;210;153;S;4rvp_B;missing_residues;210;2015;X-RAY DIFFRACTION;2.6
A0A0A0QA66;54;57;4;D;4rvp_C;missing_residues;210;2015;X-RAY DIFFRACTION;2.6
A0A0A0QA66;58;210;153;S;4rvp_C;missing_residues;210;2015;X-RAY DIFFRACTION;2.6
A0A0A0QA66;54;210;157;S;4rvp_D;missing_residues;210;2015;X-RAY DIFFRACTION;2.6
A0A0A0QA66;54;57;4;D;4rvp_E;missing_residues;210;2015;X-RAY DIFFRACTION;2.6
A0A0A0QA66;58;210;153;S;4rvp_E;missing_residues;210;2015;X-RAY DIFFRACTION;2.6
A0A0A0QA66;54;57;4;D;4rvp_F;missing_residues;210;2015;X-RAY DIFFRACTION;2.6
A0A0A0QA66;58;210;153;S;4rvp_F;missing_residues;210;2015;X-RAY DIFFRACTION;2.6
A0A0A0R5X6;1;3;3;D;4rg8_A;missing_residues;479;2015;X-RAY DIFFRACTION;2.12
A0A0A0R5X6;4;173;170;S;4rg8_A;missing_residues;479;2015;X-RAY DIFFRACTION;2.12
A0A0A0R5X6;174;175;2;D;4rg8_A;missing_residues;479;2015;X-RAY DIFFRACTION;2.12
A0A0A0R5X6;176;349;174;S;4rg8_A;missing_residues;479;2015;X-RAY DIFFRACTION;2.12
A0A0A0R5X6;350;356;7;D;4rg8_A;missing_residues;479;2015;X-RAY DIFFRACTION;2.12
A0A0A0R5X6;357;479;123;S;4rg8_A;missing_residues;479;2015;X-RAY DIFFRACTION;2.12
A0A0A0UVL0;1;92;92;S;5f1p_A;missing_residues;262;2015;X-RAY DIFFRACTION;2.1
A0A0A0UVL0;93;94;2;D;5f1p_A;missing_residues;262;2015;X-RAY DIFFRACTION;2.1
A0A0A0UVL0;95;150;56;S;5f1p_A;missing_residues;262;2015;X-RAY DIFFRACTION;2.1
A0A0A0UVL0;151;152;2;D;5f1p_A;missing_residues;262;2015;X-RAY DIFFRACTION;2.1
A0A0A0UVL0;153;196;44;S;5f1p_A;missing_residues;262;2015;X-RAY DIFFRACTION;2.1
A0A0A0UVL0;197;199;3;D;5f1p_A;missing_residues;262;2015;X-RAY DIFFRACTION;2.1
A0A0A0UVL0;200;249;50;S;5f1p_A;missing_residues;262;2015;X-RAY DIFFRACTION;2.1
A0A0A0UVL0;250;262;13;D;5f1p_A;missing_residues;262;2015;X-RAY DIFFRACTION;2.1
A0A0A0UVL0;1;92;92;S;5f1p_B;missing_residues;262;2015;X-RAY DIFFRACTION;2.1
A0A0A0UVL0;93;94;2;D;5f1p_B;missing_residues;262;2015;X-RAY DIFFRACTION;2.1
A0A0A0UVL0;95;150;56;S;5f1p_B;missing_residues;262;2015;X-RAY DIFFRACTION;2.1
A0A0A0UVL0;151;152;2;D;5f1p_B;missing_residues;262;2015;X-RAY DIFFRACTION;2.1
A0A0A0UVL0;153;196;44;S;5f1p_B;missing_residues;262;2015;X-RAY DIFFRACTION;2.1
A0A0A0UVL0;197;199;3;D;5f1p_B;missing_residues;262;2015;X-RAY DIFFRACTION;2.1
A0A0A0UVL0;200;249;50;S;5f1p_B;missing_residues;262;2015;X-RAY DIFFRACTION;2.1
A0A0A0UVL0;250;262;13;D;5f1p_B;missing_residues;262;2015;X-RAY DIFFRACTION;2.1
A0A0A0V023;5;18;14;D;5unc_A;missing_residues;343;2017;X-RAY DIFFRACTION;1.71
A0A0A0V023;19;307;289;S;5unc_A;missing_residues;343;2017;X-RAY DIFFRACTION;1.71
A0A0A0V023;308;338;31;D;5unc_A;missing_residues;343;2017;X-RAY DIFFRACTION;1.71
A0A0A0V023;5;18;14;D;5unc_B;missing_residues;343;2017;X-RAY DIFFRACTION;1.71
A0A0A0V023;19;305;287;S;5unc_B;missing_residues;343;2017;X-RAY DIFFRACTION;1.71
A0A0A0V023;306;338;33;D;5unc_B;missing_residues;343;2017;X-RAY DIFFRACTION;1.71
A0A0A0V023;5;18;14;D;5unc_C;missing_residues;343;2017;X-RAY DIFFRACTION;1.71
A0A0A0V023;19;306;288;S;5unc_C;missing_residues;343;2017;X-RAY DIFFRACTION;1.71
A0A0A0V023;307;338;32;D;5unc_C;missing_residues;343;2017;X-RAY DIFFRACTION;1.71
A0A0A0V023;5;18;14;D;5unc_D;missing_residues;343;2017;X-RAY DIFFRACTION;1.71
A0A0A0V023;19;305;287;S;5unc_D;missing_residues;343;2017;X-RAY DIFFRACTION;1.71
A0A0A0V023;306;338;33;D;5unc_D;missing_residues;343;2017;X-RAY DIFFRACTION;1.71
A0A0A0V031;2;513;512;S;5upt_A;missing_residues;522;2017;X-RAY DIFFRACTION;1.92
A0A0A0V031;514;522;9;D;5upt_A;missing_residues;522;2017;X-RAY DIFFRACTION;1.92
A0A0A0V031;2;2;1;D;5ups_A;missing_residues;522;2017;X-RAY DIFFRACTION;2.05
A0A0A0V031;3;522;520;S;5ups_A;missing_residues;522;2017;X-RAY DIFFRACTION;2.05
A0A0A0V031;2;2;1;D;5ups_B;missing_residues;522;2017;X-RAY DIFFRACTION;2.05
A0A0A0V031;3;522;520;S;5ups_B;missing_residues;522;2017;X-RAY DIFFRACTION;2.05
A0A0A0V031;2;172;171;S;5e7q_A;missing_residues;522;2015;X-RAY DIFFRACTION;2.23
A0A0A0V031;173;176;4;D;5e7q_A;missing_residues;522;2015;X-RAY DIFFRACTION;2.23
A0A0A0V031;177;513;337;S;5e7q_A;missing_residues;522;2015;X-RAY DIFFRACTION;2.23
A0A0A0V031;514;522;9;D;5e7q_A;missing_residues;522;2015;X-RAY DIFFRACTION;2.23
A0A0A0V031;2;172;171;S;5e7q_B;missing_residues;522;2015;X-RAY DIFFRACTION;2.23
A0A0A0V031;173;176;4;D;5e7q_B;missing_residues;522;2015;X-RAY DIFFRACTION;2.23
A0A0A0V031;177;513;337;S;5e7q_B;missing_residues;522;2015;X-RAY DIFFRACTION;2.23
A0A0A0V031;514;522;9;D;5e7q_B;missing_residues;522;2015;X-RAY DIFFRACTION;2.23
A0A0A0V031;2;172;171;S;5upq_A;missing_residues;522;2017;X-RAY DIFFRACTION;2.42
A0A0A0V031;173;174;2;D;5upq_A;missing_residues;522;2017;X-RAY DIFFRACTION;2.42
A0A0A0V031;175;513;339;S;5upq_A;missing_residues;522;2017;X-RAY DIFFRACTION;2.42
A0A0A0V031;514;522;9;D;5upq_A;missing_residues;522;2017;X-RAY DIFFRACTION;2.42
A0A0A0V031;2;172;171;S;5upq_B;missing_residues;522;2017;X-RAY DIFFRACTION;2.42
A0A0A0V031;173;174;2;D;5upq_B;missing_residues;522;2017;X-RAY DIFFRACTION;2.42
A0A0A0V031;175;413;239;S;5upq_B;missing_residues;522;2017;X-RAY DIFFRACTION;2.42
A0A0A0V031;414;418;5;D;5upq_B;missing_residues;522;2017;X-RAY DIFFRACTION;2.42
A0A0A0V031;419;439;21;S;5upq_B;missing_residues;522;2017;X-RAY DIFFRACTION;2.42
A0A0A0V031;440;451;12;D;5upq_B;missing_residues;522;2017;X-RAY DIFFRACTION;2.42
A0A0A0V031;452;468;17;S;5upq_B;missing_residues;522;2017;X-RAY DIFFRACTION;2.42
A0A0A0V031;469;473;5;D;5upq_B;missing_residues;522;2017;X-RAY DIFFRACTION;2.42
A0A0A0V031;474;513;40;S;5upq_B;missing_residues;522;2017;X-RAY DIFFRACTION;2.42
A0A0A0V031;514;522;9;D;5upq_B;missing_residues;522;2017;X-RAY DIFFRACTION;2.42
A0A0A0VBX4;46;46;1;D;4x9z_A;missing_residues;95;2015;X-RAY DIFFRACTION;1.5
A0A0A0VBX4;47;95;49;S;4x9z_A;missing_residues;95;2015;X-RAY DIFFRACTION;1.5
A0A0A0VBX4;46;47;2;D;4x9z_B;missing_residues;95;2015;X-RAY DIFFRACTION;1.5
A0A0A0VBX4;48;84;37;S;4x9z_B;missing_residues;95;2015;X-RAY DIFFRACTION;1.5
A0A0A0VBX4;85;86;2;D;4x9z_B;missing_residues;95;2015;X-RAY DIFFRACTION;1.5
A0A0A0VBX4;87;95;9;S;4x9z_B;missing_residues;95;2015;X-RAY DIFFRACTION;1.5
A0A0A0VDJ9;1;4;4;D;5epd_A;missing_residues;365;2016;X-RAY DIFFRACTION;2.1
A0A0A0VDJ9;5;266;262;S;5epd_A;missing_residues;365;2016;X-RAY DIFFRACTION;2.1
A0A0A0VDJ9;267;276;10;D;5epd_A;missing_residues;365;2016;X-RAY DIFFRACTION;2.1
A0A0A0VDJ9;277;294;18;S;5epd_A;missing_residues;365;2016;X-RAY DIFFRACTION;2.1
A0A0A0VDJ9;295;297;3;D;5epd_A;missing_residues;365;2016;X-RAY DIFFRACTION;2.1
A0A0A0VDJ9;298;365;68;S;5epd_A;missing_residues;365;2016;X-RAY DIFFRACTION;2.1
A0A0A0Y4H8;22;324;303;S;4usc_A;missing_residues;344;2015;X-RAY DIFFRACTION;2.6
A0A0A0Y4H8;22;324;303;S;4usc_B;missing_residues;344;2015;X-RAY DIFFRACTION;2.6
A0A0A0YMQ9;2;385;384;S;5ah0_A;missing_residues;389;2015;X-RAY DIFFRACTION;2.5
A0A0A0YMQ9;386;387;2;D;5ah0_A;missing_residues;389;2015;X-RAY DIFFRACTION;2.5
A0A0A0YMQ9;2;387;386;S;5ah0_B;missing_residues;389;2015;X-RAY DIFFRACTION;2.5
A0A0A1EQY0;1;361;361;S;5dn9_A;missing_residues;364;2016;X-RAY DIFFRACTION;1.5
A0A0A1EQY0;362;364;3;D;5dn9_A;missing_residues;364;2016;X-RAY DIFFRACTION;1.5
A0A0A1EQY0;1;361;361;S;5dn9_B;missing_residues;364;2016;X-RAY DIFFRACTION;1.5
A0A0A1EQY0;362;364;3;D;5dn9_B;missing_residues;364;2016;X-RAY DIFFRACTION;1.5
A0A0A1EQY0;1;356;356;S;5dna_A;missing_residues;364;2016;X-RAY DIFFRACTION;1.75
A0A0A1EQY0;357;364;8;D;5dna_A;missing_residues;364;2016;X-RAY DIFFRACTION;1.75
A0A0A1EQY0;1;353;353;S;5dna_B;missing_residues;364;2016;X-RAY DIFFRACTION;1.75
A0A0A1EQY0;354;364;11;D;5dna_B;missing_residues;364;2016;X-RAY DIFFRACTION;1.75
A0A0A1EQY0;1;14;14;S;5dna_C;missing_residues;364;2016;X-RAY DIFFRACTION;1.75
A0A0A1EQY0;15;18;4;D;5dna_C;missing_residues;364;2016;X-RAY DIFFRACTION;1.75
A0A0A1EQY0;19;354;336;S;5dna_C;missing_residues;364;2016;X-RAY DIFFRACTION;1.75
A0A0A1EQY0;355;364;10;D;5dna_C;missing_residues;364;2016;X-RAY DIFFRACTION;1.75
A0A0A1EQY0;1;356;356;S;5dna_D;missing_residues;364;2016;X-RAY DIFFRACTION;1.75
A0A0A1EQY0;357;364;8;D;5dna_D;missing_residues;364;2016;X-RAY DIFFRACTION;1.75
A0A0A1NDE2;20;22;3;D;5xxa_A;missing_residues;181;2018;X-RAY DIFFRACTION;1.76
A0A0A1NDE2;23;176;154;S;5xxa_A;missing_residues;181;2018;X-RAY DIFFRACTION;1.76
A0A0A1NDE2;177;181;5;D;5xxa_A;missing_residues;181;2018;X-RAY DIFFRACTION;1.76
A0A0A1NDE2;20;22;3;D;5xxa_B;missing_residues;181;2018;X-RAY DIFFRACTION;1.76
A0A0A1NDE2;23;176;154;S;5xxa_B;missing_residues;181;2018;X-RAY DIFFRACTION;1.76
A0A0A1NDE2;177;181;5;D;5xxa_B;missing_residues;181;2018;X-RAY DIFFRACTION;1.76
A0A0A1VBK6;36;225;190;S;5c9i_A;missing_residues;806;2016;X-RAY DIFFRACTION;1.8
A0A0A1VBK6;233;806;574;S;5c9i_A;missing_residues;806;2016;X-RAY DIFFRACTION;1.8
A0A0A1VBK6;36;216;181;S;5c9i_B;missing_residues;806;2016;X-RAY DIFFRACTION;1.8
A0A0A1VBK6;217;221;5;D;5c9i_B;missing_residues;806;2016;X-RAY DIFFRACTION;1.8
A0A0A1VBK6;222;225;4;S;5c9i_B;missing_residues;806;2016;X-RAY DIFFRACTION;1.8
A0A0A1VBK6;233;806;574;S;5c9i_B;missing_residues;806;2016;X-RAY DIFFRACTION;1.8
A0A0A1VBK6;36;203;168;S;5c9i_C;missing_residues;806;2016;X-RAY DIFFRACTION;1.8
A0A0A1VBK6;204;222;19;D;5c9i_C;missing_residues;806;2016;X-RAY DIFFRACTION;1.8
A0A0A1VBK6;223;225;3;S;5c9i_C;missing_residues;806;2016;X-RAY DIFFRACTION;1.8
A0A0A1VBK6;233;806;574;S;5c9i_C;missing_residues;806;2016;X-RAY DIFFRACTION;1.8
A0A0A1VBK6;36;202;167;S;5c9i_D;missing_residues;806;2016;X-RAY DIFFRACTION;1.8
A0A0A1VBK6;203;222;20;D;5c9i_D;missing_residues;806;2016;X-RAY DIFFRACTION;1.8
A0A0A1VBK6;223;225;3;S;5c9i_D;missing_residues;806;2016;X-RAY DIFFRACTION;1.8
A0A0A1VBK6;233;806;574;S;5c9i_D;missing_residues;806;2016;X-RAY DIFFRACTION;1.8
A0A0A1VBK6;29;35;7;D;4yfa_A;missing_residues;806;2016;X-RAY DIFFRACTION;2.2
A0A0A1VBK6;36;202;167;S;4yfa_A;missing_residues;806;2016;X-RAY DIFFRACTION;2.2
A0A0A1VBK6;203;206;4;D;4yfa_A;missing_residues;806;2016;X-RAY DIFFRACTION;2.2
A0A0A1VBK6;207;213;7;D;4yfa_B;missing_residues;806;2016;X-RAY DIFFRACTION;2.2
A0A0A1VBK6;214;229;16;S;4yfa_B;missing_residues;806;2016;X-RAY DIFFRACTION;2.2
A0A0A1VBK6;230;233;4;D;4yfa_B;missing_residues;806;2016;X-RAY DIFFRACTION;2.2
A0A0A1VBK6;234;806;573;S;4yfa_C;missing_residues;806;2016;X-RAY DIFFRACTION;2.2
A0A0A1VBK6;29;34;6;D;4yfa_D;missing_residues;806;2016;X-RAY DIFFRACTION;2.2
A0A0A1VBK6;35;202;168;S;4yfa_D;missing_residues;806;2016;X-RAY DIFFRACTION;2.2
A0A0A1VBK6;203;206;4;D;4yfa_D;missing_residues;806;2016;X-RAY DIFFRACTION;2.2
A0A0A1VBK6;207;213;7;D;4yfa_E;missing_residues;806;2016;X-RAY DIFFRACTION;2.2
A0A0A1VBK6;214;228;15;S;4yfa_E;missing_residues;806;2016;X-RAY DIFFRACTION;2.2
A0A0A1VBK6;229;233;5;D;4yfa_E;missing_residues;806;2016;X-RAY DIFFRACTION;2.2
A0A0A1VBK6;234;806;573;S;4yfa_F;missing_residues;806;2016;X-RAY DIFFRACTION;2.2
A0A0A1VBK6;29;35;7;D;4yfa_G;missing_residues;806;2016;X-RAY DIFFRACTION;2.2
A0A0A1VBK6;36;202;167;S;4yfa_G;missing_residues;806;2016;X-RAY DIFFRACTION;2.2
A0A0A1VBK6;203;206;4;D;4yfa_G;missing_residues;806;2016;X-RAY DIFFRACTION;2.2
A0A0A1VBK6;207;213;7;D;4yfa_H;missing_residues;806;2016;X-RAY DIFFRACTION;2.2
A0A0A1VBK6;214;229;16;S;4yfa_H;missing_residues;806;2016;X-RAY DIFFRACTION;2.2
A0A0A1VBK6;230;233;4;D;4yfa_H;missing_residues;806;2016;X-RAY DIFFRACTION;2.2
A0A0A1VBK6;234;806;573;S;4yfa_I;missing_residues;806;2016;X-RAY DIFFRACTION;2.2
A0A0A1VBK6;29;35;7;D;4yfa_J;missing_residues;806;2016;X-RAY DIFFRACTION;2.2
A0A0A1VBK6;36;202;167;S;4yfa_J;missing_residues;806;2016;X-RAY DIFFRACTION;2.2
A0A0A1VBK6;203;206;4;D;4yfa_J;missing_residues;806;2016;X-RAY DIFFRACTION;2.2
A0A0A1VBK6;207;213;7;D;4yfa_K;missing_residues;806;2016;X-RAY DIFFRACTION;2.2
A0A0A1VBK6;214;229;16;S;4yfa_K;missing_residues;806;2016;X-RAY DIFFRACTION;2.2
A0A0A1VBK6;230;233;4;D;4yfa_K;missing_residues;806;2016;X-RAY DIFFRACTION;2.2
A0A0A1VBK6;234;806;573;S;4yfa_L;missing_residues;806;2016;X-RAY DIFFRACTION;2.2
A0A0A1VBK6;29;35;7;D;4yf9_A;missing_residues;806;2016;X-RAY DIFFRACTION;2.6
A0A0A1VBK6;36;202;167;S;4yf9_A;missing_residues;806;2016;X-RAY DIFFRACTION;2.6
A0A0A1VBK6;203;206;4;D;4yf9_A;missing_residues;806;2016;X-RAY DIFFRACTION;2.6
A0A0A1VBK6;207;213;7;D;4yf9_B;missing_residues;806;2016;X-RAY DIFFRACTION;2.6
A0A0A1VBK6;214;228;15;S;4yf9_B;missing_residues;806;2016;X-RAY DIFFRACTION;2.6
A0A0A1VBK6;229;233;5;D;4yf9_B;missing_residues;806;2016;X-RAY DIFFRACTION;2.6
A0A0A1VBK6;234;806;573;S;4yf9_C;missing_residues;806;2016;X-RAY DIFFRACTION;2.6
A0A0A1VBK6;29;34;6;D;4yf9_D;missing_residues;806;2016;X-RAY DIFFRACTION;2.6
A0A0A1VBK6;35;202;168;S;4yf9_D;missing_residues;806;2016;X-RAY DIFFRACTION;2.6
A0A0A1VBK6;203;206;4;D;4yf9_D;missing_residues;806;2016;X-RAY DIFFRACTION;2.6
A0A0A1VBK6;207;213;7;D;4yf9_E;missing_residues;806;2016;X-RAY DIFFRACTION;2.6
A0A0A1VBK6;214;227;14;S;4yf9_E;missing_residues;806;2016;X-RAY DIFFRACTION;2.6
A0A0A1VBK6;228;233;6;D;4yf9_E;missing_residues;806;2016;X-RAY DIFFRACTION;2.6
A0A0A1VBK6;234;806;573;S;4yf9_F;missing_residues;806;2016;X-RAY DIFFRACTION;2.6
A0A0A1VBK6;29;35;7;D;4yf9_G;missing_residues;806;2016;X-RAY DIFFRACTION;2.6
A0A0A1VBK6;36;202;167;S;4yf9_G;missing_residues;806;2016;X-RAY DIFFRACTION;2.6
A0A0A1VBK6;203;206;4;D;4yf9_G;missing_residues;806;2016;X-RAY DIFFRACTION;2.6
A0A0A1VBK6;207;213;7;D;4yf9_H;missing_residues;806;2016;X-RAY DIFFRACTION;2.6
A0A0A1VBK6;214;228;15;S;4yf9_H;missing_residues;806;2016;X-RAY DIFFRACTION;2.6
A0A0A1VBK6;229;233;5;D;4yf9_H;missing_residues;806;2016;X-RAY DIFFRACTION;2.6
A0A0A1VBK6;234;806;573;S;4yf9_I;missing_residues;806;2016;X-RAY DIFFRACTION;2.6
A0A0A1VBK6;29;35;7;D;4yf9_J;missing_residues;806;2016;X-RAY DIFFRACTION;2.6
A0A0A1VBK6;36;202;167;S;4yf9_J;missing_residues;806;2016;X-RAY DIFFRACTION;2.6
A0A0A1VBK6;203;206;4;D;4yf9_J;missing_residues;806;2016;X-RAY DIFFRACTION;2.6
A0A0A1VBK6;207;213;7;D;4yf9_K;missing_residues;806;2016;X-RAY DIFFRACTION;2.6
A0A0A1VBK6;214;229;16;S;4yf9_K;missing_residues;806;2016;X-RAY DIFFRACTION;2.6
A0A0A1VBK6;230;233;4;D;4yf9_K;missing_residues;806;2016;X-RAY DIFFRACTION;2.6
A0A0A1VBK6;234;806;573;S;4yf9_L;missing_residues;806;2016;X-RAY DIFFRACTION;2.6
A0A0A1VBK6;29;34;6;D;4yfb_A;missing_residues;806;2016;X-RAY DIFFRACTION;1.75
A0A0A1VBK6;35;202;168;S;4yfb_A;missing_residues;806;2016;X-RAY DIFFRACTION;1.75
A0A0A1VBK6;203;206;4;D;4yfb_A;missing_residues;806;2016;X-RAY DIFFRACTION;1.75
A0A0A1VBK6;207;213;7;D;4yfb_B;missing_residues;806;2016;X-RAY DIFFRACTION;1.75
A0A0A1VBK6;214;228;15;S;4yfb_B;missing_residues;806;2016;X-RAY DIFFRACTION;1.75
A0A0A1VBK6;229;233;5;D;4yfb_B;missing_residues;806;2016;X-RAY DIFFRACTION;1.75
A0A0A1VBK6;234;806;573;S;4yfb_C;missing_residues;806;2016;X-RAY DIFFRACTION;1.75
A0A0A1VBK6;29;34;6;D;4yfb_D;missing_residues;806;2016;X-RAY DIFFRACTION;1.75
A0A0A1VBK6;35;202;168;S;4yfb_D;missing_residues;806;2016;X-RAY DIFFRACTION;1.75
A0A0A1VBK6;203;206;4;D;4yfb_D;missing_residues;806;2016;X-RAY DIFFRACTION;1.75
A0A0A1VBK6;207;213;7;D;4yfb_E;missing_residues;806;2016;X-RAY DIFFRACTION;1.75
A0A0A1VBK6;214;227;14;S;4yfb_E;missing_residues;806;2016;X-RAY DIFFRACTION;1.75
A0A0A1VBK6;228;233;6;D;4yfb_E;missing_residues;806;2016;X-RAY DIFFRACTION;1.75
A0A0A1VBK6;234;806;573;S;4yfb_F;missing_residues;806;2016;X-RAY DIFFRACTION;1.75
A0A0A1VBK6;29;31;3;D;4yfb_G;missing_residues;806;2016;X-RAY DIFFRACTION;1.75
A0A0A1VBK6;32;202;171;S;4yfb_G;missing_residues;806;2016;X-RAY DIFFRACTION;1.75
A0A0A1VBK6;203;206;4;D;4yfb_G;missing_residues;806;2016;X-RAY DIFFRACTION;1.75
A0A0A1VBK6;207;213;7;D;4yfb_H;missing_residues;806;2016;X-RAY DIFFRACTION;1.75
A0A0A1VBK6;214;228;15;S;4yfb_H;missing_residues;806;2016;X-RAY DIFFRACTION;1.75
A0A0A1VBK6;229;233;5;D;4yfb_H;missing_residues;806;2016;X-RAY DIFFRACTION;1.75
A0A0A1VBK6;234;806;573;S;4yfb_I;missing_residues;806;2016;X-RAY DIFFRACTION;1.75
A0A0A1VBK6;29;35;7;D;4yfb_J;missing_residues;806;2016;X-RAY DIFFRACTION;1.75
A0A0A1VBK6;36;202;167;S;4yfb_J;missing_residues;806;2016;X-RAY DIFFRACTION;1.75
A0A0A1VBK6;203;206;4;D;4yfb_J;missing_residues;806;2016;X-RAY DIFFRACTION;1.75
A0A0A1VBK6;207;213;7;D;4yfb_K;missing_residues;806;2016;X-RAY DIFFRACTION;1.75
A0A0A1VBK6;214;229;16;S;4yfb_K;missing_residues;806;2016;X-RAY DIFFRACTION;1.75
A0A0A1VBK6;230;233;4;D;4yfb_K;missing_residues;806;2016;X-RAY DIFFRACTION;1.75
A0A0A1VBK6;234;806;573;S;4yfb_L;missing_residues;806;2016;X-RAY DIFFRACTION;1.75
A0A0A5P8W7;1;2;2;D;5e4z_A;missing_residues;398;2016;X-RAY DIFFRACTION;2.27
A0A0A5P8W7;3;397;395;S;5e4z_A;missing_residues;398;2016;X-RAY DIFFRACTION;2.27
A0A0A5P8W7;398;398;1;D;5e4z_A;missing_residues;398;2016;X-RAY DIFFRACTION;2.27
A0A0A5P8W7;1;1;1;D;5k30_A;missing_residues;398;2017;X-RAY DIFFRACTION;1.59
A0A0A5P8W7;2;49;48;S;5k30_A;missing_residues;398;2017;X-RAY DIFFRACTION;1.59
A0A0A5P8W7;50;59;10;D;5k30_A;missing_residues;398;2017;X-RAY DIFFRACTION;1.59
A0A0A5P8W7;60;397;338;S;5k30_A;missing_residues;398;2017;X-RAY DIFFRACTION;1.59
A0A0A5P8W7;398;398;1;D;5k30_A;missing_residues;398;2017;X-RAY DIFFRACTION;1.59
A0A0A5P8W7;1;1;1;D;6egr_A;missing_residues;398;2018;X-RAY DIFFRACTION;1.45
A0A0A5P8W7;2;397;396;S;6egr_A;missing_residues;398;2018;X-RAY DIFFRACTION;1.45
A0A0A5P8W7;398;398;1;D;6egr_A;missing_residues;398;2018;X-RAY DIFFRACTION;1.45
A0A0A5P8W7;1;1;1;D;5d5s_A;missing_residues;398;2016;X-RAY DIFFRACTION;1.7
A0A0A5P8W7;2;45;44;S;5d5s_A;missing_residues;398;2016;X-RAY DIFFRACTION;1.7
A0A0A5P8W7;46;61;16;D;5d5s_A;missing_residues;398;2016;X-RAY DIFFRACTION;1.7
A0A0A5P8W7;62;397;336;S;5d5s_A;missing_residues;398;2016;X-RAY DIFFRACTION;1.7
A0A0A5P8W7;398;398;1;D;5d5s_A;missing_residues;398;2016;X-RAY DIFFRACTION;1.7
A0A0A5P8W7;1;2;2;D;5m3z_A;missing_residues;398;2017;X-RAY DIFFRACTION;1.45
A0A0A5P8W7;3;397;395;S;5m3z_A;missing_residues;398;2017;X-RAY DIFFRACTION;1.45
A0A0A5P8W7;398;398;1;D;5m3z_A;missing_residues;398;2017;X-RAY DIFFRACTION;1.45
A0A0A6YVN3;1;433;433;S;3wvq_A;missing_residues;447;2014;X-RAY DIFFRACTION;1.96
A0A0A6YVN3;434;447;14;D;3wvq_A;missing_residues;447;2014;X-RAY DIFFRACTION;1.96
A0A0A6YVN3;1;272;272;S;3wvq_B;missing_residues;447;2014;X-RAY DIFFRACTION;1.96
A0A0A6YVN3;273;277;5;D;3wvq_B;missing_residues;447;2014;X-RAY DIFFRACTION;1.96
A0A0A6YVN3;278;367;90;S;3wvq_B;missing_residues;447;2014;X-RAY DIFFRACTION;1.96
A0A0A6YVN3;368;373;6;D;3wvq_B;missing_residues;447;2014;X-RAY DIFFRACTION;1.96
A0A0A6YVN3;374;433;60;S;3wvq_B;missing_residues;447;2014;X-RAY DIFFRACTION;1.96
A0A0A6YVN3;434;447;14;D;3wvq_B;missing_residues;447;2014;X-RAY DIFFRACTION;1.96
A0A0A6YVN3;1;272;272;S;3wvq_C;missing_residues;447;2014;X-RAY DIFFRACTION;1.96
A0A0A6YVN3;273;276;4;D;3wvq_C;missing_residues;447;2014;X-RAY DIFFRACTION;1.96
A0A0A6YVN3;277;404;128;S;3wvq_C;missing_residues;447;2014;X-RAY DIFFRACTION;1.96
A0A0A6YVN3;405;406;2;D;3wvq_C;missing_residues;447;2014;X-RAY DIFFRACTION;1.96
A0A0A6YVN3;407;433;27;S;3wvq_C;missing_residues;447;2014;X-RAY DIFFRACTION;1.96
A0A0A6YVN3;434;447;14;D;3wvq_C;missing_residues;447;2014;X-RAY DIFFRACTION;1.96
A0A0A6YVN3;1;433;433;S;3wvq_D;missing_residues;447;2014;X-RAY DIFFRACTION;1.96
A0A0A6YVN3;434;447;14;D;3wvq_D;missing_residues;447;2014;X-RAY DIFFRACTION;1.96
A0A0A6YVN3;1;405;405;S;3wvr_A;missing_residues;447;2014;X-RAY DIFFRACTION;2.17
A0A0A6YVN3;406;408;3;D;3wvr_A;missing_residues;447;2014;X-RAY DIFFRACTION;2.17
A0A0A6YVN3;409;430;22;S;3wvr_A;missing_residues;447;2014;X-RAY DIFFRACTION;2.17
A0A0A6YVN3;431;447;17;D;3wvr_A;missing_residues;447;2014;X-RAY DIFFRACTION;2.17
A0A0A6YVN3;1;430;430;S;3wvr_B;missing_residues;447;2014;X-RAY DIFFRACTION;2.17
A0A0A6YVN3;431;447;17;D;3wvr_B;missing_residues;447;2014;X-RAY DIFFRACTION;2.17
A0A0A6YVN3;1;433;433;S;3wvr_C;missing_residues;447;2014;X-RAY DIFFRACTION;2.17
A0A0A6YVN3;434;447;14;D;3wvr_C;missing_residues;447;2014;X-RAY DIFFRACTION;2.17
A0A0A6YVN3;1;366;366;S;3wvr_D;missing_residues;447;2014;X-RAY DIFFRACTION;2.17
A0A0A6YVN3;367;374;8;D;3wvr_D;missing_residues;447;2014;X-RAY DIFFRACTION;2.17
A0A0A6YVN3;375;402;28;S;3wvr_D;missing_residues;447;2014;X-RAY DIFFRACTION;2.17
A0A0A6YVN3;403;409;7;D;3wvr_D;missing_residues;447;2014;X-RAY DIFFRACTION;2.17
A0A0A6YVN3;410;430;21;S;3wvr_D;missing_residues;447;2014;X-RAY DIFFRACTION;2.17
A0A0A6YVN3;431;447;17;D;3wvr_D;missing_residues;447;2014;X-RAY DIFFRACTION;2.17
A0A0A6YVN5;1;1;1;D;3wyd_A;missing_residues;208;2014;X-RAY DIFFRACTION;1.53
A0A0A6YVN5;2;58;57;S;3wyd_A;missing_residues;208;2014;X-RAY DIFFRACTION;1.53
A0A0A6YVN5;59;64;6;D;3wyd_A;missing_residues;208;2014;X-RAY DIFFRACTION;1.53
A0A0A6YVN5;65;200;136;S;3wyd_A;missing_residues;208;2014;X-RAY DIFFRACTION;1.53
A0A0A6YVN5;201;208;8;D;3wyd_A;missing_residues;208;2014;X-RAY DIFFRACTION;1.53
A0A0A6YVN5;1;1;1;D;3wyd_B;missing_residues;208;2014;X-RAY DIFFRACTION;1.53
A0A0A6YVN5;2;58;57;S;3wyd_B;missing_residues;208;2014;X-RAY DIFFRACTION;1.53
A0A0A6YVN5;59;64;6;D;3wyd_B;missing_residues;208;2014;X-RAY DIFFRACTION;1.53
A0A0A6YVN5;65;198;134;S;3wyd_B;missing_residues;208;2014;X-RAY DIFFRACTION;1.53
A0A0A6YVN5;199;208;10;D;3wyd_B;missing_residues;208;2014;X-RAY DIFFRACTION;1.53
A0A0A6YVN6;1;258;258;S;4d05_A;missing_residues;258;2014;X-RAY DIFFRACTION;1.65
A0A0A6YVN6;1;5;5;D;4d05_B;missing_residues;258;2014;X-RAY DIFFRACTION;1.65
A0A0A6YVN6;6;166;161;S;4d05_B;missing_residues;258;2014;X-RAY DIFFRACTION;1.65
A0A0A6YVN6;167;168;2;D;4d05_B;missing_residues;258;2014;X-RAY DIFFRACTION;1.65
A0A0A6YVN6;169;256;88;S;4d05_B;missing_residues;258;2014;X-RAY DIFFRACTION;1.65
A0A0A6YVN6;257;258;2;D;4d05_B;missing_residues;258;2014;X-RAY DIFFRACTION;1.65
A0A0A6YVN8;1;298;298;S;4q7i_A;missing_residues;298;2014;X-RAY DIFFRACTION;1.8
A0A0A6YVN8;1;290;290;S;4q7i_B;missing_residues;298;2014;X-RAY DIFFRACTION;1.8
A0A0A6YVN8;291;298;8;D;4q7i_B;missing_residues;298;2014;X-RAY DIFFRACTION;1.8
A0A0A6YX08;4;17;14;S;4n5e_D;missing_residues;17;2015;X-RAY DIFFRACTION;3.06
A0A0A6YX08;4;17;14;S;4mvb_D;missing_residues;17;2015;X-RAY DIFFRACTION;3.09
A0A0A6YX08;4;17;14;S;4mxq_D;missing_residues;17;2015;X-RAY DIFFRACTION;2.6
A0A0A6YX08;4;17;14;S;4n0c_D;missing_residues;17;2015;X-RAY DIFFRACTION;2.9
A0A0A6YX08;4;17;14;S;4n0c_H;missing_residues;17;2015;X-RAY DIFFRACTION;2.9
A0A0A7CJV4;225;528;304;S;5f4m_A;missing_residues;538;2016;X-RAY DIFFRACTION;2.27
A0A0A7CJV4;225;528;304;S;5f4m_B;missing_residues;538;2016;X-RAY DIFFRACTION;2.27
A0A0A7CJV4;225;528;304;S;5o02_A;missing_residues;538;2017;X-RAY DIFFRACTION;1.72
A0A0A7GEY4;1;87;87;S;5jfq_A;missing_residues;319;2017;X-RAY DIFFRACTION;2.51
A0A0A7GEY4;88;91;4;D;5jfq_A;missing_residues;319;2017;X-RAY DIFFRACTION;2.51
A0A0A7GEY4;92;219;128;S;5jfq_A;missing_residues;319;2017;X-RAY DIFFRACTION;2.51
A0A0A7GEY4;220;224;5;D;5jfq_A;missing_residues;319;2017;X-RAY DIFFRACTION;2.51
A0A0A7GEY4;225;256;32;S;5jfq_A;missing_residues;319;2017;X-RAY DIFFRACTION;2.51
A0A0A7GEY4;257;263;7;D;5jfq_A;missing_residues;319;2017;X-RAY DIFFRACTION;2.51
A0A0A7GEY4;264;317;54;S;5jfq_A;missing_residues;319;2017;X-RAY DIFFRACTION;2.51
A0A0A7GEY4;318;319;2;D;5jfq_A;missing_residues;319;2017;X-RAY DIFFRACTION;2.51
A0A0A7GEY4;1;3;3;D;5jfq_B;missing_residues;319;2017;X-RAY DIFFRACTION;2.51
A0A0A7GEY4;4;219;216;S;5jfq_B;missing_residues;319;2017;X-RAY DIFFRACTION;2.51
A0A0A7GEY4;220;227;8;D;5jfq_B;missing_residues;319;2017;X-RAY DIFFRACTION;2.51
A0A0A7GEY4;228;317;90;S;5jfq_B;missing_residues;319;2017;X-RAY DIFFRACTION;2.51
A0A0A7GEY4;318;319;2;D;5jfq_B;missing_residues;319;2017;X-RAY DIFFRACTION;2.51
A0A0A7GJ30;2;291;290;S;5e25_A;missing_residues;292;2016;X-RAY DIFFRACTION;2.2
A0A0A7GJ30;292;292;1;D;5e25_A;missing_residues;292;2016;X-RAY DIFFRACTION;2.2
A0A0A7GJ30;2;2;1;D;5e25_B;missing_residues;292;2016;X-RAY DIFFRACTION;2.2
A0A0A7GJ30;3;291;289;S;5e25_B;missing_residues;292;2016;X-RAY DIFFRACTION;2.2
A0A0A7GJ30;292;292;1;D;5e25_B;missing_residues;292;2016;X-RAY DIFFRACTION;2.2
A0A0A7GJ30;2;120;119;S;5e25_C;missing_residues;292;2016;X-RAY DIFFRACTION;2.2
A0A0A7GJ30;121;126;6;D;5e25_C;missing_residues;292;2016;X-RAY DIFFRACTION;2.2
A0A0A7GJ30;127;292;166;S;5e25_C;missing_residues;292;2016;X-RAY DIFFRACTION;2.2
A0A0A7GJ30;1;2;2;D;5cm0_A;missing_residues;292;2016;X-RAY DIFFRACTION;1.9
A0A0A7GJ30;3;120;118;S;5cm0_A;missing_residues;292;2016;X-RAY DIFFRACTION;1.9
A0A0A7GJ30;121;128;8;D;5cm0_A;missing_residues;292;2016;X-RAY DIFFRACTION;1.9
A0A0A7GJ30;129;292;164;S;5cm0_A;missing_residues;292;2016;X-RAY DIFFRACTION;1.9
A0A0A7GJ30;1;2;2;D;5cm0_B;missing_residues;292;2016;X-RAY DIFFRACTION;1.9
A0A0A7GJ30;3;119;117;S;5cm0_B;missing_residues;292;2016;X-RAY DIFFRACTION;1.9
A0A0A7GJ30;120;121;2;D;5cm0_B;missing_residues;292;2016;X-RAY DIFFRACTION;1.9
A0A0A7GJ30;122;291;170;S;5cm0_B;missing_residues;292;2016;X-RAY DIFFRACTION;1.9
A0A0A7GJ30;292;292;1;D;5cm0_B;missing_residues;292;2016;X-RAY DIFFRACTION;1.9
A0A0A7GJ30;1;2;2;D;5cm0_C;missing_residues;292;2016;X-RAY DIFFRACTION;1.9
A0A0A7GJ30;3;120;118;S;5cm0_C;missing_residues;292;2016;X-RAY DIFFRACTION;1.9
A0A0A7GJ30;121;129;9;D;5cm0_C;missing_residues;292;2016;X-RAY DIFFRACTION;1.9
A0A0A7GJ30;130;291;162;S;5cm0_C;missing_residues;292;2016;X-RAY DIFFRACTION;1.9
A0A0A7GJ30;292;292;1;D;5cm0_C;missing_residues;292;2016;X-RAY DIFFRACTION;1.9
A0A0A7M685;22;520;499;S;5ldu_A;missing_residues;520;2016;X-RAY DIFFRACTION;2.3
A0A0A8F713;21;44;24;D;4k40_A;missing_residues;397;2014;X-RAY DIFFRACTION;2.63
A0A0A8F713;45;393;349;S;4k40_A;missing_residues;397;2014;X-RAY DIFFRACTION;2.63
A0A0A8F713;394;397;4;D;4k40_A;missing_residues;397;2014;X-RAY DIFFRACTION;2.63
A0A0A8F713;21;44;24;D;4k40_B;missing_residues;397;2014;X-RAY DIFFRACTION;2.63
A0A0A8F713;45;393;349;S;4k40_B;missing_residues;397;2014;X-RAY DIFFRACTION;2.63
A0A0A8F713;394;397;4;D;4k40_B;missing_residues;397;2014;X-RAY DIFFRACTION;2.63
A0A0A8IBJ8;21;226;206;S;5b5s_A;missing_residues;283;2016;X-RAY DIFFRACTION;1.5
A0A0A8IBJ8;21;226;206;S;5b5l_A;missing_residues;283;2017;X-RAY DIFFRACTION;1.4
A0A0A8IK66;17;153;137;S;3woc_A;missing_residues;166;2014;X-RAY DIFFRACTION;2.4
A0A0A8IK66;154;166;13;D;3woc_A;missing_residues;166;2014;X-RAY DIFFRACTION;2.4
A0A0A8IK66;17;152;136;S;3woc_B;missing_residues;166;2014;X-RAY DIFFRACTION;2.4
A0A0A8IK66;153;166;14;D;3woc_B;missing_residues;166;2014;X-RAY DIFFRACTION;2.4
A0A0A8IK66;17;152;136;S;3woc_C;missing_residues;166;2014;X-RAY DIFFRACTION;2.4
A0A0A8IK66;153;166;14;D;3woc_C;missing_residues;166;2014;X-RAY DIFFRACTION;2.4
A0A0A8IK66;17;153;137;S;3woc_D;missing_residues;166;2014;X-RAY DIFFRACTION;2.4
A0A0A8IK66;154;166;13;D;3woc_D;missing_residues;166;2014;X-RAY DIFFRACTION;2.4
A0A0A8IK66;17;152;136;S;3woc_E;missing_residues;166;2014;X-RAY DIFFRACTION;2.4
A0A0A8IK66;153;166;14;D;3woc_E;missing_residues;166;2014;X-RAY DIFFRACTION;2.4
A0A0A8IK66;17;152;136;S;3woc_F;missing_residues;166;2014;X-RAY DIFFRACTION;2.4
A0A0A8IK66;153;166;14;D;3woc_F;missing_residues;166;2014;X-RAY DIFFRACTION;2.4
A0A0A8IK66;17;17;1;D;3wob_A;missing_residues;166;2014;X-RAY DIFFRACTION;2.6
A0A0A8IK66;18;151;134;S;3wob_A;missing_residues;166;2014;X-RAY DIFFRACTION;2.6
A0A0A8R8E6;22;24;3;D;6eu8_A;missing_residues;216;2018;X-RAY DIFFRACTION;1.47
A0A0A8R8E6;25;216;192;S;6eu8_A;missing_residues;216;2018;X-RAY DIFFRACTION;1.47
A0A0A8WFP6;31;34;4;D;3pl6_B;missing_residues;269;2010;X-RAY DIFFRACTION;2.55
A0A0A8WFP6;35;136;102;S;3pl6_B;missing_residues;269;2010;X-RAY DIFFRACTION;2.55
A0A0A8WFP6;137;144;8;D;3pl6_B;missing_residues;269;2010;X-RAY DIFFRACTION;2.55
A0A0A8WFP6;145;223;79;S;3pl6_B;missing_residues;269;2010;X-RAY DIFFRACTION;2.55
A0A0A8WFP6;224;230;7;D;3pl6_B;missing_residues;269;2010;X-RAY DIFFRACTION;2.55
A0A0B0W5A7;1;1;1;D;5t86_I;missing_residues;124;2017;X-RAY DIFFRACTION;2
A0A0B0W5A7;2;124;123;S;5t86_I;missing_residues;124;2017;X-RAY DIFFRACTION;2
A0A0B1KWV6;19;189;171;S;4z9d_A;missing_residues;241;2016;X-RAY DIFFRACTION;1.8
A0A0B1KWV6;190;190;1;D;4z9d_A;missing_residues;241;2016;X-RAY DIFFRACTION;1.8
A0A0B1KWV6;19;190;172;S;4z9d_B;missing_residues;241;2016;X-RAY DIFFRACTION;1.8
A0A0B1KWV6;19;190;172;S;4z9d_C;missing_residues;241;2016;X-RAY DIFFRACTION;1.8
A0A0B1KWV6;19;190;172;S;4z9d_D;missing_residues;241;2016;X-RAY DIFFRACTION;1.8
A0A0B1KWV6;1;18;18;D;4z9c_A;missing_residues;241;2016;X-RAY DIFFRACTION;2.35
A0A0B1KWV6;19;241;223;S;4z9c_A;missing_residues;241;2016;X-RAY DIFFRACTION;2.35
A0A0B4J185;1;328;328;S;3wnv_A;missing_residues;330;2014;X-RAY DIFFRACTION;1.75
A0A0B4J185;329;330;2;D;3wnv_A;missing_residues;330;2014;X-RAY DIFFRACTION;1.75
A0A0B4J185;1;328;328;S;3wnv_B;missing_residues;330;2014;X-RAY DIFFRACTION;1.75
A0A0B4J185;329;330;2;D;3wnv_B;missing_residues;330;2014;X-RAY DIFFRACTION;1.75
A0A0B4J186;1;25;25;D;4o98_A;missing_residues;337;2014;X-RAY DIFFRACTION;2.25
A0A0B4J186;26;331;306;S;4o98_A;missing_residues;337;2014;X-RAY DIFFRACTION;2.25
A0A0B4J186;332;337;6;D;4o98_A;missing_residues;337;2014;X-RAY DIFFRACTION;2.25
A0A0B4J186;1;25;25;D;4o98_B;missing_residues;337;2014;X-RAY DIFFRACTION;2.25
A0A0B4J186;26;332;307;S;4o98_B;missing_residues;337;2014;X-RAY DIFFRACTION;2.25
A0A0B4J186;333;337;5;D;4o98_B;missing_residues;337;2014;X-RAY DIFFRACTION;2.25
A0A0B4J187;1;2;2;D;4rnl_A;missing_residues;343;2014;X-RAY DIFFRACTION;1.8
A0A0B4J187;3;343;341;S;4rnl_A;missing_residues;343;2014;X-RAY DIFFRACTION;1.8
A0A0B4J187;1;1;1;D;4rnl_B;missing_residues;343;2014;X-RAY DIFFRACTION;1.8
A0A0B4J187;2;343;342;S;4rnl_B;missing_residues;343;2014;X-RAY DIFFRACTION;1.8
A0A0B4J187;1;2;2;D;4rnl_C;missing_residues;343;2014;X-RAY DIFFRACTION;1.8
A0A0B4J187;3;343;341;S;4rnl_C;missing_residues;343;2014;X-RAY DIFFRACTION;1.8
A0A0B4J187;1;4;4;D;4rnl_D;missing_residues;343;2014;X-RAY DIFFRACTION;1.8
A0A0B4J187;5;343;339;S;4rnl_D;missing_residues;343;2014;X-RAY DIFFRACTION;1.8
A0A0B4J1J9;22;22;1;D;4y16_C;missing_residues;114;2015;X-RAY DIFFRACTION;2.6
A0A0B4J1J9;23;114;92;S;4y16_C;missing_residues;114;2015;X-RAY DIFFRACTION;2.6
A0A0B4J1J9;22;22;1;D;4y4f_C;missing_residues;114;2015;X-RAY DIFFRACTION;3.19
A0A0B4J1J9;23;114;92;S;4y4f_C;missing_residues;114;2015;X-RAY DIFFRACTION;3.19
A0A0B4J1J9;22;22;1;D;4y4f_G;missing_residues;114;2015;X-RAY DIFFRACTION;3.19
A0A0B4J1J9;23;114;92;S;4y4f_G;missing_residues;114;2015;X-RAY DIFFRACTION;3.19
A0A0B4J1J9;22;22;1;D;4zak_C;missing_residues;114;2015;X-RAY DIFFRACTION;2.82
A0A0B4J1J9;23;114;92;S;4zak_C;missing_residues;114;2015;X-RAY DIFFRACTION;2.82
A0A0B4J1J9;22;22;1;D;4y2d_C;missing_residues;114;2015;X-RAY DIFFRACTION;3.05
A0A0B4J1J9;23;114;92;S;4y2d_C;missing_residues;114;2015;X-RAY DIFFRACTION;3.05
A0A0B4J1J9;22;22;1;D;4y2d_G;missing_residues;114;2015;X-RAY DIFFRACTION;3.05
A0A0B4J1J9;23;114;92;S;4y2d_G;missing_residues;114;2015;X-RAY DIFFRACTION;3.05
A0A0B4J1J9;22;22;1;D;4y4h_C;missing_residues;114;2015;X-RAY DIFFRACTION;3.1
A0A0B4J1J9;23;114;92;S;4y4h_C;missing_residues;114;2015;X-RAY DIFFRACTION;3.1
A0A0B4J1J9;22;22;1;D;4y4h_G;missing_residues;114;2015;X-RAY DIFFRACTION;3.1
A0A0B4J1J9;23;114;92;S;4y4h_G;missing_residues;114;2015;X-RAY DIFFRACTION;3.1
A0A0B4J1J9;22;22;1;D;4y4k_C;missing_residues;114;2015;X-RAY DIFFRACTION;2.9
A0A0B4J1J9;23;114;92;S;4y4k_C;missing_residues;114;2015;X-RAY DIFFRACTION;2.9
A0A0B4J1L0;31;32;2;D;4jgj_A;missing_residues;234;2013;X-RAY DIFFRACTION;2.65
A0A0B4J1L0;33;56;24;S;4jgj_A;missing_residues;234;2013;X-RAY DIFFRACTION;2.65
A0A0B4J1L0;57;59;3;D;4jgj_A;missing_residues;234;2013;X-RAY DIFFRACTION;2.65
A0A0B4J1L0;60;125;66;S;4jgj_A;missing_residues;234;2013;X-RAY DIFFRACTION;2.65
A0A0B4J1L0;126;127;2;D;4jgj_A;missing_residues;234;2013;X-RAY DIFFRACTION;2.65
A0A0B4J1L0;128;142;15;S;4jgj_A;missing_residues;234;2013;X-RAY DIFFRACTION;2.65
A0A0B4J1L0;143;145;3;D;4jgj_A;missing_residues;234;2013;X-RAY DIFFRACTION;2.65
A0A0B4J1L0;31;32;2;D;4jgj_B;missing_residues;234;2013;X-RAY DIFFRACTION;2.65
A0A0B4J1L0;33;56;24;S;4jgj_B;missing_residues;234;2013;X-RAY DIFFRACTION;2.65
A0A0B4J1L0;57;60;4;D;4jgj_B;missing_residues;234;2013;X-RAY DIFFRACTION;2.65
A0A0B4J1L0;61;125;65;S;4jgj_B;missing_residues;234;2013;X-RAY DIFFRACTION;2.65
A0A0B4J1L0;126;127;2;D;4jgj_B;missing_residues;234;2013;X-RAY DIFFRACTION;2.65
A0A0B4J1L0;128;142;15;S;4jgj_B;missing_residues;234;2013;X-RAY DIFFRACTION;2.65
A0A0B4J1L0;143;145;3;D;4jgj_B;missing_residues;234;2013;X-RAY DIFFRACTION;2.65
A0A0B4J271;25;113;89;S;5c0a_D;missing_residues;114;2016;X-RAY DIFFRACTION;2.46
A0A0B4J271;25;113;89;S;5c0a_I;missing_residues;114;2016;X-RAY DIFFRACTION;2.46
A0A0B4J271;25;113;89;S;5c0b_D;missing_residues;114;2016;X-RAY DIFFRACTION;2.03
A0A0B4J271;25;113;89;S;5c0b_I;missing_residues;114;2016;X-RAY DIFFRACTION;2.03
A0A0B4J271;24;113;90;S;5c0c_D;missing_residues;114;2016;X-RAY DIFFRACTION;1.97
A0A0B4J271;24;24;1;D;5c0c_I;missing_residues;114;2016;X-RAY DIFFRACTION;1.97
A0A0B4J271;25;113;89;S;5c0c_I;missing_residues;114;2016;X-RAY DIFFRACTION;1.97
A0A0B4J271;22;26;5;D;4wwk_A;missing_residues;114;2016;X-RAY DIFFRACTION;3.1
A0A0B4J271;27;114;88;S;4wwk_A;missing_residues;114;2016;X-RAY DIFFRACTION;3.1
A0A0B4J271;25;113;89;S;5c08_D;missing_residues;114;2016;X-RAY DIFFRACTION;2.33
A0A0B4J271;25;113;89;S;5c08_I;missing_residues;114;2016;X-RAY DIFFRACTION;2.33
A0A0B4J271;25;113;89;S;5c09_D;missing_residues;114;2016;X-RAY DIFFRACTION;2.47
A0A0B4J271;25;113;89;S;5c09_I;missing_residues;114;2016;X-RAY DIFFRACTION;2.47
A0A0B4J271;24;113;90;S;5hyj_D;missing_residues;114;2016;X-RAY DIFFRACTION;3.06
A0A0B4J271;24;113;90;S;5hyj_I;missing_residues;114;2016;X-RAY DIFFRACTION;3.06
A0A0B4J271;24;113;90;S;5c07_D;missing_residues;114;2016;X-RAY DIFFRACTION;2.11
A0A0B4J271;24;113;90;S;5c07_I;missing_residues;114;2016;X-RAY DIFFRACTION;2.11
A0A0B4J272;23;23;1;D;6cqr_D;missing_residues;114;2018;X-RAY DIFFRACTION;3.04
A0A0B4J272;24;114;91;S;6cqr_D;missing_residues;114;2018;X-RAY DIFFRACTION;3.04
A0A0B4J272;23;114;92;S;6cqr_I;missing_residues;114;2018;X-RAY DIFFRACTION;3.04
A0A0B4J272;23;23;1;D;6cqq_D;missing_residues;114;2018;X-RAY DIFFRACTION;2.8
A0A0B4J272;24;114;91;S;6cqq_D;missing_residues;114;2018;X-RAY DIFFRACTION;2.8
A0A0B4J272;23;23;1;D;6cqq_I;missing_residues;114;2018;X-RAY DIFFRACTION;2.8
A0A0B4J272;24;114;91;S;6cqq_I;missing_residues;114;2018;X-RAY DIFFRACTION;2.8
A0A0B4J272;23;23;1;D;6cqn_D;missing_residues;114;2018;X-RAY DIFFRACTION;2.5
A0A0B4J272;24;114;91;S;6cqn_D;missing_residues;114;2018;X-RAY DIFFRACTION;2.5
A0A0B4J272;23;23;1;D;6cph_D;missing_residues;114;2018;X-RAY DIFFRACTION;1.7
A0A0B4J272;24;114;91;S;6cph_D;missing_residues;114;2018;X-RAY DIFFRACTION;1.7
A0A0B4J272;23;23;1;D;6cql_D;missing_residues;114;2018;X-RAY DIFFRACTION;2.4
A0A0B4J272;24;114;91;S;6cql_D;missing_residues;114;2018;X-RAY DIFFRACTION;2.4
A0A0B4J274;22;23;2;D;5ks9_E;missing_residues;112;2016;X-RAY DIFFRACTION;2.55
A0A0B4J274;24;111;88;S;5ks9_E;missing_residues;112;2016;X-RAY DIFFRACTION;2.55
A0A0B4J274;22;23;2;D;5ks9_G;missing_residues;112;2016;X-RAY DIFFRACTION;2.55
A0A0B4J274;24;111;88;S;5ks9_G;missing_residues;112;2016;X-RAY DIFFRACTION;2.55
A0A0B4J274;22;112;91;S;5ksa_C;missing_residues;112;2016;X-RAY DIFFRACTION;2
A0A0B4J274;22;22;1;D;5ksb_E;missing_residues;112;2016;X-RAY DIFFRACTION;2.9
A0A0B4J274;23;112;90;S;5ksb_E;missing_residues;112;2016;X-RAY DIFFRACTION;2.9
A0A0B4J274;22;22;1;D;5ksb_G;missing_residues;112;2016;X-RAY DIFFRACTION;2.9
A0A0B4J274;23;112;90;S;5ksb_G;missing_residues;112;2016;X-RAY DIFFRACTION;2.9
A0A0B4J277;21;58;38;S;5fka_A;missing_residues;110;2016;X-RAY DIFFRACTION;2.4
A0A0B4J277;59;60;2;D;5fka_A;missing_residues;110;2016;X-RAY DIFFRACTION;2.4
A0A0B4J277;61;110;50;S;5fka_A;missing_residues;110;2016;X-RAY DIFFRACTION;2.4
A0A0B4J277;21;21;1;D;4udu_A;missing_residues;110;2015;X-RAY DIFFRACTION;2.5
A0A0B4J277;22;110;89;S;4udu_A;missing_residues;110;2015;X-RAY DIFFRACTION;2.5
A0A0B4J277;21;110;90;S;4udt_A;missing_residues;110;2015;X-RAY DIFFRACTION;1.35
A0A0B4J277;21;110;90;S;5fk9_A;missing_residues;110;2016;X-RAY DIFFRACTION;3.1
A0A0B4J279;21;112;92;S;2bnr_D;missing_residues;112;2005;X-RAY DIFFRACTION;1.9
A0A0B4J279;21;112;92;S;2bnq_D;missing_residues;112;2005;X-RAY DIFFRACTION;1.7
A0A0B4J279;21;112;92;S;2bnu_A;missing_residues;112;2005;X-RAY DIFFRACTION;1.4
A0A0B4J279;21;112;92;S;5brz_D;missing_residues;112;2016;X-RAY DIFFRACTION;2.62
A0A0B4J279;20;111;92;S;5eu6_D;missing_residues;112;2016;X-RAY DIFFRACTION;2.02
A0A0B4J279;20;110;91;S;4ww2_A;missing_residues;112;2016;X-RAY DIFFRACTION;2.48
A0A0B4J279;20;20;1;D;4ww1_A;missing_residues;112;2016;X-RAY DIFFRACTION;1.38
A0A0B4J279;21;58;38;S;4ww1_A;missing_residues;112;2016;X-RAY DIFFRACTION;1.38
A0A0B4J279;59;61;3;D;4ww1_A;missing_residues;112;2016;X-RAY DIFFRACTION;1.38
A0A0B4J279;62;110;49;S;4ww1_A;missing_residues;112;2016;X-RAY DIFFRACTION;1.38
A0A0B4J279;21;112;92;S;5bs0_D;missing_residues;112;2016;X-RAY DIFFRACTION;2.4
A0A0B4J2E0;20;115;96;S;5c0a_E;missing_residues;115;2016;X-RAY DIFFRACTION;2.46
A0A0B4J2E0;20;21;2;D;5c0a_J;missing_residues;115;2016;X-RAY DIFFRACTION;2.46
A0A0B4J2E0;22;115;94;S;5c0a_J;missing_residues;115;2016;X-RAY DIFFRACTION;2.46
A0A0B4J2E0;20;115;96;S;5c0b_E;missing_residues;115;2016;X-RAY DIFFRACTION;2.03
A0A0B4J2E0;20;21;2;D;5c0b_J;missing_residues;115;2016;X-RAY DIFFRACTION;2.03
A0A0B4J2E0;22;115;94;S;5c0b_J;missing_residues;115;2016;X-RAY DIFFRACTION;2.03
A0A0B4J2E0;20;115;96;S;5c0c_E;missing_residues;115;2016;X-RAY DIFFRACTION;1.97
A0A0B4J2E0;20;115;96;S;5c0c_J;missing_residues;115;2016;X-RAY DIFFRACTION;1.97
A0A0B4J2E0;21;21;1;D;5c08_E;missing_residues;115;2016;X-RAY DIFFRACTION;2.33
A0A0B4J2E0;22;115;94;S;5c08_E;missing_residues;115;2016;X-RAY DIFFRACTION;2.33
A0A0B4J2E0;21;115;95;S;5c08_J;missing_residues;115;2016;X-RAY DIFFRACTION;2.33
A0A0B4J2E0;20;21;2;D;5c09_E;missing_residues;115;2016;X-RAY DIFFRACTION;2.47
A0A0B4J2E0;22;115;94;S;5c09_E;missing_residues;115;2016;X-RAY DIFFRACTION;2.47
A0A0B4J2E0;20;115;96;S;5c09_J;missing_residues;115;2016;X-RAY DIFFRACTION;2.47
A0A0B4J2E0;20;115;96;S;5hyj_E;missing_residues;115;2016;X-RAY DIFFRACTION;3.06
A0A0B4J2E0;20;115;96;S;5hyj_J;missing_residues;115;2016;X-RAY DIFFRACTION;3.06
A0A0B4J2E0;20;115;96;S;5c07_E;missing_residues;115;2016;X-RAY DIFFRACTION;2.11
A0A0B4J2E0;20;115;96;S;5c07_J;missing_residues;115;2016;X-RAY DIFFRACTION;2.11
A0A0B4JDC9;1318;1382;65;S;4z88_A;missing_residues;1844;2015;X-RAY DIFFRACTION;2.09
A0A0B4JDC9;1318;1382;65;S;4z88_B;missing_residues;1844;2015;X-RAY DIFFRACTION;2.09
A0A0B4JDC9;1318;1381;64;S;4z88_C;missing_residues;1844;2015;X-RAY DIFFRACTION;2.09
A0A0B4JDC9;1382;1382;1;D;4z88_C;missing_residues;1844;2015;X-RAY DIFFRACTION;2.09
A0A0B4JDC9;1318;1382;65;S;4z88_D;missing_residues;1844;2015;X-RAY DIFFRACTION;2.09
A0A0B4JDC9;1318;1318;1;D;4z88_E;missing_residues;1844;2015;X-RAY DIFFRACTION;2.09
A0A0B4JDC9;1319;1381;63;S;4z88_E;missing_residues;1844;2015;X-RAY DIFFRACTION;2.09
A0A0B4JDC9;1382;1382;1;D;4z88_E;missing_residues;1844;2015;X-RAY DIFFRACTION;2.09
A0A0B4JDC9;1318;1380;63;S;4z88_F;missing_residues;1844;2015;X-RAY DIFFRACTION;2.09
A0A0B4JDC9;1381;1382;2;D;4z88_F;missing_residues;1844;2015;X-RAY DIFFRACTION;2.09
A0A0B4JDC9;1318;1381;64;S;4z88_G;missing_residues;1844;2015;X-RAY DIFFRACTION;2.09
A0A0B4JDC9;1382;1382;1;D;4z88_G;missing_residues;1844;2015;X-RAY DIFFRACTION;2.09
A0A0B4JDC9;1318;1382;65;S;4z88_H;missing_residues;1844;2015;X-RAY DIFFRACTION;2.09
A0A0B4JDC9;1318;1382;65;S;4z88_I;missing_residues;1844;2015;X-RAY DIFFRACTION;2.09
A0A0B4JDC9;1318;1381;64;S;4z88_J;missing_residues;1844;2015;X-RAY DIFFRACTION;2.09
A0A0B4JDC9;1382;1382;1;D;4z88_J;missing_residues;1844;2015;X-RAY DIFFRACTION;2.09
A0A0B4JDC9;1318;1381;64;S;4z88_K;missing_residues;1844;2015;X-RAY DIFFRACTION;2.09
A0A0B4JDC9;1382;1382;1;D;4z88_K;missing_residues;1844;2015;X-RAY DIFFRACTION;2.09
A0A0B4JDC9;1318;1381;64;S;4z88_L;missing_residues;1844;2015;X-RAY DIFFRACTION;2.09
A0A0B4JDC9;1382;1382;1;D;4z88_L;missing_residues;1844;2015;X-RAY DIFFRACTION;2.09
A0A0B4JDC9;1318;1381;64;S;4z89_A;missing_residues;1844;2015;X-RAY DIFFRACTION;2.64
A0A0B4JDC9;1382;1382;1;D;4z89_A;missing_residues;1844;2015;X-RAY DIFFRACTION;2.64
A0A0B4JDC9;1318;1381;64;S;4z89_B;missing_residues;1844;2015;X-RAY DIFFRACTION;2.64
A0A0B4JDC9;1382;1382;1;D;4z89_B;missing_residues;1844;2015;X-RAY DIFFRACTION;2.64
A0A0B4JDC9;1318;1382;65;S;4z89_C;missing_residues;1844;2015;X-RAY DIFFRACTION;2.64
A0A0B4JDC9;1318;1381;64;S;4z89_D;missing_residues;1844;2015;X-RAY DIFFRACTION;2.64
A0A0B4JDC9;1382;1382;1;D;4z89_D;missing_residues;1844;2015;X-RAY DIFFRACTION;2.64
A0A0B4JDC9;1318;1382;65;S;4z89_E;missing_residues;1844;2015;X-RAY DIFFRACTION;2.64
A0A0B4JDC9;1318;1382;65;S;4z89_F;missing_residues;1844;2015;X-RAY DIFFRACTION;2.64
A0A0B4JDC9;1318;1382;65;S;4z89_G;missing_residues;1844;2015;X-RAY DIFFRACTION;2.64
A0A0B4JDC9;1318;1381;64;S;4z89_H;missing_residues;1844;2015;X-RAY DIFFRACTION;2.64
A0A0B4JDC9;1382;1382;1;D;4z89_H;missing_residues;1844;2015;X-RAY DIFFRACTION;2.64
A0A0B4JDC9;1318;1381;64;S;4z89_I;missing_residues;1844;2015;X-RAY DIFFRACTION;2.64
A0A0B4JDC9;1382;1382;1;D;4z89_I;missing_residues;1844;2015;X-RAY DIFFRACTION;2.64
A0A0B4JDC9;1318;1382;65;S;4z89_J;missing_residues;1844;2015;X-RAY DIFFRACTION;2.64
A0A0B4JDC9;1443;1507;65;S;4z8a_A;missing_residues;1844;2015;X-RAY DIFFRACTION;1.76
A0A0B4KGY5;116;119;4;D;5fu7_D;missing_residues;382;2016;X-RAY DIFFRACTION;3.1
A0A0B4KGY5;120;134;15;S;5fu7_D;missing_residues;382;2016;X-RAY DIFFRACTION;3.1
A0A0B4KGY5;135;143;9;D;5fu7_D;missing_residues;382;2016;X-RAY DIFFRACTION;3.1
A0A0B4KGY5;144;161;18;S;5fu7_D;missing_residues;382;2016;X-RAY DIFFRACTION;3.1
A0A0B4KGY5;162;163;2;D;5fu7_D;missing_residues;382;2016;X-RAY DIFFRACTION;3.1
A0A0B4KGY5;116;119;4;D;5fu7_H;missing_residues;382;2016;X-RAY DIFFRACTION;3.1
A0A0B4KGY5;120;131;12;S;5fu7_H;missing_residues;382;2016;X-RAY DIFFRACTION;3.1
A0A0B4KGY5;132;142;11;D;5fu7_H;missing_residues;382;2016;X-RAY DIFFRACTION;3.1
A0A0B4KGY5;143;160;18;S;5fu7_H;missing_residues;382;2016;X-RAY DIFFRACTION;3.1
A0A0B4KGY5;161;163;3;D;5fu7_H;missing_residues;382;2016;X-RAY DIFFRACTION;3.1
A0A0B4KHI4;64;147;84;S;6es4_A;missing_residues;761;2018;X-RAY DIFFRACTION;2.2
A0A0B4KHI4;148;162;15;D;6es4_A;missing_residues;761;2018;X-RAY DIFFRACTION;2.2
A0A0B4KHI4;163;285;123;S;6es4_A;missing_residues;761;2018;X-RAY DIFFRACTION;2.2
A0A0B4KHI4;64;146;83;S;6es4_B;missing_residues;761;2018;X-RAY DIFFRACTION;2.2
A0A0B4KHI4;147;163;17;D;6es4_B;missing_residues;761;2018;X-RAY DIFFRACTION;2.2
A0A0B4KHI4;164;285;122;S;6es4_B;missing_residues;761;2018;X-RAY DIFFRACTION;2.2
A0A0B4KIF6;31;121;91;S;5fgl_A;missing_residues;238;2016;X-RAY DIFFRACTION;2.4
A0A0B4KIF6;122;125;4;D;5fgl_A;missing_residues;238;2016;X-RAY DIFFRACTION;2.4
A0A0B4KIF6;126;233;108;S;5fgl_A;missing_residues;238;2016;X-RAY DIFFRACTION;2.4
A0A0B4KIF6;234;237;4;D;5fgl_A;missing_residues;238;2016;X-RAY DIFFRACTION;2.4
A0A0B4KIF6;31;235;205;S;5fgl_B;missing_residues;238;2016;X-RAY DIFFRACTION;2.4
A0A0B4KIF6;236;237;2;D;5fgl_B;missing_residues;238;2016;X-RAY DIFFRACTION;2.4
A0A0B4KIF6;31;122;92;S;5fgl_C;missing_residues;238;2016;X-RAY DIFFRACTION;2.4
A0A0B4KIF6;123;125;3;D;5fgl_C;missing_residues;238;2016;X-RAY DIFFRACTION;2.4
A0A0B4KIF6;126;237;112;S;5fgl_C;missing_residues;238;2016;X-RAY DIFFRACTION;2.4
A0A0B4KIF6;31;122;92;S;5fgl_D;missing_residues;238;2016;X-RAY DIFFRACTION;2.4
A0A0B4KIF6;123;125;3;D;5fgl_D;missing_residues;238;2016;X-RAY DIFFRACTION;2.4
A0A0B4KIF6;126;235;110;S;5fgl_D;missing_residues;238;2016;X-RAY DIFFRACTION;2.4
A0A0B4KIF6;236;237;2;D;5fgl_D;missing_residues;238;2016;X-RAY DIFFRACTION;2.4
A0A0B4KIF6;31;235;205;S;5fgl_E;missing_residues;238;2016;X-RAY DIFFRACTION;2.4
A0A0B4KIF6;236;237;2;D;5fgl_E;missing_residues;238;2016;X-RAY DIFFRACTION;2.4
A0A0B4KIF6;31;123;93;S;5fgl_F;missing_residues;238;2016;X-RAY DIFFRACTION;2.4
A0A0B4KIF6;124;125;2;D;5fgl_F;missing_residues;238;2016;X-RAY DIFFRACTION;2.4
A0A0B4KIF6;126;233;108;S;5fgl_F;missing_residues;238;2016;X-RAY DIFFRACTION;2.4
A0A0B4KIF6;234;237;4;D;5fgl_F;missing_residues;238;2016;X-RAY DIFFRACTION;2.4
A0A0B4KIF6;31;236;206;S;5fhp_A;missing_residues;238;2016;X-RAY DIFFRACTION;2.65
A0A0B4KIF6;237;238;2;D;5fhp_A;missing_residues;238;2016;X-RAY DIFFRACTION;2.65
A0A0B4KIF6;31;235;205;S;5fhp_B;missing_residues;238;2016;X-RAY DIFFRACTION;2.65
A0A0B4KIF6;236;238;3;D;5fhp_B;missing_residues;238;2016;X-RAY DIFFRACTION;2.65
A0A0B4KIF6;31;238;208;S;5fhp_C;missing_residues;238;2016;X-RAY DIFFRACTION;2.65
A0A0B4KIF6;31;122;92;S;5fhp_D;missing_residues;238;2016;X-RAY DIFFRACTION;2.65
A0A0B4KIF6;123;125;3;D;5fhp_D;missing_residues;238;2016;X-RAY DIFFRACTION;2.65
A0A0B4KIF6;126;233;108;S;5fhp_D;missing_residues;238;2016;X-RAY DIFFRACTION;2.65
A0A0B4KIF6;234;238;5;D;5fhp_D;missing_residues;238;2016;X-RAY DIFFRACTION;2.65
A0A0B4KIF6;31;235;205;S;5fhp_E;missing_residues;238;2016;X-RAY DIFFRACTION;2.65
A0A0B4KIF6;236;238;3;D;5fhp_E;missing_residues;238;2016;X-RAY DIFFRACTION;2.65
A0A0B4KIF6;31;123;93;S;5fhp_F;missing_residues;238;2016;X-RAY DIFFRACTION;2.65
A0A0B4KIF6;124;126;3;D;5fhp_F;missing_residues;238;2016;X-RAY DIFFRACTION;2.65
A0A0B4KIF6;127;233;107;S;5fhp_F;missing_residues;238;2016;X-RAY DIFFRACTION;2.65
A0A0B4KIF6;234;238;5;D;5fhp_F;missing_residues;238;2016;X-RAY DIFFRACTION;2.65
A0A0B4N5Z5;82;470;389;S;5hum_A;missing_residues;470;2016;X-RAY DIFFRACTION;1.6
A0A0B4N5Z5;82;470;389;S;5hum_B;missing_residues;470;2016;X-RAY DIFFRACTION;1.6
A0A0B4N5Z5;82;470;389;S;5hum_C;missing_residues;470;2016;X-RAY DIFFRACTION;1.6
A0A0B4N5Z5;82;470;389;S;5hum_D;missing_residues;470;2016;X-RAY DIFFRACTION;1.6
A0A0B4SHY9;167;315;149;S;4uta_A;missing_residues;557;2015;X-RAY DIFFRACTION;3
A0A0B4SHY9;316;322;7;D;4uta_A;missing_residues;557;2015;X-RAY DIFFRACTION;3
A0A0B4SHY9;323;491;169;S;4uta_A;missing_residues;557;2015;X-RAY DIFFRACTION;3
A0A0B4SHY9;492;495;4;D;4uta_A;missing_residues;557;2015;X-RAY DIFFRACTION;3
A0A0B4SHY9;496;507;12;S;4uta_A;missing_residues;557;2015;X-RAY DIFFRACTION;3
A0A0B4SHY9;508;512;5;D;4uta_A;missing_residues;557;2015;X-RAY DIFFRACTION;3
A0A0B4SHY9;513;546;34;S;4uta_A;missing_residues;557;2015;X-RAY DIFFRACTION;3
A0A0B4SHY9;547;552;6;D;4uta_A;missing_residues;557;2015;X-RAY DIFFRACTION;3
A0A0B4SHY9;553;557;5;S;4uta_A;missing_residues;557;2015;X-RAY DIFFRACTION;3
A0A0B4SHY9;167;315;149;S;4uta_B;missing_residues;557;2015;X-RAY DIFFRACTION;3
A0A0B4SHY9;316;323;8;D;4uta_B;missing_residues;557;2015;X-RAY DIFFRACTION;3
A0A0B4SHY9;324;505;182;S;4uta_B;missing_residues;557;2015;X-RAY DIFFRACTION;3
A0A0B4SHY9;506;509;4;D;4uta_B;missing_residues;557;2015;X-RAY DIFFRACTION;3
A0A0B4SHY9;510;557;48;S;4uta_B;missing_residues;557;2015;X-RAY DIFFRACTION;3
A0A0B4SHY9;167;355;189;S;4utc_A;missing_residues;557;2015;X-RAY DIFFRACTION;3.08
A0A0B4SHY9;356;357;2;D;4utc_A;missing_residues;557;2015;X-RAY DIFFRACTION;3.08
A0A0B4SHY9;358;445;88;S;4utc_A;missing_residues;557;2015;X-RAY DIFFRACTION;3.08
A0A0B4SHY9;446;447;2;D;4utc_A;missing_residues;557;2015;X-RAY DIFFRACTION;3.08
A0A0B4SHY9;448;557;110;S;4utc_A;missing_residues;557;2015;X-RAY DIFFRACTION;3.08
A0A0B4SHY9;167;180;14;S;4utc_B;missing_residues;557;2015;X-RAY DIFFRACTION;3.08
A0A0B4SHY9;181;185;5;D;4utc_B;missing_residues;557;2015;X-RAY DIFFRACTION;3.08
A0A0B4SHY9;186;557;372;S;4utc_B;missing_residues;557;2015;X-RAY DIFFRACTION;3.08
A0A0B4SHY9;167;181;15;S;4utb_A;missing_residues;557;2015;X-RAY DIFFRACTION;3.85
A0A0B4SHY9;182;184;3;D;4utb_A;missing_residues;557;2015;X-RAY DIFFRACTION;3.85
A0A0B4SHY9;185;557;373;S;4utb_A;missing_residues;557;2015;X-RAY DIFFRACTION;3.85
A0A0B4SHY9;167;182;16;S;4utb_B;missing_residues;557;2015;X-RAY DIFFRACTION;3.85
A0A0B4SHY9;183;185;3;D;4utb_B;missing_residues;557;2015;X-RAY DIFFRACTION;3.85
A0A0B4SHY9;186;392;207;S;4utb_B;missing_residues;557;2015;X-RAY DIFFRACTION;3.85
A0A0B4SHY9;393;393;1;D;4utb_B;missing_residues;557;2015;X-RAY DIFFRACTION;3.85
A0A0B4SHY9;394;557;164;S;4utb_B;missing_residues;557;2015;X-RAY DIFFRACTION;3.85
A0A0B4SHY9;167;180;14;S;5n0a_A;missing_residues;557;2017;X-RAY DIFFRACTION;3.9
A0A0B4SHY9;181;185;5;D;5n0a_A;missing_residues;557;2017;X-RAY DIFFRACTION;3.9
A0A0B4SHY9;186;437;252;S;5n0a_A;missing_residues;557;2017;X-RAY DIFFRACTION;3.9
A0A0B4SHY9;438;442;5;D;5n0a_A;missing_residues;557;2017;X-RAY DIFFRACTION;3.9
A0A0B4SHY9;443;505;63;S;5n0a_A;missing_residues;557;2017;X-RAY DIFFRACTION;3.9
A0A0B4SHY9;506;515;10;D;5n0a_A;missing_residues;557;2017;X-RAY DIFFRACTION;3.9
A0A0B4SHY9;516;557;42;S;5n0a_A;missing_residues;557;2017;X-RAY DIFFRACTION;3.9
A0A0B4SHY9;167;182;16;S;5n0a_B;missing_residues;557;2017;X-RAY DIFFRACTION;3.9
A0A0B4SHY9;183;185;3;D;5n0a_B;missing_residues;557;2017;X-RAY DIFFRACTION;3.9
A0A0B4SHY9;186;392;207;S;5n0a_B;missing_residues;557;2017;X-RAY DIFFRACTION;3.9
A0A0B4SHY9;393;393;1;D;5n0a_B;missing_residues;557;2017;X-RAY DIFFRACTION;3.9
A0A0B4SHY9;394;438;45;S;5n0a_B;missing_residues;557;2017;X-RAY DIFFRACTION;3.9
A0A0B4SHY9;439;442;4;D;5n0a_B;missing_residues;557;2017;X-RAY DIFFRACTION;3.9
A0A0B4SHY9;443;506;64;S;5n0a_B;missing_residues;557;2017;X-RAY DIFFRACTION;3.9
A0A0B4SHY9;507;512;6;D;5n0a_B;missing_residues;557;2017;X-RAY DIFFRACTION;3.9
A0A0B4SHY9;513;557;45;S;5n0a_B;missing_residues;557;2017;X-RAY DIFFRACTION;3.9
A0A0B4SHY9;167;181;15;S;5n09_A;missing_residues;557;2017;X-RAY DIFFRACTION;3.9
A0A0B4SHY9;182;184;3;D;5n09_A;missing_residues;557;2017;X-RAY DIFFRACTION;3.9
A0A0B4SHY9;185;557;373;S;5n09_A;missing_residues;557;2017;X-RAY DIFFRACTION;3.9
A0A0B4SHY9;167;182;16;S;5n09_B;missing_residues;557;2017;X-RAY DIFFRACTION;3.9
A0A0B4SHY9;183;185;3;D;5n09_B;missing_residues;557;2017;X-RAY DIFFRACTION;3.9
A0A0B4SHY9;186;392;207;S;5n09_B;missing_residues;557;2017;X-RAY DIFFRACTION;3.9
A0A0B4SHY9;393;393;1;D;5n09_B;missing_residues;557;2017;X-RAY DIFFRACTION;3.9
A0A0B4SHY9;394;557;164;S;5n09_B;missing_residues;557;2017;X-RAY DIFFRACTION;3.9
A0A0B4SHY9;167;557;391;S;4ut6_A;missing_residues;557;2015;X-RAY DIFFRACTION;3.2
A0A0B4SHY9;167;182;16;S;4ut6_B;missing_residues;557;2015;X-RAY DIFFRACTION;3.2
A0A0B4SHY9;183;185;3;D;4ut6_B;missing_residues;557;2015;X-RAY DIFFRACTION;3.2
A0A0B4SHY9;186;557;372;S;4ut6_B;missing_residues;557;2015;X-RAY DIFFRACTION;3.2
A0A0B4U8I5;1;1;1;D;5e9a_A;missing_residues;687;2016;X-RAY DIFFRACTION;2.56
A0A0B4U8I5;2;659;658;S;5e9a_A;missing_residues;687;2016;X-RAY DIFFRACTION;2.56
A0A0B4U8I5;660;664;5;D;5e9a_A;missing_residues;687;2016;X-RAY DIFFRACTION;2.56
A0A0B4U8I5;665;685;21;S;5e9a_A;missing_residues;687;2016;X-RAY DIFFRACTION;2.56
A0A0B4U8I5;686;687;2;D;5e9a_A;missing_residues;687;2016;X-RAY DIFFRACTION;2.56
A0A0B4U8I5;1;1;1;D;5e9a_B;missing_residues;687;2016;X-RAY DIFFRACTION;2.56
A0A0B4U8I5;2;685;684;S;5e9a_B;missing_residues;687;2016;X-RAY DIFFRACTION;2.56
A0A0B4U8I5;686;687;2;D;5e9a_B;missing_residues;687;2016;X-RAY DIFFRACTION;2.56
A0A0B4U8I5;1;1;1;D;5e9a_C;missing_residues;687;2016;X-RAY DIFFRACTION;2.56
A0A0B4U8I5;2;685;684;S;5e9a_C;missing_residues;687;2016;X-RAY DIFFRACTION;2.56
A0A0B4U8I5;686;687;2;D;5e9a_C;missing_residues;687;2016;X-RAY DIFFRACTION;2.56
A0A0B4U8I5;1;1;1;D;5e9a_D;missing_residues;687;2016;X-RAY DIFFRACTION;2.56
A0A0B4U8I5;2;685;684;S;5e9a_D;missing_residues;687;2016;X-RAY DIFFRACTION;2.56
A0A0B4U8I5;686;687;2;D;5e9a_D;missing_residues;687;2016;X-RAY DIFFRACTION;2.56
A0A0B4U8I5;1;1;1;D;5e9a_E;missing_residues;687;2016;X-RAY DIFFRACTION;2.56
A0A0B4U8I5;2;685;684;S;5e9a_E;missing_residues;687;2016;X-RAY DIFFRACTION;2.56
A0A0B4U8I5;686;687;2;D;5e9a_E;missing_residues;687;2016;X-RAY DIFFRACTION;2.56
A0A0B4U8I5;1;1;1;D;5e9a_F;missing_residues;687;2016;X-RAY DIFFRACTION;2.56
A0A0B4U8I5;2;685;684;S;5e9a_F;missing_residues;687;2016;X-RAY DIFFRACTION;2.56
A0A0B4U8I5;686;687;2;D;5e9a_F;missing_residues;687;2016;X-RAY DIFFRACTION;2.56
A0A0B4WYC6;4;180;177;S;6cvy_A;missing_residues;182;2018;X-RAY DIFFRACTION;1.8
A0A0B4WYC6;4;179;176;S;6cvx_A;missing_residues;182;2018;X-RAY DIFFRACTION;1.78
A0A0B4WYC6;180;180;1;D;6cvx_A;missing_residues;182;2018;X-RAY DIFFRACTION;1.78
A0A0B4WYC6;4;179;176;S;5eqs_A;missing_residues;182;2016;X-RAY DIFFRACTION;1.84
A0A0B4WYC6;4;179;176;S;5eqr_A;missing_residues;182;2016;X-RAY DIFFRACTION;1.96
A0A0B4WYC6;4;179;176;S;6cvw_A;missing_residues;182;2018;X-RAY DIFFRACTION;1.78
A0A0B4WYC6;180;180;1;D;6cvw_A;missing_residues;182;2018;X-RAY DIFFRACTION;1.78
A0A0B4WYC6;4;179;176;S;5esb_A;missing_residues;182;2016;X-RAY DIFFRACTION;2.4
A0A0B5A8Q2;30;52;23;S;5jyq_B;missing_residues;115;2016;X-RAY DIFFRACTION;1.95
A0A0B5AC95;95;114;20;S;5jyq_A;missing_residues;115;2016;X-RAY DIFFRACTION;1.95
A0A0B5GUS3;92;188;97;S;5fwz_A;missing_residues;189;2016;X-RAY DIFFRACTION;2.3
A0A0B5GUS3;189;189;1;D;5fwz_A;missing_residues;189;2016;X-RAY DIFFRACTION;2.3
A0A0B5GUS3;99;187;89;S;5fx0_A;missing_residues;189;2016;X-RAY DIFFRACTION;2.3
A0A0B5GUS3;188;189;2;D;5fx0_A;missing_residues;189;2016;X-RAY DIFFRACTION;2.3
A0A0B5INH8;268;275;8;D;5hnp_A;missing_residues;442;2016;X-RAY DIFFRACTION;2.2
A0A0B5INH8;276;402;127;S;5hnp_A;missing_residues;442;2016;X-RAY DIFFRACTION;2.2
A0A0B5INH8;403;404;2;D;5hnp_A;missing_residues;442;2016;X-RAY DIFFRACTION;2.2
A0A0B5INH8;405;438;34;S;5hnp_A;missing_residues;442;2016;X-RAY DIFFRACTION;2.2
A0A0B5INH8;439;442;4;D;5hnp_A;missing_residues;442;2016;X-RAY DIFFRACTION;2.2
A0A0B5INH8;268;274;7;D;5hnp_B;missing_residues;442;2016;X-RAY DIFFRACTION;2.2
A0A0B5INH8;275;440;166;S;5hnp_B;missing_residues;442;2016;X-RAY DIFFRACTION;2.2
A0A0B5INH8;441;442;2;D;5hnp_B;missing_residues;442;2016;X-RAY DIFFRACTION;2.2
A0A0B5IQQ1;14;17;4;D;5czl_A;missing_residues;333;2016;X-RAY DIFFRACTION;2.39
A0A0B5IQQ1;18;332;315;S;5czl_A;missing_residues;333;2016;X-RAY DIFFRACTION;2.39
A0A0B5IQQ1;333;333;1;D;5czl_A;missing_residues;333;2016;X-RAY DIFFRACTION;2.39
A0A0B5KBT7;1;1;1;D;4q3l_A;missing_residues;276;2015;X-RAY DIFFRACTION;3.01
A0A0B5KBT7;2;276;275;S;4q3l_A;missing_residues;276;2015;X-RAY DIFFRACTION;3.01
A0A0B5KBT7;1;276;276;S;4q3l_B;missing_residues;276;2015;X-RAY DIFFRACTION;3.01
A0A0B5KBT7;1;276;276;S;4q3l_C;missing_residues;276;2015;X-RAY DIFFRACTION;3.01
A0A0B5KBT7;1;1;1;D;4q3l_D;missing_residues;276;2015;X-RAY DIFFRACTION;3.01
A0A0B5KBT7;2;276;275;S;4q3l_D;missing_residues;276;2015;X-RAY DIFFRACTION;3.01
A0A0B5KBT7;1;1;1;D;4q3l_E;missing_residues;276;2015;X-RAY DIFFRACTION;3.01
A0A0B5KBT7;2;276;275;S;4q3l_E;missing_residues;276;2015;X-RAY DIFFRACTION;3.01
A0A0B5KBT7;1;1;1;D;4q3l_F;missing_residues;276;2015;X-RAY DIFFRACTION;3.01
A0A0B5KBT7;2;276;275;S;4q3l_F;missing_residues;276;2015;X-RAY DIFFRACTION;3.01
A0A0B5KBT7;1;276;276;S;4q3l_G;missing_residues;276;2015;X-RAY DIFFRACTION;3.01
A0A0B5KBT7;1;276;276;S;4q3l_H;missing_residues;276;2015;X-RAY DIFFRACTION;3.01
A0A0B5KGV8;1;239;239;S;4q3k_A;missing_residues;239;2015;X-RAY DIFFRACTION;1.57
A0A0B5KGV8;1;239;239;S;4q3k_B;missing_residues;239;2015;X-RAY DIFFRACTION;1.57
A0A0B5KNF6;1;1;1;D;4q3m_A;missing_residues;274;2015;X-RAY DIFFRACTION;2.55
A0A0B5KNF6;2;274;273;S;4q3m_A;missing_residues;274;2015;X-RAY DIFFRACTION;2.55
A0A0B5KNF6;1;1;1;D;4q3m_B;missing_residues;274;2015;X-RAY DIFFRACTION;2.55
A0A0B5KNF6;2;21;20;S;4q3m_B;missing_residues;274;2015;X-RAY DIFFRACTION;2.55
A0A0B5KNF6;22;23;2;D;4q3m_B;missing_residues;274;2015;X-RAY DIFFRACTION;2.55
A0A0B5KNF6;24;274;251;S;4q3m_B;missing_residues;274;2015;X-RAY DIFFRACTION;2.55
A0A0B5KNF6;1;1;1;D;4q3m_C;missing_residues;274;2015;X-RAY DIFFRACTION;2.55
A0A0B5KNF6;2;274;273;S;4q3m_C;missing_residues;274;2015;X-RAY DIFFRACTION;2.55
A0A0B5KNF6;1;1;1;D;4q3m_D;missing_residues;274;2015;X-RAY DIFFRACTION;2.55
A0A0B5KNF6;2;274;273;S;4q3m_D;missing_residues;274;2015;X-RAY DIFFRACTION;2.55
A0A0B5KNF6;1;2;2;D;4q3m_E;missing_residues;274;2015;X-RAY DIFFRACTION;2.55
A0A0B5KNF6;3;274;272;S;4q3m_E;missing_residues;274;2015;X-RAY DIFFRACTION;2.55
A0A0B5KNF6;1;1;1;D;4q3m_F;missing_residues;274;2015;X-RAY DIFFRACTION;2.55
A0A0B5KNF6;2;61;60;S;4q3m_F;missing_residues;274;2015;X-RAY DIFFRACTION;2.55
A0A0B5KNF6;62;66;5;D;4q3m_F;missing_residues;274;2015;X-RAY DIFFRACTION;2.55
A0A0B5KNF6;67;274;208;S;4q3m_F;missing_residues;274;2015;X-RAY DIFFRACTION;2.55
A0A0B5KQQ5;1;30;30;D;4q3o_A;missing_residues;348;2015;X-RAY DIFFRACTION;1.74
A0A0B5KQQ5;31;347;317;S;4q3o_A;missing_residues;348;2015;X-RAY DIFFRACTION;1.74
A0A0B5KQQ5;348;348;1;D;4q3o_A;missing_residues;348;2015;X-RAY DIFFRACTION;1.74
A0A0B5KQQ5;1;30;30;D;4q3o_B;missing_residues;348;2015;X-RAY DIFFRACTION;1.74
A0A0B5KQQ5;31;347;317;S;4q3o_B;missing_residues;348;2015;X-RAY DIFFRACTION;1.74
A0A0B5KQQ5;348;348;1;D;4q3o_B;missing_residues;348;2015;X-RAY DIFFRACTION;1.74
A0A0B5KQQ5;1;31;31;D;4q3o_C;missing_residues;348;2015;X-RAY DIFFRACTION;1.74
A0A0B5KQQ5;32;347;316;S;4q3o_C;missing_residues;348;2015;X-RAY DIFFRACTION;1.74
A0A0B5KQQ5;348;348;1;D;4q3o_C;missing_residues;348;2015;X-RAY DIFFRACTION;1.74
A0A0B5KQQ5;1;31;31;D;4q3o_D;missing_residues;348;2015;X-RAY DIFFRACTION;1.74
A0A0B5KQQ5;32;347;316;S;4q3o_D;missing_residues;348;2015;X-RAY DIFFRACTION;1.74
A0A0B5KQQ5;348;348;1;D;4q3o_D;missing_residues;348;2015;X-RAY DIFFRACTION;1.74
A0A0B5KQQ5;1;31;31;D;4q3o_E;missing_residues;348;2015;X-RAY DIFFRACTION;1.74
A0A0B5KQQ5;32;347;316;S;4q3o_E;missing_residues;348;2015;X-RAY DIFFRACTION;1.74
A0A0B5KQQ5;348;348;1;D;4q3o_E;missing_residues;348;2015;X-RAY DIFFRACTION;1.74
A0A0B5KQQ5;1;31;31;D;4q3o_F;missing_residues;348;2015;X-RAY DIFFRACTION;1.74
A0A0B5KQQ5;32;347;316;S;4q3o_F;missing_residues;348;2015;X-RAY DIFFRACTION;1.74
A0A0B5KQQ5;348;348;1;D;4q3o_F;missing_residues;348;2015;X-RAY DIFFRACTION;1.74
A0A0B5KQQ5;1;31;31;D;4q3o_G;missing_residues;348;2015;X-RAY DIFFRACTION;1.74
A0A0B5KQQ5;32;347;316;S;4q3o_G;missing_residues;348;2015;X-RAY DIFFRACTION;1.74
A0A0B5KQQ5;348;348;1;D;4q3o_G;missing_residues;348;2015;X-RAY DIFFRACTION;1.74
A0A0B5KQQ5;1;31;31;D;4q3o_H;missing_residues;348;2015;X-RAY DIFFRACTION;1.74
A0A0B5KQQ5;32;347;316;S;4q3o_H;missing_residues;348;2015;X-RAY DIFFRACTION;1.74
A0A0B5KQQ5;348;348;1;D;4q3o_H;missing_residues;348;2015;X-RAY DIFFRACTION;1.74
A0A0B5KUB4;1;314;314;S;4q3n_A;missing_residues;314;2015;X-RAY DIFFRACTION;1.97
A0A0B5WSQ6;1;309;309;S;5olu_A;missing_residues;310;2017;X-RAY DIFFRACTION;1.8
A0A0B5WSQ6;310;310;1;D;5olu_A;missing_residues;310;2017;X-RAY DIFFRACTION;1.8
A0A0B5WSQ6;1;309;309;S;5o7g_A;missing_residues;310;2017;X-RAY DIFFRACTION;1.9
A0A0B5WSQ6;310;310;1;D;5o7g_A;missing_residues;310;2017;X-RAY DIFFRACTION;1.9
A0A0B6VPP7;30;31;2;D;5gwa_A;missing_residues;309;2017;X-RAY DIFFRACTION;1.59
A0A0B6VPP7;32;306;275;S;5gwa_A;missing_residues;309;2017;X-RAY DIFFRACTION;1.59
A0A0B6VPP7;307;309;3;D;5gwa_A;missing_residues;309;2017;X-RAY DIFFRACTION;1.59
A0A0B6VPP7;30;31;2;D;5x5g_A;missing_residues;309;2017;X-RAY DIFFRACTION;2
A0A0B6VPP7;32;306;275;S;5x5g_A;missing_residues;309;2017;X-RAY DIFFRACTION;2
A0A0B6VPP7;307;309;3;D;5x5g_A;missing_residues;309;2017;X-RAY DIFFRACTION;2
A0A0B6VPP7;30;31;2;D;5gs8_A;missing_residues;309;2017;X-RAY DIFFRACTION;1.59
A0A0B6VPP7;32;306;275;S;5gs8_A;missing_residues;309;2017;X-RAY DIFFRACTION;1.59
A0A0B6VPP7;307;309;3;D;5gs8_A;missing_residues;309;2017;X-RAY DIFFRACTION;1.59
A0A0B6XLA1;1;172;172;S;4yjj_B;missing_residues;172;2016;X-RAY DIFFRACTION;2.7
A0A0B6XLA1;1;172;172;S;4yjj_D;missing_residues;172;2016;X-RAY DIFFRACTION;2.7
A0A0B6XLG9;1;154;154;S;4yjj_A;missing_residues;154;2016;X-RAY DIFFRACTION;2.7
A0A0B6XLG9;1;154;154;S;4yjj_C;missing_residues;154;2016;X-RAY DIFFRACTION;2.7
A0A0B7LH44;83;740;658;S;5f9t_A;missing_residues;740;2015;X-RAY DIFFRACTION;2.05
A0A0B7LH44;83;740;658;S;5f9t_B;missing_residues;740;2015;X-RAY DIFFRACTION;2.05
A0A0B8R2U7;1;2;2;D;4tkr_A;missing_residues;186;2014;X-RAY DIFFRACTION;3
A0A0B8R2U7;3;185;183;S;4tkr_A;missing_residues;186;2014;X-RAY DIFFRACTION;3
A0A0B8R2U7;186;186;1;D;4tkr_A;missing_residues;186;2014;X-RAY DIFFRACTION;3
A0A0B8R2U7;1;185;185;S;4tkr_B;missing_residues;186;2014;X-RAY DIFFRACTION;3
A0A0B8R2U7;186;186;1;D;4tkr_B;missing_residues;186;2014;X-RAY DIFFRACTION;3
A0A0B8RFI6;1;2;2;D;5sxo_A;missing_residues;413;2016;X-RAY DIFFRACTION;1.35
A0A0B8RFI6;3;411;409;S;5sxo_A;missing_residues;413;2016;X-RAY DIFFRACTION;1.35
A0A0B8RFI6;412;413;2;D;5sxo_A;missing_residues;413;2016;X-RAY DIFFRACTION;1.35
A0A0B9X9I7;72;88;17;D;6eus_A;missing_residues;434;2018;X-RAY DIFFRACTION;2.2
A0A0B9X9I7;89;434;346;S;6eus_A;missing_residues;434;2018;X-RAY DIFFRACTION;2.2
A0A0B9X9I7;72;88;17;D;6eus_B;missing_residues;434;2018;X-RAY DIFFRACTION;2.2
A0A0B9X9I7;89;434;346;S;6eus_B;missing_residues;434;2018;X-RAY DIFFRACTION;2.2
A0A0B9X9I7;72;88;17;D;6eus_C;missing_residues;434;2018;X-RAY DIFFRACTION;2.2
A0A0B9X9I7;89;434;346;S;6eus_C;missing_residues;434;2018;X-RAY DIFFRACTION;2.2
A0A0B9X9I7;72;88;17;D;6eus_D;missing_residues;434;2018;X-RAY DIFFRACTION;2.2
A0A0B9X9I7;89;434;346;S;6eus_D;missing_residues;434;2018;X-RAY DIFFRACTION;2.2
A0A0B9X9I7;72;88;17;D;6eus_E;missing_residues;434;2018;X-RAY DIFFRACTION;2.2
A0A0B9X9I7;89;434;346;S;6eus_E;missing_residues;434;2018;X-RAY DIFFRACTION;2.2
A0A0B9X9I7;72;88;17;D;6eus_F;missing_residues;434;2018;X-RAY DIFFRACTION;2.2
A0A0B9X9I7;89;434;346;S;6eus_F;missing_residues;434;2018;X-RAY DIFFRACTION;2.2
A0A0C0C2K2;1;287;287;S;6d0p_A;missing_residues;290;2018;X-RAY DIFFRACTION;1.88
A0A0C0C2K2;288;290;3;D;6d0p_A;missing_residues;290;2018;X-RAY DIFFRACTION;1.88
A0A0C0C2K2;1;287;287;S;6d0p_B;missing_residues;290;2018;X-RAY DIFFRACTION;1.88
A0A0C0C2K2;288;290;3;D;6d0p_B;missing_residues;290;2018;X-RAY DIFFRACTION;1.88
A0A0C0C2K2;1;287;287;S;6d0p_C;missing_residues;290;2018;X-RAY DIFFRACTION;1.88
A0A0C0C2K2;288;290;3;D;6d0p_C;missing_residues;290;2018;X-RAY DIFFRACTION;1.88
A0A0C0C2K2;1;287;287;S;6d0p_D;missing_residues;290;2018;X-RAY DIFFRACTION;1.88
A0A0C0C2K2;288;290;3;D;6d0p_D;missing_residues;290;2018;X-RAY DIFFRACTION;1.88
A0A0C2W9F0;1;1;1;D;4za6_A;missing_residues;186;2015;X-RAY DIFFRACTION;1.97
A0A0C2W9F0;2;186;185;S;4za6_A;missing_residues;186;2015;X-RAY DIFFRACTION;1.97
A0A0C2W9F0;1;1;1;D;4za6_B;missing_residues;186;2015;X-RAY DIFFRACTION;1.97
A0A0C2W9F0;2;186;185;S;4za6_B;missing_residues;186;2015;X-RAY DIFFRACTION;1.97
A0A0C4DGV4;1;82;82;D;6b9x_E;missing_residues;173;2017;X-RAY DIFFRACTION;1.42
A0A0C4DGV4;83;173;91;S;6b9x_E;missing_residues;173;2017;X-RAY DIFFRACTION;1.42
A0A0C4DI32;30;81;52;S;5od4_A;missing_residues;155;2017;X-RAY DIFFRACTION;1.1
A0A0C4DI32;82;85;4;D;5od4_A;missing_residues;155;2017;X-RAY DIFFRACTION;1.1
A0A0C4DI32;86;155;70;S;5od4_A;missing_residues;155;2017;X-RAY DIFFRACTION;1.1
A0A0C4WVM3;80;468;389;S;5hun_A;missing_residues;470;2016;X-RAY DIFFRACTION;2.3
A0A0C4WVM3;469;470;2;D;5hun_A;missing_residues;470;2016;X-RAY DIFFRACTION;2.3
A0A0C4WXC5;83;469;387;S;5huk_A;missing_residues;469;2016;X-RAY DIFFRACTION;2.45
A0A0C4WXC5;83;469;387;S;5huk_B;missing_residues;469;2016;X-RAY DIFFRACTION;2.45
A0A0C4WXC5;83;469;387;S;5huk_C;missing_residues;469;2016;X-RAY DIFFRACTION;2.45
A0A0C4WXC5;83;469;387;S;5huk_D;missing_residues;469;2016;X-RAY DIFFRACTION;2.45
A0A0C4X0C0;16;337;322;S;5huf_A;missing_residues;567;2016;X-RAY DIFFRACTION;2.81
A0A0C4X0C0;338;345;8;D;5huf_A;missing_residues;567;2016;X-RAY DIFFRACTION;2.81
A0A0C4X0C0;346;519;174;S;5huf_B;missing_residues;567;2016;X-RAY DIFFRACTION;2.81
A0A0C4X0C0;16;337;322;S;5huf_C;missing_residues;567;2016;X-RAY DIFFRACTION;2.81
A0A0C4X0C0;338;345;8;D;5huf_C;missing_residues;567;2016;X-RAY DIFFRACTION;2.81
A0A0C4X0C0;346;519;174;S;5huf_D;missing_residues;567;2016;X-RAY DIFFRACTION;2.81
A0A0C4X0C0;16;337;322;S;5huf_E;missing_residues;567;2016;X-RAY DIFFRACTION;2.81
A0A0C4X0C0;338;345;8;D;5huf_E;missing_residues;567;2016;X-RAY DIFFRACTION;2.81
A0A0C4X0C0;346;519;174;S;5huf_F;missing_residues;567;2016;X-RAY DIFFRACTION;2.81
A0A0C4ZYE2;19;334;316;S;6d7c_A;missing_residues;560;2018;X-RAY DIFFRACTION;2.95
A0A0C4ZYE2;335;339;5;D;6d7c_A;missing_residues;560;2018;X-RAY DIFFRACTION;2.95
A0A0C4ZYE2;19;334;316;S;6d7c_C;missing_residues;560;2018;X-RAY DIFFRACTION;2.95
A0A0C4ZYE2;335;339;5;D;6d7c_C;missing_residues;560;2018;X-RAY DIFFRACTION;2.95
A0A0C4ZYE2;19;334;316;S;6d7c_E;missing_residues;560;2018;X-RAY DIFFRACTION;2.95
A0A0C4ZYE2;335;339;5;D;6d7c_E;missing_residues;560;2018;X-RAY DIFFRACTION;2.95
A0A0C4ZYE2;19;334;316;S;6d7c_G;missing_residues;560;2018;X-RAY DIFFRACTION;2.95
A0A0C4ZYE2;335;339;5;D;6d7c_G;missing_residues;560;2018;X-RAY DIFFRACTION;2.95
A0A0C4ZYE2;19;334;316;S;6d7c_I;missing_residues;560;2018;X-RAY DIFFRACTION;2.95
A0A0C4ZYE2;335;339;5;D;6d7c_I;missing_residues;560;2018;X-RAY DIFFRACTION;2.95
A0A0C4ZYE2;19;334;316;S;6d7c_K;missing_residues;560;2018;X-RAY DIFFRACTION;2.95
A0A0C4ZYE2;335;339;5;D;6d7c_K;missing_residues;560;2018;X-RAY DIFFRACTION;2.95
A0A0C5DR25;2;6;5;D;5o98_A;missing_residues;299;2018;X-RAY DIFFRACTION;1.55
A0A0C5DR25;7;103;97;S;5o98_A;missing_residues;299;2018;X-RAY DIFFRACTION;1.55
A0A0C5DR25;104;114;11;D;5o98_A;missing_residues;299;2018;X-RAY DIFFRACTION;1.55
A0A0C5DR25;115;299;185;S;5o98_A;missing_residues;299;2018;X-RAY DIFFRACTION;1.55
A0A0C5DR25;2;6;5;D;5o98_B;missing_residues;299;2018;X-RAY DIFFRACTION;1.55
A0A0C5DR25;7;107;101;S;5o98_B;missing_residues;299;2018;X-RAY DIFFRACTION;1.55
A0A0C5DR25;108;117;10;D;5o98_B;missing_residues;299;2018;X-RAY DIFFRACTION;1.55
A0A0C5DR25;118;299;182;S;5o98_B;missing_residues;299;2018;X-RAY DIFFRACTION;1.55
A0A0C5PVE3;261;798;538;S;6f7d_A;missing_residues;798;2018;X-RAY DIFFRACTION;1.63
A0A0C5PVE3;253;798;546;S;6f7k_A;missing_residues;798;2018;X-RAY DIFFRACTION;2.1
A0A0C5PVE3;253;798;546;S;6f7k_B;missing_residues;798;2018;X-RAY DIFFRACTION;2.1
A0A0C5PVE3;253;798;546;S;6f7k_C;missing_residues;798;2018;X-RAY DIFFRACTION;2.1
A0A0C5PVE3;253;798;546;S;6f7k_D;missing_residues;798;2018;X-RAY DIFFRACTION;2.1
A0A0C5PVE3;253;798;546;S;6f7k_F;missing_residues;798;2018;X-RAY DIFFRACTION;2.1
A0A0C5PVE3;253;798;546;S;6f7k_G;missing_residues;798;2018;X-RAY DIFFRACTION;2.1
A0A0C6DRW4;1;15;15;D;3x0y_A;missing_residues;417;2015;X-RAY DIFFRACTION;2.3
A0A0C6DRW4;16;417;402;S;3x0y_A;missing_residues;417;2015;X-RAY DIFFRACTION;2.3
A0A0C6DRW4;1;17;17;D;3x0y_B;missing_residues;417;2015;X-RAY DIFFRACTION;2.3
A0A0C6DRW4;18;417;400;S;3x0y_B;missing_residues;417;2015;X-RAY DIFFRACTION;2.3
A0A0C6DRW4;1;17;17;D;3x0y_C;missing_residues;417;2015;X-RAY DIFFRACTION;2.3
A0A0C6DRW4;18;417;400;S;3x0y_C;missing_residues;417;2015;X-RAY DIFFRACTION;2.3
A0A0C6DRW4;1;15;15;D;3x0y_D;missing_residues;417;2015;X-RAY DIFFRACTION;2.3
A0A0C6DRW4;16;417;402;S;3x0y_D;missing_residues;417;2015;X-RAY DIFFRACTION;2.3
A0A0C6DRW4;1;16;16;D;3x0y_E;missing_residues;417;2015;X-RAY DIFFRACTION;2.3
A0A0C6DRW4;17;417;401;S;3x0y_E;missing_residues;417;2015;X-RAY DIFFRACTION;2.3
A0A0C6DRW4;1;17;17;D;3x0y_F;missing_residues;417;2015;X-RAY DIFFRACTION;2.3
A0A0C6DRW4;18;417;400;S;3x0y_F;missing_residues;417;2015;X-RAY DIFFRACTION;2.3
A0A0C6DRW4;1;16;16;D;3x0y_G;missing_residues;417;2015;X-RAY DIFFRACTION;2.3
A0A0C6DRW4;17;417;401;S;3x0y_G;missing_residues;417;2015;X-RAY DIFFRACTION;2.3
A0A0C6DRW4;1;17;17;D;3x0y_H;missing_residues;417;2015;X-RAY DIFFRACTION;2.3
A0A0C6DRW4;18;417;400;S;3x0y_H;missing_residues;417;2015;X-RAY DIFFRACTION;2.3
A0A0C6DRW4;1;17;17;D;3x0x_A;missing_residues;417;2015;X-RAY DIFFRACTION;2.11
A0A0C6DRW4;18;417;400;S;3x0x_A;missing_residues;417;2015;X-RAY DIFFRACTION;2.11
A0A0C6DRW4;1;17;17;D;3x0x_B;missing_residues;417;2015;X-RAY DIFFRACTION;2.11
A0A0C6DRW4;18;417;400;S;3x0x_B;missing_residues;417;2015;X-RAY DIFFRACTION;2.11
A0A0C6DRW4;1;17;17;D;3x0x_D;missing_residues;417;2015;X-RAY DIFFRACTION;2.11
A0A0C6DRW4;18;417;400;S;3x0x_D;missing_residues;417;2015;X-RAY DIFFRACTION;2.11
A0A0C6DRW4;1;17;17;D;3x0x_C;missing_residues;417;2015;X-RAY DIFFRACTION;2.11
A0A0C6DRW4;18;417;400;S;3x0x_C;missing_residues;417;2015;X-RAY DIFFRACTION;2.11
A0A0C6DRW4;1;17;17;D;3x0x_E;missing_residues;417;2015;X-RAY DIFFRACTION;2.11
A0A0C6DRW4;18;417;400;S;3x0x_E;missing_residues;417;2015;X-RAY DIFFRACTION;2.11
A0A0C6DRW4;1;17;17;D;3x0x_F;missing_residues;417;2015;X-RAY DIFFRACTION;2.11
A0A0C6DRW4;18;417;400;S;3x0x_F;missing_residues;417;2015;X-RAY DIFFRACTION;2.11
A0A0C6DRW4;1;17;17;D;3x0x_G;missing_residues;417;2015;X-RAY DIFFRACTION;2.11
A0A0C6DRW4;18;417;400;S;3x0x_G;missing_residues;417;2015;X-RAY DIFFRACTION;2.11
A0A0C6DRW4;1;17;17;D;3x0x_H;missing_residues;417;2015;X-RAY DIFFRACTION;2.11
A0A0C6DRW4;18;417;400;S;3x0x_H;missing_residues;417;2015;X-RAY DIFFRACTION;2.11
A0A0D0F5I0;1;341;341;S;5wti_Z;missing_residues;1108;2017;X-RAY DIFFRACTION;2.68
A0A0D0F5I0;342;350;9;D;5wti_Z;missing_residues;1108;2017;X-RAY DIFFRACTION;2.68
A0A0D0F5I0;351;526;176;S;5wti_Z;missing_residues;1108;2017;X-RAY DIFFRACTION;2.68
A0A0D0F5I0;527;542;16;D;5wti_Z;missing_residues;1108;2017;X-RAY DIFFRACTION;2.68
A0A0D0F5I0;543;658;116;S;5wti_Z;missing_residues;1108;2017;X-RAY DIFFRACTION;2.68
A0A0D0F5I0;659;660;2;D;5wti_Z;missing_residues;1108;2017;X-RAY DIFFRACTION;2.68
A0A0D0F5I0;661;678;18;S;5wti_Z;missing_residues;1108;2017;X-RAY DIFFRACTION;2.68
A0A0D0F5I0;679;688;10;D;5wti_Z;missing_residues;1108;2017;X-RAY DIFFRACTION;2.68
A0A0D0F5I0;689;901;213;S;5wti_Z;missing_residues;1108;2017;X-RAY DIFFRACTION;2.68
A0A0D0F5I0;902;926;25;D;5wti_Z;missing_residues;1108;2017;X-RAY DIFFRACTION;2.68
A0A0D0F5I0;927;977;51;S;5wti_Z;missing_residues;1108;2017;X-RAY DIFFRACTION;2.68
A0A0D0F5I0;978;995;18;D;5wti_Z;missing_residues;1108;2017;X-RAY DIFFRACTION;2.68
A0A0D0F5I0;996;1010;15;S;5wti_Z;missing_residues;1108;2017;X-RAY DIFFRACTION;2.68
A0A0D0F5I0;1011;1041;31;D;5wti_Z;missing_residues;1108;2017;X-RAY DIFFRACTION;2.68
A0A0D0F5I0;1042;1093;52;S;5wti_Z;missing_residues;1108;2017;X-RAY DIFFRACTION;2.68
A0A0D0F5I0;1094;1108;15;D;5wti_Z;missing_residues;1108;2017;X-RAY DIFFRACTION;2.68
A0A0D0G8J8;1;1;1;D;5m8b_A;missing_residues;326;2017;X-RAY DIFFRACTION;1.9
A0A0D0G8J8;2;326;325;S;5m8b_A;missing_residues;326;2017;X-RAY DIFFRACTION;1.9
A0A0D0G8J8;1;1;1;D;5m8b_B;missing_residues;326;2017;X-RAY DIFFRACTION;1.9
A0A0D0G8J8;2;326;325;S;5m8b_B;missing_residues;326;2017;X-RAY DIFFRACTION;1.9
A0A0D1IHL7;1;87;87;D;5z7h_A;missing_residues;288;2018;X-RAY DIFFRACTION;2.5
A0A0D1IHL7;88;167;80;S;5z7h_A;missing_residues;288;2018;X-RAY DIFFRACTION;2.5
A0A0D1IHL7;168;173;6;D;5z7h_A;missing_residues;288;2018;X-RAY DIFFRACTION;2.5
A0A0D1IHL7;174;286;113;S;5z7h_A;missing_residues;288;2018;X-RAY DIFFRACTION;2.5
A0A0D1IHL7;287;288;2;D;5z7h_A;missing_residues;288;2018;X-RAY DIFFRACTION;2.5
A0A0D1IHL7;1;87;87;D;5z7h_B;missing_residues;288;2018;X-RAY DIFFRACTION;2.5
A0A0D1IHL7;88;168;81;S;5z7h_B;missing_residues;288;2018;X-RAY DIFFRACTION;2.5
A0A0D1IHL7;169;170;2;D;5z7h_B;missing_residues;288;2018;X-RAY DIFFRACTION;2.5
A0A0D1IHL7;171;200;30;S;5z7h_B;missing_residues;288;2018;X-RAY DIFFRACTION;2.5
A0A0D1IHL7;201;201;1;D;5z7h_B;missing_residues;288;2018;X-RAY DIFFRACTION;2.5
A0A0D1IHL7;202;286;85;S;5z7h_B;missing_residues;288;2018;X-RAY DIFFRACTION;2.5
A0A0D1IHL7;287;288;2;D;5z7h_B;missing_residues;288;2018;X-RAY DIFFRACTION;2.5
A0A0D1IHL7;1;87;87;D;5z7h_C;missing_residues;288;2018;X-RAY DIFFRACTION;2.5
A0A0D1IHL7;88;167;80;S;5z7h_C;missing_residues;288;2018;X-RAY DIFFRACTION;2.5
A0A0D1IHL7;168;173;6;D;5z7h_C;missing_residues;288;2018;X-RAY DIFFRACTION;2.5
A0A0D1IHL7;174;286;113;S;5z7h_C;missing_residues;288;2018;X-RAY DIFFRACTION;2.5
A0A0D1IHL7;287;288;2;D;5z7h_C;missing_residues;288;2018;X-RAY DIFFRACTION;2.5
A0A0D1IHL7;1;87;87;D;5z7h_D;missing_residues;288;2018;X-RAY DIFFRACTION;2.5
A0A0D1IHL7;88;168;81;S;5z7h_D;missing_residues;288;2018;X-RAY DIFFRACTION;2.5
A0A0D1IHL7;169;170;2;D;5z7h_D;missing_residues;288;2018;X-RAY DIFFRACTION;2.5
A0A0D1IHL7;171;286;116;S;5z7h_D;missing_residues;288;2018;X-RAY DIFFRACTION;2.5
A0A0D1IHL7;287;288;2;D;5z7h_D;missing_residues;288;2018;X-RAY DIFFRACTION;2.5
A0A0D1IHL7;1;87;87;D;5z7h_E;missing_residues;288;2018;X-RAY DIFFRACTION;2.5
A0A0D1IHL7;88;167;80;S;5z7h_E;missing_residues;288;2018;X-RAY DIFFRACTION;2.5
A0A0D1IHL7;168;172;5;D;5z7h_E;missing_residues;288;2018;X-RAY DIFFRACTION;2.5
A0A0D1IHL7;173;286;114;S;5z7h_E;missing_residues;288;2018;X-RAY DIFFRACTION;2.5
A0A0D1IHL7;287;288;2;D;5z7h_E;missing_residues;288;2018;X-RAY DIFFRACTION;2.5
A0A0D1IHL7;1;87;87;D;5z7h_F;missing_residues;288;2018;X-RAY DIFFRACTION;2.5
A0A0D1IHL7;88;167;80;S;5z7h_F;missing_residues;288;2018;X-RAY DIFFRACTION;2.5
A0A0D1IHL7;168;172;5;D;5z7h_F;missing_residues;288;2018;X-RAY DIFFRACTION;2.5
A0A0D1IHL7;173;286;114;S;5z7h_F;missing_residues;288;2018;X-RAY DIFFRACTION;2.5
A0A0D1IHL7;287;288;2;D;5z7h_F;missing_residues;288;2018;X-RAY DIFFRACTION;2.5
A0A0D1M7L2;1;1;1;D;5m8e_A;missing_residues;324;2017;X-RAY DIFFRACTION;2
A0A0D1M7L2;2;324;323;S;5m8e_A;missing_residues;324;2017;X-RAY DIFFRACTION;2
A0A0D1M7L2;1;1;1;D;5m8e_B;missing_residues;324;2017;X-RAY DIFFRACTION;2
A0A0D1M7L2;2;324;323;S;5m8e_B;missing_residues;324;2017;X-RAY DIFFRACTION;2
A0A0D2H023;1;3;3;D;5xwz_A;missing_residues;265;2018;X-RAY DIFFRACTION;1.75
A0A0D2H023;4;136;133;S;5xwz_A;missing_residues;265;2018;X-RAY DIFFRACTION;1.75
A0A0D2H023;137;138;2;D;5xwz_A;missing_residues;265;2018;X-RAY DIFFRACTION;1.75
A0A0D2H023;139;265;127;S;5xwz_A;missing_residues;265;2018;X-RAY DIFFRACTION;1.75
A0A0D2H023;1;1;1;D;5xwz_B;missing_residues;265;2018;X-RAY DIFFRACTION;1.75
A0A0D2H023;2;265;264;S;5xwz_B;missing_residues;265;2018;X-RAY DIFFRACTION;1.75
A0A0D2H023;1;3;3;D;5xwz_C;missing_residues;265;2018;X-RAY DIFFRACTION;1.75
A0A0D2H023;4;265;262;S;5xwz_C;missing_residues;265;2018;X-RAY DIFFRACTION;1.75
A0A0D2H023;1;3;3;D;5xwz_D;missing_residues;265;2018;X-RAY DIFFRACTION;1.75
A0A0D2H023;4;265;262;S;5xwz_D;missing_residues;265;2018;X-RAY DIFFRACTION;1.75
A0A0D2ILK1;3;3;1;D;5z5j_A;missing_residues;266;2018;X-RAY DIFFRACTION;2.15
A0A0D2ILK1;4;266;263;S;5z5j_A;missing_residues;266;2018;X-RAY DIFFRACTION;2.15
A0A0D2ILK1;3;3;1;D;5z5j_B;missing_residues;266;2018;X-RAY DIFFRACTION;2.15
A0A0D2ILK1;4;266;263;S;5z5j_B;missing_residues;266;2018;X-RAY DIFFRACTION;2.15
A0A0D2ILK1;3;3;1;D;5z5j_C;missing_residues;266;2018;X-RAY DIFFRACTION;2.15
A0A0D2ILK1;4;266;263;S;5z5j_C;missing_residues;266;2018;X-RAY DIFFRACTION;2.15
A0A0D2ILK1;3;266;264;S;5z5j_D;missing_residues;266;2018;X-RAY DIFFRACTION;2.15
A0A0D2ILK1;3;3;1;D;5z5j_E;missing_residues;266;2018;X-RAY DIFFRACTION;2.15
A0A0D2ILK1;4;265;262;S;5z5j_E;missing_residues;266;2018;X-RAY DIFFRACTION;2.15
A0A0D2ILK1;266;266;1;D;5z5j_E;missing_residues;266;2018;X-RAY DIFFRACTION;2.15
A0A0D2ILK1;3;3;1;D;5z5j_F;missing_residues;266;2018;X-RAY DIFFRACTION;2.15
A0A0D2ILK1;4;266;263;S;5z5j_F;missing_residues;266;2018;X-RAY DIFFRACTION;2.15
A0A0D2ILK1;3;3;1;D;5z5j_G;missing_residues;266;2018;X-RAY DIFFRACTION;2.15
A0A0D2ILK1;4;265;262;S;5z5j_G;missing_residues;266;2018;X-RAY DIFFRACTION;2.15
A0A0D2ILK1;266;266;1;D;5z5j_G;missing_residues;266;2018;X-RAY DIFFRACTION;2.15
A0A0D2ILK1;3;3;1;D;5z5j_H;missing_residues;266;2018;X-RAY DIFFRACTION;2.15
A0A0D2ILK1;4;265;262;S;5z5j_H;missing_residues;266;2018;X-RAY DIFFRACTION;2.15
A0A0D2ILK1;266;266;1;D;5z5j_H;missing_residues;266;2018;X-RAY DIFFRACTION;2.15
A0A0D2ILK1;3;3;1;D;5z7j_A;missing_residues;266;2018;X-RAY DIFFRACTION;1.98
A0A0D2ILK1;4;266;263;S;5z7j_A;missing_residues;266;2018;X-RAY DIFFRACTION;1.98
A0A0D2ILK1;3;3;1;D;5z7j_B;missing_residues;266;2018;X-RAY DIFFRACTION;1.98
A0A0D2ILK1;4;266;263;S;5z7j_B;missing_residues;266;2018;X-RAY DIFFRACTION;1.98
A0A0D2ILK1;3;266;264;S;5z7j_C;missing_residues;266;2018;X-RAY DIFFRACTION;1.98
A0A0D2ILK1;3;266;264;S;5z7j_D;missing_residues;266;2018;X-RAY DIFFRACTION;1.98
A0A0D2ILK1;3;265;263;S;5z7j_E;missing_residues;266;2018;X-RAY DIFFRACTION;1.98
A0A0D2ILK1;266;266;1;D;5z7j_E;missing_residues;266;2018;X-RAY DIFFRACTION;1.98
A0A0D2ILK1;3;3;1;D;5z7j_F;missing_residues;266;2018;X-RAY DIFFRACTION;1.98
A0A0D2ILK1;4;266;263;S;5z7j_F;missing_residues;266;2018;X-RAY DIFFRACTION;1.98
A0A0D2ILK1;3;265;263;S;5z7j_G;missing_residues;266;2018;X-RAY DIFFRACTION;1.98
A0A0D2ILK1;266;266;1;D;5z7j_G;missing_residues;266;2018;X-RAY DIFFRACTION;1.98
A0A0D2ILK1;3;3;1;D;5z7j_H;missing_residues;266;2018;X-RAY DIFFRACTION;1.98
A0A0D2ILK1;4;266;263;S;5z7j_H;missing_residues;266;2018;X-RAY DIFFRACTION;1.98
A0A0D2ILK1;4;266;263;S;5z97_A;missing_residues;266;2018;X-RAY DIFFRACTION;2.32
A0A0D2ILK1;4;266;263;S;5z97_B;missing_residues;266;2018;X-RAY DIFFRACTION;2.32
A0A0D2ILK1;4;266;263;S;5z97_C;missing_residues;266;2018;X-RAY DIFFRACTION;2.32
A0A0D2ILK1;4;264;261;S;5z97_D;missing_residues;266;2018;X-RAY DIFFRACTION;2.32
A0A0D2ILK1;265;266;2;D;5z97_D;missing_residues;266;2018;X-RAY DIFFRACTION;2.32
A0A0D2ILK1;1;3;3;D;5xo8_A;missing_residues;266;2018;X-RAY DIFFRACTION;1.88
A0A0D2ILK1;4;266;263;S;5xo8_A;missing_residues;266;2018;X-RAY DIFFRACTION;1.88
A0A0D2ILK1;1;3;3;D;5xo8_B;missing_residues;266;2018;X-RAY DIFFRACTION;1.88
A0A0D2ILK1;4;266;263;S;5xo8_B;missing_residues;266;2018;X-RAY DIFFRACTION;1.88
A0A0D2ILK1;1;3;3;D;5xo8_C;missing_residues;266;2018;X-RAY DIFFRACTION;1.88
A0A0D2ILK1;4;266;263;S;5xo8_C;missing_residues;266;2018;X-RAY DIFFRACTION;1.88
A0A0D2ILK1;1;2;2;D;5xo8_D;missing_residues;266;2018;X-RAY DIFFRACTION;1.88
A0A0D2ILK1;3;266;264;S;5xo8_D;missing_residues;266;2018;X-RAY DIFFRACTION;1.88
A0A0D2ILK1;1;3;3;D;5xo8_E;missing_residues;266;2018;X-RAY DIFFRACTION;1.88
A0A0D2ILK1;4;266;263;S;5xo8_E;missing_residues;266;2018;X-RAY DIFFRACTION;1.88
A0A0D2ILK1;1;3;3;D;5xo8_F;missing_residues;266;2018;X-RAY DIFFRACTION;1.88
A0A0D2ILK1;4;266;263;S;5xo8_F;missing_residues;266;2018;X-RAY DIFFRACTION;1.88
A0A0D2ILK1;1;3;3;D;5xo8_G;missing_residues;266;2018;X-RAY DIFFRACTION;1.88
A0A0D2ILK1;4;265;262;S;5xo8_G;missing_residues;266;2018;X-RAY DIFFRACTION;1.88
A0A0D2ILK1;266;266;1;D;5xo8_G;missing_residues;266;2018;X-RAY DIFFRACTION;1.88
A0A0D2ILK1;1;2;2;D;5xo8_H;missing_residues;266;2018;X-RAY DIFFRACTION;1.88
A0A0D2ILK1;3;265;263;S;5xo8_H;missing_residues;266;2018;X-RAY DIFFRACTION;1.88
A0A0D2ILK1;266;266;1;D;5xo8_H;missing_residues;266;2018;X-RAY DIFFRACTION;1.88
A0A0D2ILK1;1;3;3;D;5xo6_A;missing_residues;266;2018;X-RAY DIFFRACTION;2.38
A0A0D2ILK1;4;266;263;S;5xo6_A;missing_residues;266;2018;X-RAY DIFFRACTION;2.38
A0A0D2ILK1;1;3;3;D;5xo6_B;missing_residues;266;2018;X-RAY DIFFRACTION;2.38
A0A0D2ILK1;4;266;263;S;5xo6_B;missing_residues;266;2018;X-RAY DIFFRACTION;2.38
A0A0D2ILK1;1;3;3;D;5xo6_C;missing_residues;266;2018;X-RAY DIFFRACTION;2.38
A0A0D2ILK1;4;266;263;S;5xo6_C;missing_residues;266;2018;X-RAY DIFFRACTION;2.38
A0A0D2ILK1;1;3;3;D;5xo6_D;missing_residues;266;2018;X-RAY DIFFRACTION;2.38
A0A0D2ILK1;4;266;263;S;5xo6_D;missing_residues;266;2018;X-RAY DIFFRACTION;2.38
A0A0D2ILK1;1;3;3;D;5xo6_E;missing_residues;266;2018;X-RAY DIFFRACTION;2.38
A0A0D2ILK1;4;265;262;S;5xo6_E;missing_residues;266;2018;X-RAY DIFFRACTION;2.38
A0A0D2ILK1;266;266;1;D;5xo6_E;missing_residues;266;2018;X-RAY DIFFRACTION;2.38
A0A0D2ILK1;1;3;3;D;5xo6_F;missing_residues;266;2018;X-RAY DIFFRACTION;2.38
A0A0D2ILK1;4;137;134;S;5xo6_F;missing_residues;266;2018;X-RAY DIFFRACTION;2.38
A0A0D2ILK1;138;141;4;D;5xo6_F;missing_residues;266;2018;X-RAY DIFFRACTION;2.38
A0A0D2ILK1;142;266;125;S;5xo6_F;missing_residues;266;2018;X-RAY DIFFRACTION;2.38
A0A0D2ILK1;1;3;3;D;5xo6_G;missing_residues;266;2018;X-RAY DIFFRACTION;2.38
A0A0D2ILK1;4;139;136;S;5xo6_G;missing_residues;266;2018;X-RAY DIFFRACTION;2.38
A0A0D2ILK1;140;145;6;D;5xo6_G;missing_residues;266;2018;X-RAY DIFFRACTION;2.38
A0A0D2ILK1;146;266;121;S;5xo6_G;missing_residues;266;2018;X-RAY DIFFRACTION;2.38
A0A0D2ILK1;1;3;3;D;5xo6_H;missing_residues;266;2018;X-RAY DIFFRACTION;2.38
A0A0D2ILK1;4;266;263;S;5xo6_H;missing_residues;266;2018;X-RAY DIFFRACTION;2.38
A0A0D2ILK1;1;3;3;D;5xo7_A;missing_residues;266;2018;X-RAY DIFFRACTION;1.88
A0A0D2ILK1;4;266;263;S;5xo7_A;missing_residues;266;2018;X-RAY DIFFRACTION;1.88
A0A0D2ILK1;1;3;3;D;5xo7_B;missing_residues;266;2018;X-RAY DIFFRACTION;1.88
A0A0D2ILK1;4;266;263;S;5xo7_B;missing_residues;266;2018;X-RAY DIFFRACTION;1.88
A0A0D2ILK1;1;3;3;D;5xo7_C;missing_residues;266;2018;X-RAY DIFFRACTION;1.88
A0A0D2ILK1;4;266;263;S;5xo7_C;missing_residues;266;2018;X-RAY DIFFRACTION;1.88
A0A0D2ILK1;1;3;3;D;5xo7_D;missing_residues;266;2018;X-RAY DIFFRACTION;1.88
A0A0D2ILK1;4;265;262;S;5xo7_D;missing_residues;266;2018;X-RAY DIFFRACTION;1.88
A0A0D2ILK1;266;266;1;D;5xo7_D;missing_residues;266;2018;X-RAY DIFFRACTION;1.88
A0A0D2ILK1;1;3;3;D;5xo7_E;missing_residues;266;2018;X-RAY DIFFRACTION;1.88
A0A0D2ILK1;4;266;263;S;5xo7_E;missing_residues;266;2018;X-RAY DIFFRACTION;1.88
A0A0D2ILK1;1;2;2;D;5xo7_F;missing_residues;266;2018;X-RAY DIFFRACTION;1.88
A0A0D2ILK1;3;266;264;S;5xo7_F;missing_residues;266;2018;X-RAY DIFFRACTION;1.88
A0A0D2ILK1;1;3;3;D;5xo7_G;missing_residues;266;2018;X-RAY DIFFRACTION;1.88
A0A0D2ILK1;4;266;263;S;5xo7_G;missing_residues;266;2018;X-RAY DIFFRACTION;1.88
A0A0D2ILK1;1;3;3;D;5xo7_H;missing_residues;266;2018;X-RAY DIFFRACTION;1.88
A0A0D2ILK1;4;266;263;S;5xo7_H;missing_residues;266;2018;X-RAY DIFFRACTION;1.88
A0A0D3RJT7;2;13;12;D;5ojx_A;missing_residues;245;2018;X-RAY DIFFRACTION;2.1
A0A0D3RJT7;14;22;9;S;5ojx_A;missing_residues;245;2018;X-RAY DIFFRACTION;2.1
A0A0D3RJT7;23;31;9;D;5ojx_A;missing_residues;245;2018;X-RAY DIFFRACTION;2.1
A0A0D3RJT7;32;237;206;S;5ojx_A;missing_residues;245;2018;X-RAY DIFFRACTION;2.1
A0A0D3RJT7;238;245;8;D;5ojx_A;missing_residues;245;2018;X-RAY DIFFRACTION;2.1
A0A0D3RJT7;2;13;12;D;5ojy_A;missing_residues;245;2018;X-RAY DIFFRACTION;1.85
A0A0D3RJT7;14;24;11;S;5ojy_A;missing_residues;245;2018;X-RAY DIFFRACTION;1.85
A0A0D3RJT7;25;27;3;D;5ojy_A;missing_residues;245;2018;X-RAY DIFFRACTION;1.85
A0A0D3RJT7;28;238;211;S;5ojy_A;missing_residues;245;2018;X-RAY DIFFRACTION;1.85
A0A0D3RJT7;239;245;7;D;5ojy_A;missing_residues;245;2018;X-RAY DIFFRACTION;1.85
A0A0D4WV12;1;1;1;D;4q6x_A;missing_residues;279;2015;X-RAY DIFFRACTION;2.14
A0A0D4WV12;2;279;278;S;4q6x_A;missing_residues;279;2015;X-RAY DIFFRACTION;2.14
A0A0D5YC82;1;305;305;S;5cm7_A;missing_residues;305;2015;X-RAY DIFFRACTION;1.55
A0A0D5YC82;1;1;1;D;5cm7_B;missing_residues;305;2015;X-RAY DIFFRACTION;1.55
A0A0D5YC82;2;305;304;S;5cm7_B;missing_residues;305;2015;X-RAY DIFFRACTION;1.55
A0A0D5YC82;1;1;1;D;5d9u_A;missing_residues;305;2015;X-RAY DIFFRACTION;1.9
A0A0D5YC82;2;305;304;S;5d9u_A;missing_residues;305;2015;X-RAY DIFFRACTION;1.9
A0A0D5YC82;1;304;304;S;5d9u_B;missing_residues;305;2015;X-RAY DIFFRACTION;1.9
A0A0D5YC82;305;305;1;D;5d9u_B;missing_residues;305;2015;X-RAY DIFFRACTION;1.9
A0A0D5YC82;1;305;305;S;5dd7_A;missing_residues;305;2015;X-RAY DIFFRACTION;1.7
A0A0D5YC82;1;305;305;S;5dd7_B;missing_residues;305;2015;X-RAY DIFFRACTION;1.7
A0A0D5YC82;1;1;1;D;6mfm_A;missing_residues;305;2018;X-RAY DIFFRACTION;1.9
A0A0D5YC82;2;305;304;S;6mfm_A;missing_residues;305;2018;X-RAY DIFFRACTION;1.9
A0A0D5YC82;1;304;304;S;6mfm_B;missing_residues;305;2018;X-RAY DIFFRACTION;1.9
A0A0D5YC82;305;305;1;D;6mfm_B;missing_residues;305;2018;X-RAY DIFFRACTION;1.9
A0A0D5YCX7;26;27;2;D;5vaw_A;missing_residues;157;2018;X-RAY DIFFRACTION;1.69
A0A0D5YCX7;28;157;130;S;5vaw_A;missing_residues;157;2018;X-RAY DIFFRACTION;1.69
A0A0D5YE19;1;312;312;S;5eo6_A;missing_residues;316;2015;X-RAY DIFFRACTION;1.45
A0A0D5YE19;313;316;4;D;5eo6_A;missing_residues;316;2015;X-RAY DIFFRACTION;1.45
A0A0D5YE19;1;1;1;D;5eo6_B;missing_residues;316;2015;X-RAY DIFFRACTION;1.45
A0A0D5YE19;2;124;123;S;5eo6_B;missing_residues;316;2015;X-RAY DIFFRACTION;1.45
A0A0D5YE19;125;129;5;D;5eo6_B;missing_residues;316;2015;X-RAY DIFFRACTION;1.45
A0A0D5YE19;130;313;184;S;5eo6_B;missing_residues;316;2015;X-RAY DIFFRACTION;1.45
A0A0D5YE19;314;316;3;D;5eo6_B;missing_residues;316;2015;X-RAY DIFFRACTION;1.45
A0A0D5YEC3;1;6;6;D;4ziy_A;missing_residues;466;2015;X-RAY DIFFRACTION;1.85
A0A0D5YEC3;7;202;196;S;4ziy_A;missing_residues;466;2015;X-RAY DIFFRACTION;1.85
A0A0D5YEC3;203;205;3;D;4ziy_A;missing_residues;466;2015;X-RAY DIFFRACTION;1.85
A0A0D5YEC3;206;374;169;S;4ziy_A;missing_residues;466;2015;X-RAY DIFFRACTION;1.85
A0A0D5YEC3;375;377;3;D;4ziy_A;missing_residues;466;2015;X-RAY DIFFRACTION;1.85
A0A0D5YEC3;378;410;33;S;4ziy_A;missing_residues;466;2015;X-RAY DIFFRACTION;1.85
A0A0D5YEC3;411;415;5;D;4ziy_A;missing_residues;466;2015;X-RAY DIFFRACTION;1.85
A0A0D5YEC3;416;438;23;S;4ziy_A;missing_residues;466;2015;X-RAY DIFFRACTION;1.85
A0A0D5YEC3;439;440;2;D;4ziy_A;missing_residues;466;2015;X-RAY DIFFRACTION;1.85
A0A0D5YEC3;441;465;25;S;4ziy_A;missing_residues;466;2015;X-RAY DIFFRACTION;1.85
A0A0D5YEC3;466;466;1;D;4ziy_A;missing_residues;466;2015;X-RAY DIFFRACTION;1.85
A0A0D5YFP2;55;55;1;D;5udf_A;missing_residues;426;2017;X-RAY DIFFRACTION;2.35
A0A0D5YFP2;63;66;4;D;5udf_A;missing_residues;426;2017;X-RAY DIFFRACTION;2.35
A0A0D5YFP2;67;271;205;S;5udf_A;missing_residues;426;2017;X-RAY DIFFRACTION;2.35
A0A0D5YFP2;272;273;2;D;5udf_A;missing_residues;426;2017;X-RAY DIFFRACTION;2.35
A0A0D5YFP2;274;277;4;S;5udf_A;missing_residues;426;2017;X-RAY DIFFRACTION;2.35
A0A0D5YFP2;278;284;7;D;5udf_A;missing_residues;426;2017;X-RAY DIFFRACTION;2.35
A0A0D5YFP2;55;55;1;D;5udf_B;missing_residues;426;2017;X-RAY DIFFRACTION;2.35
A0A0D5YFP2;63;66;4;D;5udf_B;missing_residues;426;2017;X-RAY DIFFRACTION;2.35
A0A0D5YFP2;67;185;119;S;5udf_B;missing_residues;426;2017;X-RAY DIFFRACTION;2.35
A0A0D5YFP2;186;195;10;D;5udf_B;missing_residues;426;2017;X-RAY DIFFRACTION;2.35
A0A0D5YFP2;196;271;76;S;5udf_B;missing_residues;426;2017;X-RAY DIFFRACTION;2.35
A0A0D5YFP2;272;273;2;D;5udf_B;missing_residues;426;2017;X-RAY DIFFRACTION;2.35
A0A0D5YFP2;274;276;3;S;5udf_B;missing_residues;426;2017;X-RAY DIFFRACTION;2.35
A0A0D5YFP2;277;284;8;D;5udf_B;missing_residues;426;2017;X-RAY DIFFRACTION;2.35
A0A0D5YFP2;55;55;1;D;5udf_C;missing_residues;426;2017;X-RAY DIFFRACTION;2.35
A0A0D5YFP2;63;66;4;D;5udf_C;missing_residues;426;2017;X-RAY DIFFRACTION;2.35
A0A0D5YFP2;67;271;205;S;5udf_C;missing_residues;426;2017;X-RAY DIFFRACTION;2.35
A0A0D5YFP2;272;284;13;D;5udf_C;missing_residues;426;2017;X-RAY DIFFRACTION;2.35
A0A0D5YFP2;55;55;1;D;5udf_D;missing_residues;426;2017;X-RAY DIFFRACTION;2.35
A0A0D5YFP2;63;66;4;D;5udf_D;missing_residues;426;2017;X-RAY DIFFRACTION;2.35
A0A0D5YFP2;67;190;124;S;5udf_D;missing_residues;426;2017;X-RAY DIFFRACTION;2.35
A0A0D5YFP2;191;192;2;D;5udf_D;missing_residues;426;2017;X-RAY DIFFRACTION;2.35
A0A0D5YFP2;193;271;79;S;5udf_D;missing_residues;426;2017;X-RAY DIFFRACTION;2.35
A0A0D5YFP2;272;284;13;D;5udf_D;missing_residues;426;2017;X-RAY DIFFRACTION;2.35
A0A0D5YGK2;2;35;34;D;6et6_A;missing_residues;184;2018;X-RAY DIFFRACTION;1.2
A0A0D5YGK2;36;184;149;S;6et6_A;missing_residues;184;2018;X-RAY DIFFRACTION;1.2
A0A0D5YHU7;1;2;2;D;6acs_A;missing_residues;250;2018;X-RAY DIFFRACTION;1.81
A0A0D5YHU7;3;25;23;S;6acs_A;missing_residues;250;2018;X-RAY DIFFRACTION;1.81
A0A0D5YHU7;26;38;13;D;6acs_A;missing_residues;250;2018;X-RAY DIFFRACTION;1.81
A0A0D5YHU7;39;240;202;S;6acs_A;missing_residues;250;2018;X-RAY DIFFRACTION;1.81
A0A0D5YHU7;241;250;10;D;6acs_A;missing_residues;250;2018;X-RAY DIFFRACTION;1.81
A0A0D5YHU7;1;5;5;D;6acs_B;missing_residues;250;2018;X-RAY DIFFRACTION;1.81
A0A0D5YHU7;6;20;15;S;6acs_B;missing_residues;250;2018;X-RAY DIFFRACTION;1.81
A0A0D5YHU7;21;38;18;D;6acs_B;missing_residues;250;2018;X-RAY DIFFRACTION;1.81
A0A0D5YHU7;39;63;25;S;6acs_B;missing_residues;250;2018;X-RAY DIFFRACTION;1.81
A0A0D5YHU7;64;67;4;D;6acs_B;missing_residues;250;2018;X-RAY DIFFRACTION;1.81
A0A0D5YHU7;68;250;183;S;6acs_B;missing_residues;250;2018;X-RAY DIFFRACTION;1.81
A0A0D5YI36;27;27;1;D;5dl8_B;missing_residues;418;2016;X-RAY DIFFRACTION;2.2
A0A0D5YI36;28;418;391;S;5dl8_B;missing_residues;418;2016;X-RAY DIFFRACTION;2.2
A0A0D5YI36;27;27;1;D;5dl8_A;missing_residues;418;2016;X-RAY DIFFRACTION;2.2
A0A0D5YI36;28;418;391;S;5dl8_A;missing_residues;418;2016;X-RAY DIFFRACTION;2.2
A0A0D5YKJ7;1;546;546;S;5urb_A;missing_residues;687;2017;X-RAY DIFFRACTION;1.9
A0A0D5YKJ7;1;546;546;S;5urb_B;missing_residues;687;2017;X-RAY DIFFRACTION;1.9
A0A0D5YKR4;23;24;2;D;5dl7_A;missing_residues;426;2016;X-RAY DIFFRACTION;1.75
A0A0D5YKR4;25;426;402;S;5dl7_A;missing_residues;426;2016;X-RAY DIFFRACTION;1.75
A0A0D6CBA8;222;224;3;D;5zvc_A;missing_residues;538;2018;X-RAY DIFFRACTION;1.8
A0A0D6CBA8;225;532;308;S;5zvc_A;missing_residues;538;2018;X-RAY DIFFRACTION;1.8
A0A0D6CBA8;533;538;6;D;5zvc_A;missing_residues;538;2018;X-RAY DIFFRACTION;1.8
A0A0D6CBA8;222;223;2;D;5zvc_B;missing_residues;538;2018;X-RAY DIFFRACTION;1.8
A0A0D6CBA8;224;534;311;S;5zvc_B;missing_residues;538;2018;X-RAY DIFFRACTION;1.8
A0A0D6CBA8;535;538;4;D;5zvc_B;missing_residues;538;2018;X-RAY DIFFRACTION;1.8
A0A0D6CBA8;222;224;3;D;5zv9_A;missing_residues;538;2018;X-RAY DIFFRACTION;1.8
A0A0D6CBA8;225;532;308;S;5zv9_A;missing_residues;538;2018;X-RAY DIFFRACTION;1.8
A0A0D6CBA8;533;538;6;D;5zv9_A;missing_residues;538;2018;X-RAY DIFFRACTION;1.8
A0A0D6CBA8;222;223;2;D;5zv9_B;missing_residues;538;2018;X-RAY DIFFRACTION;1.8
A0A0D6CBA8;224;534;311;S;5zv9_B;missing_residues;538;2018;X-RAY DIFFRACTION;1.8
A0A0D6CBA8;535;538;4;D;5zv9_B;missing_residues;538;2018;X-RAY DIFFRACTION;1.8
A0A0D6H805;28;350;323;S;4p04_A;missing_residues;598;2014;X-RAY DIFFRACTION;1.95
A0A0D6H805;351;354;4;D;4p04_A;missing_residues;598;2014;X-RAY DIFFRACTION;1.95
A0A0D6H805;355;598;244;S;4p04_A;missing_residues;598;2014;X-RAY DIFFRACTION;1.95
A0A0D6H805;28;347;320;S;4p04_B;missing_residues;598;2014;X-RAY DIFFRACTION;1.95
A0A0D6H805;348;355;8;D;4p04_B;missing_residues;598;2014;X-RAY DIFFRACTION;1.95
A0A0D6H805;356;598;243;S;4p04_B;missing_residues;598;2014;X-RAY DIFFRACTION;1.95
A0A0D6H805;28;347;320;S;4p05_A;missing_residues;598;2014;X-RAY DIFFRACTION;2.05
A0A0D6H805;348;354;7;D;4p05_A;missing_residues;598;2014;X-RAY DIFFRACTION;2.05
A0A0D6H805;355;598;244;S;4p05_A;missing_residues;598;2014;X-RAY DIFFRACTION;2.05
A0A0D6H805;28;347;320;S;4p05_B;missing_residues;598;2014;X-RAY DIFFRACTION;2.05
A0A0D6H805;348;354;7;D;4p05_B;missing_residues;598;2014;X-RAY DIFFRACTION;2.05
A0A0D6H805;355;598;244;S;4p05_B;missing_residues;598;2014;X-RAY DIFFRACTION;2.05
A0A0D6H805;28;347;320;S;4p06_A;missing_residues;598;2014;X-RAY DIFFRACTION;2.1
A0A0D6H805;348;354;7;D;4p06_A;missing_residues;598;2014;X-RAY DIFFRACTION;2.1
A0A0D6H805;355;598;244;S;4p06_A;missing_residues;598;2014;X-RAY DIFFRACTION;2.1
A0A0D6H805;28;347;320;S;4p06_B;missing_residues;598;2014;X-RAY DIFFRACTION;2.1
A0A0D6H805;348;354;7;D;4p06_B;missing_residues;598;2014;X-RAY DIFFRACTION;2.1
A0A0D6H805;355;598;244;S;4p06_B;missing_residues;598;2014;X-RAY DIFFRACTION;2.1
A0A0D6H805;28;348;321;S;4p07_A;missing_residues;598;2014;X-RAY DIFFRACTION;2.59
A0A0D6H805;349;349;1;D;4p07_A;missing_residues;598;2014;X-RAY DIFFRACTION;2.59
A0A0D6H805;350;598;249;S;4p07_A;missing_residues;598;2014;X-RAY DIFFRACTION;2.59
A0A0D6H805;28;348;321;S;4p07_B;missing_residues;598;2014;X-RAY DIFFRACTION;2.59
A0A0D6H805;349;349;1;D;4p07_B;missing_residues;598;2014;X-RAY DIFFRACTION;2.59
A0A0D6H805;350;598;249;S;4p07_B;missing_residues;598;2014;X-RAY DIFFRACTION;2.59
A0A0D6HUA0;1;493;493;S;4wad_A;missing_residues;493;2015;X-RAY DIFFRACTION;2.8
A0A0D6HUA0;1;493;493;S;4wac_A;missing_residues;493;2015;X-RAY DIFFRACTION;2.4
A0A0D6I0H1;2;242;241;S;5lox_A;missing_residues;243;2017;X-RAY DIFFRACTION;2.9
A0A0D6I0H1;243;243;1;D;5lox_A;missing_residues;243;2017;X-RAY DIFFRACTION;2.9
A0A0D6I0H1;2;242;241;S;5lox_B;missing_residues;243;2017;X-RAY DIFFRACTION;2.9
A0A0D6I0H1;243;243;1;D;5lox_B;missing_residues;243;2017;X-RAY DIFFRACTION;2.9
A0A0D6I0H1;2;242;241;S;5lox_C;missing_residues;243;2017;X-RAY DIFFRACTION;2.9
A0A0D6I0H1;243;243;1;D;5lox_C;missing_residues;243;2017;X-RAY DIFFRACTION;2.9
A0A0D6I0H1;2;242;241;S;5lox_D;missing_residues;243;2017;X-RAY DIFFRACTION;2.9
A0A0D6I0H1;243;243;1;D;5lox_D;missing_residues;243;2017;X-RAY DIFFRACTION;2.9
A0A0D6I0H1;2;242;241;S;5lox_E;missing_residues;243;2017;X-RAY DIFFRACTION;2.9
A0A0D6I0H1;243;243;1;D;5lox_E;missing_residues;243;2017;X-RAY DIFFRACTION;2.9
A0A0D6I0H1;2;242;241;S;5lox_F;missing_residues;243;2017;X-RAY DIFFRACTION;2.9
A0A0D6I0H1;243;243;1;D;5lox_F;missing_residues;243;2017;X-RAY DIFFRACTION;2.9
A0A0D6I0H1;2;242;241;S;5lox_G;missing_residues;243;2017;X-RAY DIFFRACTION;2.9
A0A0D6I0H1;243;243;1;D;5lox_G;missing_residues;243;2017;X-RAY DIFFRACTION;2.9
A0A0D6I0H1;2;242;241;S;5lox_H;missing_residues;243;2017;X-RAY DIFFRACTION;2.9
A0A0D6I0H1;243;243;1;D;5lox_H;missing_residues;243;2017;X-RAY DIFFRACTION;2.9
A0A0D6I0H1;2;242;241;S;5lox_I;missing_residues;243;2017;X-RAY DIFFRACTION;2.9
A0A0D6I0H1;243;243;1;D;5lox_I;missing_residues;243;2017;X-RAY DIFFRACTION;2.9
A0A0D6I0H1;2;242;241;S;5lox_J;missing_residues;243;2017;X-RAY DIFFRACTION;2.9
A0A0D6I0H1;243;243;1;D;5lox_J;missing_residues;243;2017;X-RAY DIFFRACTION;2.9
A0A0D6I0H1;2;242;241;S;5lox_K;missing_residues;243;2017;X-RAY DIFFRACTION;2.9
A0A0D6I0H1;243;243;1;D;5lox_K;missing_residues;243;2017;X-RAY DIFFRACTION;2.9
A0A0D6I0H1;2;242;241;S;5lox_L;missing_residues;243;2017;X-RAY DIFFRACTION;2.9
A0A0D6I0H1;243;243;1;D;5lox_L;missing_residues;243;2017;X-RAY DIFFRACTION;2.9
A0A0D6I0H1;2;242;241;S;5lox_M;missing_residues;243;2017;X-RAY DIFFRACTION;2.9
A0A0D6I0H1;243;243;1;D;5lox_M;missing_residues;243;2017;X-RAY DIFFRACTION;2.9
A0A0D6I0H1;2;242;241;S;5lox_N;missing_residues;243;2017;X-RAY DIFFRACTION;2.9
A0A0D6I0H1;243;243;1;D;5lox_N;missing_residues;243;2017;X-RAY DIFFRACTION;2.9
A0A0D6I0H1;2;242;241;S;5lox_O;missing_residues;243;2017;X-RAY DIFFRACTION;2.9
A0A0D6I0H1;243;243;1;D;5lox_O;missing_residues;243;2017;X-RAY DIFFRACTION;2.9
A0A0D6I0H1;2;242;241;S;5lox_P;missing_residues;243;2017;X-RAY DIFFRACTION;2.9
A0A0D6I0H1;243;243;1;D;5lox_P;missing_residues;243;2017;X-RAY DIFFRACTION;2.9
A0A0D6I0H1;2;242;241;S;5lox_Q;missing_residues;243;2017;X-RAY DIFFRACTION;2.9
A0A0D6I0H1;243;243;1;D;5lox_Q;missing_residues;243;2017;X-RAY DIFFRACTION;2.9
A0A0D6I0H1;2;242;241;S;5lox_R;missing_residues;243;2017;X-RAY DIFFRACTION;2.9
A0A0D6I0H1;243;243;1;D;5lox_R;missing_residues;243;2017;X-RAY DIFFRACTION;2.9
A0A0D6I0H1;2;242;241;S;5lox_S;missing_residues;243;2017;X-RAY DIFFRACTION;2.9
A0A0D6I0H1;243;243;1;D;5lox_S;missing_residues;243;2017;X-RAY DIFFRACTION;2.9
A0A0D6I0H1;2;242;241;S;5lox_T;missing_residues;243;2017;X-RAY DIFFRACTION;2.9
A0A0D6I0H1;243;243;1;D;5lox_T;missing_residues;243;2017;X-RAY DIFFRACTION;2.9
A0A0D6I0H1;2;242;241;S;5lox_U;missing_residues;243;2017;X-RAY DIFFRACTION;2.9
A0A0D6I0H1;243;243;1;D;5lox_U;missing_residues;243;2017;X-RAY DIFFRACTION;2.9
A0A0D6I0H1;2;242;241;S;5lox_V;missing_residues;243;2017;X-RAY DIFFRACTION;2.9
A0A0D6I0H1;243;243;1;D;5lox_V;missing_residues;243;2017;X-RAY DIFFRACTION;2.9
A0A0D6I0H1;2;242;241;S;5lox_W;missing_residues;243;2017;X-RAY DIFFRACTION;2.9
A0A0D6I0H1;243;243;1;D;5lox_W;missing_residues;243;2017;X-RAY DIFFRACTION;2.9
A0A0D6I0H1;2;242;241;S;5lox_X;missing_residues;243;2017;X-RAY DIFFRACTION;2.9
A0A0D6I0H1;243;243;1;D;5lox_X;missing_residues;243;2017;X-RAY DIFFRACTION;2.9
A0A0D6I0H1;2;242;241;S;5lox_Y;missing_residues;243;2017;X-RAY DIFFRACTION;2.9
A0A0D6I0H1;243;243;1;D;5lox_Y;missing_residues;243;2017;X-RAY DIFFRACTION;2.9
A0A0D6I0H1;2;242;241;S;5lox_Z;missing_residues;243;2017;X-RAY DIFFRACTION;2.9
A0A0D6I0H1;243;243;1;D;5lox_Z;missing_residues;243;2017;X-RAY DIFFRACTION;2.9
A0A0D6I0H1;2;242;241;S;5lox_1;missing_residues;243;2017;X-RAY DIFFRACTION;2.9
A0A0D6I0H1;243;243;1;D;5lox_1;missing_residues;243;2017;X-RAY DIFFRACTION;2.9
A0A0D6I0H1;2;242;241;S;5lox_2;missing_residues;243;2017;X-RAY DIFFRACTION;2.9
A0A0D6I0H1;243;243;1;D;5lox_2;missing_residues;243;2017;X-RAY DIFFRACTION;2.9
A0A0D6I0H1;2;242;241;S;5lox_3;missing_residues;243;2017;X-RAY DIFFRACTION;2.9
A0A0D6I0H1;243;243;1;D;5lox_3;missing_residues;243;2017;X-RAY DIFFRACTION;2.9
A0A0D6I0H1;2;242;241;S;5lox_4;missing_residues;243;2017;X-RAY DIFFRACTION;2.9
A0A0D6I0H1;243;243;1;D;5lox_4;missing_residues;243;2017;X-RAY DIFFRACTION;2.9
A0A0D6I0H1;2;242;241;S;5lox_5;missing_residues;243;2017;X-RAY DIFFRACTION;2.9
A0A0D6I0H1;243;243;1;D;5lox_5;missing_residues;243;2017;X-RAY DIFFRACTION;2.9
A0A0D6I0H1;2;242;241;S;5lox_6;missing_residues;243;2017;X-RAY DIFFRACTION;2.9
A0A0D6I0H1;243;243;1;D;5lox_6;missing_residues;243;2017;X-RAY DIFFRACTION;2.9
A0A0D6I0H1;2;242;241;S;5lox_7;missing_residues;243;2017;X-RAY DIFFRACTION;2.9
A0A0D6I0H1;243;243;1;D;5lox_7;missing_residues;243;2017;X-RAY DIFFRACTION;2.9
A0A0D6I0H1;2;242;241;S;5lox_8;missing_residues;243;2017;X-RAY DIFFRACTION;2.9
A0A0D6I0H1;243;243;1;D;5lox_8;missing_residues;243;2017;X-RAY DIFFRACTION;2.9
A0A0D6IV69;1;181;181;S;6din_A;missing_residues;181;2018;X-RAY DIFFRACTION;1.8
A0A0D6KMZ1;2;6;5;D;5tz0_A;missing_residues;108;2017;X-RAY DIFFRACTION;3.03
A0A0D6KMZ1;7;108;102;S;5tz0_A;missing_residues;108;2017;X-RAY DIFFRACTION;3.03
A0A0D6KMZ1;2;5;4;D;5tz0_B;missing_residues;108;2017;X-RAY DIFFRACTION;3.03
A0A0D6KMZ1;6;108;103;S;5tz0_B;missing_residues;108;2017;X-RAY DIFFRACTION;3.03
A0A0D7C2L1;1;92;92;S;5cze_B;missing_residues;92;2016;X-RAY DIFFRACTION;3.82
A0A0D7C2L1;1;92;92;S;5cze_D;missing_residues;92;2016;X-RAY DIFFRACTION;3.82
A0A0D7C2L1;1;92;92;S;5cze_J;missing_residues;92;2016;X-RAY DIFFRACTION;3.82
A0A0D7C2L1;1;92;92;S;5cze_L;missing_residues;92;2016;X-RAY DIFFRACTION;3.82
A0A0D7C3R7;1;20;20;D;6ai4_A;missing_residues;326;2018;X-RAY DIFFRACTION;2.1
A0A0D7C3R7;21;198;178;S;6ai4_A;missing_residues;326;2018;X-RAY DIFFRACTION;2.1
A0A0D7C3R7;199;208;10;D;6ai4_A;missing_residues;326;2018;X-RAY DIFFRACTION;2.1
A0A0D7C3R7;209;316;108;S;6ai4_A;missing_residues;326;2018;X-RAY DIFFRACTION;2.1
A0A0D7C3R7;317;326;10;D;6ai4_A;missing_residues;326;2018;X-RAY DIFFRACTION;2.1
A0A0D7C3R7;1;21;21;D;6ai4_B;missing_residues;326;2018;X-RAY DIFFRACTION;2.1
A0A0D7C3R7;22;142;121;S;6ai4_B;missing_residues;326;2018;X-RAY DIFFRACTION;2.1
A0A0D7C3R7;143;146;4;D;6ai4_B;missing_residues;326;2018;X-RAY DIFFRACTION;2.1
A0A0D7C3R7;147;198;52;S;6ai4_B;missing_residues;326;2018;X-RAY DIFFRACTION;2.1
A0A0D7C3R7;199;208;10;D;6ai4_B;missing_residues;326;2018;X-RAY DIFFRACTION;2.1
A0A0D7C3R7;209;242;34;S;6ai4_B;missing_residues;326;2018;X-RAY DIFFRACTION;2.1
A0A0D7C3R7;243;245;3;D;6ai4_B;missing_residues;326;2018;X-RAY DIFFRACTION;2.1
A0A0D7C3R7;246;316;71;S;6ai4_B;missing_residues;326;2018;X-RAY DIFFRACTION;2.1
A0A0D7C3R7;317;326;10;D;6ai4_B;missing_residues;326;2018;X-RAY DIFFRACTION;2.1
A0A0D7C3R7;1;20;20;D;5h5y_A;missing_residues;326;2017;X-RAY DIFFRACTION;2.3
A0A0D7C3R7;21;198;178;S;5h5y_A;missing_residues;326;2017;X-RAY DIFFRACTION;2.3
A0A0D7C3R7;199;208;10;D;5h5y_A;missing_residues;326;2017;X-RAY DIFFRACTION;2.3
A0A0D7C3R7;209;316;108;S;5h5y_A;missing_residues;326;2017;X-RAY DIFFRACTION;2.3
A0A0D7C3R7;317;326;10;D;5h5y_A;missing_residues;326;2017;X-RAY DIFFRACTION;2.3
A0A0D7C3R7;1;21;21;D;5h5y_B;missing_residues;326;2017;X-RAY DIFFRACTION;2.3
A0A0D7C3R7;22;142;121;S;5h5y_B;missing_residues;326;2017;X-RAY DIFFRACTION;2.3
A0A0D7C3R7;143;146;4;D;5h5y_B;missing_residues;326;2017;X-RAY DIFFRACTION;2.3
A0A0D7C3R7;147;198;52;S;5h5y_B;missing_residues;326;2017;X-RAY DIFFRACTION;2.3
A0A0D7C3R7;199;208;10;D;5h5y_B;missing_residues;326;2017;X-RAY DIFFRACTION;2.3
A0A0D7C3R7;209;242;34;S;5h5y_B;missing_residues;326;2017;X-RAY DIFFRACTION;2.3
A0A0D7C3R7;243;245;3;D;5h5y_B;missing_residues;326;2017;X-RAY DIFFRACTION;2.3
A0A0D7C3R7;246;316;71;S;5h5y_B;missing_residues;326;2017;X-RAY DIFFRACTION;2.3
A0A0D7C3R7;317;326;10;D;5h5y_B;missing_residues;326;2017;X-RAY DIFFRACTION;2.3
A0A0D7LY80;1;1;1;D;5yss_A;missing_residues;256;2018;X-RAY DIFFRACTION;2.28
A0A0D7LY80;2;256;255;S;5yss_A;missing_residues;256;2018;X-RAY DIFFRACTION;2.28
A0A0D7LY80;1;1;1;D;5yss_B;missing_residues;256;2018;X-RAY DIFFRACTION;2.28
A0A0D7LY80;2;256;255;S;5yss_B;missing_residues;256;2018;X-RAY DIFFRACTION;2.28
A0A0D7LY80;1;1;1;D;5yss_C;missing_residues;256;2018;X-RAY DIFFRACTION;2.28
A0A0D7LY80;2;256;255;S;5yss_C;missing_residues;256;2018;X-RAY DIFFRACTION;2.28
A0A0D7LY80;1;1;1;D;5yss_D;missing_residues;256;2018;X-RAY DIFFRACTION;2.28
A0A0D7LY80;2;256;255;S;5yss_D;missing_residues;256;2018;X-RAY DIFFRACTION;2.28
A0A0D8G707;1;2;2;D;5ws4_A;missing_residues;664;2017;X-RAY DIFFRACTION;3.4
A0A0D8G707;3;247;245;S;5ws4_A;missing_residues;664;2017;X-RAY DIFFRACTION;3.4
A0A0D8G707;248;259;12;D;5ws4_A;missing_residues;664;2017;X-RAY DIFFRACTION;3.4
A0A0D8G707;260;664;405;S;5ws4_A;missing_residues;664;2017;X-RAY DIFFRACTION;3.4
A0A0D8G707;1;2;2;D;5ws4_B;missing_residues;664;2017;X-RAY DIFFRACTION;3.4
A0A0D8G707;3;247;245;S;5ws4_B;missing_residues;664;2017;X-RAY DIFFRACTION;3.4
A0A0D8G707;248;259;12;D;5ws4_B;missing_residues;664;2017;X-RAY DIFFRACTION;3.4
A0A0D8G707;260;664;405;S;5ws4_B;missing_residues;664;2017;X-RAY DIFFRACTION;3.4
A0A0D8G707;1;2;2;D;5gko_A;missing_residues;664;2017;X-RAY DIFFRACTION;3.39
A0A0D8G707;3;247;245;S;5gko_A;missing_residues;664;2017;X-RAY DIFFRACTION;3.39
A0A0D8G707;248;259;12;D;5gko_A;missing_residues;664;2017;X-RAY DIFFRACTION;3.39
A0A0D8G707;260;664;405;S;5gko_A;missing_residues;664;2017;X-RAY DIFFRACTION;3.39
A0A0D8G707;1;2;2;D;5gko_B;missing_residues;664;2017;X-RAY DIFFRACTION;3.39
A0A0D8G707;3;247;245;S;5gko_B;missing_residues;664;2017;X-RAY DIFFRACTION;3.39
A0A0D8G707;248;259;12;D;5gko_B;missing_residues;664;2017;X-RAY DIFFRACTION;3.39
A0A0D8G707;260;664;405;S;5gko_B;missing_residues;664;2017;X-RAY DIFFRACTION;3.39
A0A0D8JSK0;22;191;170;S;5b8i_B;missing_residues;191;2015;X-RAY DIFFRACTION;1.85
A0A0D9RBI8;113;202;90;S;3x0g_A;missing_residues;236;2015;X-RAY DIFFRACTION;1.9
A0A0D9Z3K8;22;283;262;S;6brt_A;missing_residues;294;2018;X-RAY DIFFRACTION;2.39
A0A0D9Z3K8;22;283;262;S;6brt_B;missing_residues;294;2018;X-RAY DIFFRACTION;2.39
A0A0D9Z3K8;22;283;262;S;6brt_C;missing_residues;294;2018;X-RAY DIFFRACTION;2.39
A0A0D9Z3K8;22;283;262;S;6brt_D;missing_residues;294;2018;X-RAY DIFFRACTION;2.39
A0A0D9Z3K8;22;283;262;S;6brt_E;missing_residues;294;2018;X-RAY DIFFRACTION;2.39
A0A0D9Z3K8;22;283;262;S;6brt_F;missing_residues;294;2018;X-RAY DIFFRACTION;2.39
A0A0D9Z3K8;22;283;262;S;6brt_G;missing_residues;294;2018;X-RAY DIFFRACTION;2.39
A0A0D9Z3K8;22;283;262;S;6brt_H;missing_residues;294;2018;X-RAY DIFFRACTION;2.39
A0A0E0SY65;37;339;303;S;4xeq_A;missing_residues;341;2015;X-RAY DIFFRACTION;1.7
A0A0E0SY65;340;341;2;D;4xeq_A;missing_residues;341;2015;X-RAY DIFFRACTION;1.7
A0A0E0SY65;37;340;304;S;4xeq_B;missing_residues;341;2015;X-RAY DIFFRACTION;1.7
A0A0E0SY65;341;341;1;D;4xeq_B;missing_residues;341;2015;X-RAY DIFFRACTION;1.7
A0A0E0SY65;37;37;1;D;4xeq_C;missing_residues;341;2015;X-RAY DIFFRACTION;1.7
A0A0E0SY65;38;339;302;S;4xeq_C;missing_residues;341;2015;X-RAY DIFFRACTION;1.7
A0A0E0SY65;340;341;2;D;4xeq_C;missing_residues;341;2015;X-RAY DIFFRACTION;1.7
A0A0E0SY65;37;37;1;D;4xeq_D;missing_residues;341;2015;X-RAY DIFFRACTION;1.7
A0A0E0SY65;38;339;302;S;4xeq_D;missing_residues;341;2015;X-RAY DIFFRACTION;1.7
A0A0E0SY65;340;341;2;D;4xeq_D;missing_residues;341;2015;X-RAY DIFFRACTION;1.7
A0A0E0TD69;1;78;78;S;3w6j_A;missing_residues;249;2013;X-RAY DIFFRACTION;2.6
A0A0E0TD69;79;94;16;D;3w6j_A;missing_residues;249;2013;X-RAY DIFFRACTION;2.6
A0A0E0TD69;95;139;45;S;3w6j_A;missing_residues;249;2013;X-RAY DIFFRACTION;2.6
A0A0E0TD69;140;146;7;D;3w6j_A;missing_residues;249;2013;X-RAY DIFFRACTION;2.6
A0A0E0TD69;147;171;25;S;3w6j_A;missing_residues;249;2013;X-RAY DIFFRACTION;2.6
A0A0E0TD69;172;172;1;D;3w6j_A;missing_residues;249;2013;X-RAY DIFFRACTION;2.6
A0A0E0TD69;1;9;9;D;3w6j_D;missing_residues;249;2013;X-RAY DIFFRACTION;2.6
A0A0E0TD69;10;50;41;S;3w6j_D;missing_residues;249;2013;X-RAY DIFFRACTION;2.6
A0A0E0TD69;51;55;5;D;3w6j_D;missing_residues;249;2013;X-RAY DIFFRACTION;2.6
A0A0E0TD69;56;78;23;S;3w6j_D;missing_residues;249;2013;X-RAY DIFFRACTION;2.6
A0A0E0TD69;79;94;16;D;3w6j_D;missing_residues;249;2013;X-RAY DIFFRACTION;2.6
A0A0E0TD69;95;140;46;S;3w6j_D;missing_residues;249;2013;X-RAY DIFFRACTION;2.6
A0A0E0TD69;141;144;4;D;3w6j_D;missing_residues;249;2013;X-RAY DIFFRACTION;2.6
A0A0E0TD69;145;171;27;S;3w6j_D;missing_residues;249;2013;X-RAY DIFFRACTION;2.6
A0A0E0TD69;172;172;1;D;3w6j_D;missing_residues;249;2013;X-RAY DIFFRACTION;2.6
A0A0E0TE00;68;70;3;D;3w6j_B;missing_residues;273;2013;X-RAY DIFFRACTION;2.6
A0A0E0TE00;71;238;168;S;3w6j_B;missing_residues;273;2013;X-RAY DIFFRACTION;2.6
A0A0E0TE00;239;247;9;D;3w6j_B;missing_residues;273;2013;X-RAY DIFFRACTION;2.6
A0A0E0TE00;68;69;2;D;3w6j_C;missing_residues;273;2013;X-RAY DIFFRACTION;2.6
A0A0E0TE00;70;236;167;S;3w6j_C;missing_residues;273;2013;X-RAY DIFFRACTION;2.6
A0A0E0TE00;237;247;11;D;3w6j_C;missing_residues;273;2013;X-RAY DIFFRACTION;2.6
A0A0E0TE00;68;70;3;D;3w6j_E;missing_residues;273;2013;X-RAY DIFFRACTION;2.6
A0A0E0TE00;71;150;80;S;3w6j_E;missing_residues;273;2013;X-RAY DIFFRACTION;2.6
A0A0E0TE00;151;154;4;D;3w6j_E;missing_residues;273;2013;X-RAY DIFFRACTION;2.6
A0A0E0TE00;155;238;84;S;3w6j_E;missing_residues;273;2013;X-RAY DIFFRACTION;2.6
A0A0E0TE00;239;247;9;D;3w6j_E;missing_residues;273;2013;X-RAY DIFFRACTION;2.6
A0A0E0TE00;68;68;1;D;3w6j_F;missing_residues;273;2013;X-RAY DIFFRACTION;2.6
A0A0E0TE00;69;238;170;S;3w6j_F;missing_residues;273;2013;X-RAY DIFFRACTION;2.6
A0A0E0TE00;239;247;9;D;3w6j_F;missing_residues;273;2013;X-RAY DIFFRACTION;2.6
A0A0E0TE00;247;247;1;D;3w6k_A;missing_residues;273;2013;X-RAY DIFFRACTION;2.37
A0A0E0TE00;248;260;13;S;3w6k_A;missing_residues;273;2013;X-RAY DIFFRACTION;2.37
A0A0E0TE00;68;149;82;S;3w6k_B;missing_residues;273;2013;X-RAY DIFFRACTION;2.37
A0A0E0TE00;150;155;6;D;3w6k_B;missing_residues;273;2013;X-RAY DIFFRACTION;2.37
A0A0E0TE00;68;147;80;S;3w6k_C;missing_residues;273;2013;X-RAY DIFFRACTION;2.37
A0A0E0TE00;148;149;2;D;3w6k_C;missing_residues;273;2013;X-RAY DIFFRACTION;2.37
A0A0E0TE00;150;155;6;S;3w6k_C;missing_residues;273;2013;X-RAY DIFFRACTION;2.37
A0A0E0TE00;247;260;14;S;3w6k_D;missing_residues;273;2013;X-RAY DIFFRACTION;2.37
A0A0E0TE00;68;148;81;S;3w6k_E;missing_residues;273;2013;X-RAY DIFFRACTION;2.37
A0A0E0TE00;149;155;7;D;3w6k_E;missing_residues;273;2013;X-RAY DIFFRACTION;2.37
A0A0E0TE00;68;68;1;D;3w6k_F;missing_residues;273;2013;X-RAY DIFFRACTION;2.37
A0A0E0TE00;69;148;80;S;3w6k_F;missing_residues;273;2013;X-RAY DIFFRACTION;2.37
A0A0E0TE00;149;149;1;D;3w6k_F;missing_residues;273;2013;X-RAY DIFFRACTION;2.37
A0A0E0TE00;150;153;4;S;3w6k_F;missing_residues;273;2013;X-RAY DIFFRACTION;2.37
A0A0E0TE00;154;155;2;D;3w6k_F;missing_residues;273;2013;X-RAY DIFFRACTION;2.37
A0A0E0TG05;4;4;1;D;3ux8_A;missing_residues;955;2012;X-RAY DIFFRACTION;2.1
A0A0E0TG05;5;59;55;S;3ux8_A;missing_residues;955;2012;X-RAY DIFFRACTION;2.1
A0A0E0TG05;60;73;14;D;3ux8_A;missing_residues;955;2012;X-RAY DIFFRACTION;2.1
A0A0E0TG05;74;92;19;S;3ux8_A;missing_residues;955;2012;X-RAY DIFFRACTION;2.1
A0A0E0TG05;93;97;5;D;3ux8_A;missing_residues;955;2012;X-RAY DIFFRACTION;2.1
A0A0E0TG05;98;108;11;S;3ux8_A;missing_residues;955;2012;X-RAY DIFFRACTION;2.1
A0A0E0TG05;109;120;12;D;3ux8_A;missing_residues;955;2012;X-RAY DIFFRACTION;2.1
A0A0E0TG05;423;435;13;D;3ux8_A;missing_residues;955;2012;X-RAY DIFFRACTION;2.1
A0A0E0TG05;436;437;2;S;3ux8_A;missing_residues;955;2012;X-RAY DIFFRACTION;2.1
A0A0E0TG05;438;463;26;D;3ux8_A;missing_residues;955;2012;X-RAY DIFFRACTION;2.1
A0A0E0TG05;464;747;284;S;3ux8_A;missing_residues;955;2012;X-RAY DIFFRACTION;2.1
A0A0E0TG05;748;759;12;D;3ux8_A;missing_residues;955;2012;X-RAY DIFFRACTION;2.1
A0A0E0TG05;760;952;193;S;3ux8_A;missing_residues;955;2012;X-RAY DIFFRACTION;2.1
A0A0E0TG05;953;955;3;D;3ux8_A;missing_residues;955;2012;X-RAY DIFFRACTION;2.1
A0A0E0TG05;4;312;309;S;3uwx_A;missing_residues;955;2012;X-RAY DIFFRACTION;4.4
A0A0E0TG05;313;316;4;D;3uwx_A;missing_residues;955;2012;X-RAY DIFFRACTION;4.4
A0A0E0TG05;317;952;636;S;3uwx_A;missing_residues;955;2012;X-RAY DIFFRACTION;4.4
A0A0E0TG05;953;955;3;D;3uwx_A;missing_residues;955;2012;X-RAY DIFFRACTION;4.4
A0A0E0TGM2;1;595;595;S;3uwx_B;missing_residues;658;2012;X-RAY DIFFRACTION;4.4
A0A0E0TGM2;596;658;63;D;3uwx_B;missing_residues;658;2012;X-RAY DIFFRACTION;4.4
A0A0E0Y7A2;1;2;2;D;4jkr_C;missing_residues;1342;2013;X-RAY DIFFRACTION;4.2
A0A0E0Y7A2;3;1342;1340;S;4jkr_C;missing_residues;1342;2013;X-RAY DIFFRACTION;4.2
A0A0E0Y7A2;1;2;2;D;4jkr_I;missing_residues;1342;2013;X-RAY DIFFRACTION;4.2
A0A0E0Y7A2;3;1342;1340;S;4jkr_I;missing_residues;1342;2013;X-RAY DIFFRACTION;4.2
A0A0E1CHI1;1;411;411;S;4r88_A;missing_residues;412;2014;X-RAY DIFFRACTION;1.95
A0A0E1CHI1;412;412;1;D;4r88_A;missing_residues;412;2014;X-RAY DIFFRACTION;1.95
A0A0E1CHI1;1;412;412;S;4r88_B;missing_residues;412;2014;X-RAY DIFFRACTION;1.95
A0A0E1CHI1;1;411;411;S;4r88_C;missing_residues;412;2014;X-RAY DIFFRACTION;1.95
A0A0E1CHI1;412;412;1;D;4r88_C;missing_residues;412;2014;X-RAY DIFFRACTION;1.95
A0A0E1CHI1;1;412;412;S;4r88_D;missing_residues;412;2014;X-RAY DIFFRACTION;1.95
A0A0E1CHI1;1;411;411;S;4r88_E;missing_residues;412;2014;X-RAY DIFFRACTION;1.95
A0A0E1CHI1;412;412;1;D;4r88_E;missing_residues;412;2014;X-RAY DIFFRACTION;1.95
A0A0E1CHI1;1;411;411;S;4r88_F;missing_residues;412;2014;X-RAY DIFFRACTION;1.95
A0A0E1CHI1;412;412;1;D;4r88_F;missing_residues;412;2014;X-RAY DIFFRACTION;1.95
A0A0E1CHI1;1;411;411;S;4r7w_A;missing_residues;412;2014;X-RAY DIFFRACTION;1.9
A0A0E1CHI1;412;412;1;D;4r7w_A;missing_residues;412;2014;X-RAY DIFFRACTION;1.9
A0A0E1CHI1;1;412;412;S;4r7w_B;missing_residues;412;2014;X-RAY DIFFRACTION;1.9
A0A0E1CHI1;1;411;411;S;4r7w_C;missing_residues;412;2014;X-RAY DIFFRACTION;1.9
A0A0E1CHI1;412;412;1;D;4r7w_C;missing_residues;412;2014;X-RAY DIFFRACTION;1.9
A0A0E1CHI1;1;412;412;S;4r7w_D;missing_residues;412;2014;X-RAY DIFFRACTION;1.9
A0A0E1CHI1;1;405;405;S;4r7w_E;missing_residues;412;2014;X-RAY DIFFRACTION;1.9
A0A0E1CHI1;406;406;1;D;4r7w_E;missing_residues;412;2014;X-RAY DIFFRACTION;1.9
A0A0E1CHI1;407;411;5;S;4r7w_E;missing_residues;412;2014;X-RAY DIFFRACTION;1.9
A0A0E1CHI1;412;412;1;D;4r7w_E;missing_residues;412;2014;X-RAY DIFFRACTION;1.9
A0A0E1CHI1;1;411;411;S;4r7w_F;missing_residues;412;2014;X-RAY DIFFRACTION;1.9
A0A0E1CHI1;412;412;1;D;4r7w_F;missing_residues;412;2014;X-RAY DIFFRACTION;1.9
A0A0E1CHI1;1;411;411;S;4r85_A;missing_residues;412;2014;X-RAY DIFFRACTION;1.8
A0A0E1CHI1;412;412;1;D;4r85_A;missing_residues;412;2014;X-RAY DIFFRACTION;1.8
A0A0E1CHI1;1;412;412;S;4r85_B;missing_residues;412;2014;X-RAY DIFFRACTION;1.8
A0A0E1CHI1;1;412;412;S;4r85_C;missing_residues;412;2014;X-RAY DIFFRACTION;1.8
A0A0E1CHI1;1;411;411;S;4r85_D;missing_residues;412;2014;X-RAY DIFFRACTION;1.8
A0A0E1CHI1;412;412;1;D;4r85_D;missing_residues;412;2014;X-RAY DIFFRACTION;1.8
A0A0E1CHI1;1;411;411;S;4r85_E;missing_residues;412;2014;X-RAY DIFFRACTION;1.8
A0A0E1CHI1;412;412;1;D;4r85_E;missing_residues;412;2014;X-RAY DIFFRACTION;1.8
A0A0E1CHI1;1;412;412;S;4r85_F;missing_residues;412;2014;X-RAY DIFFRACTION;1.8
A0A0E1CQ35;1;138;138;S;5v3d_A;missing_residues;139;2017;X-RAY DIFFRACTION;1.54
A0A0E1CQ35;139;139;1;D;5v3d_A;missing_residues;139;2017;X-RAY DIFFRACTION;1.54
A0A0E1CQ35;1;137;137;S;5v3d_B;missing_residues;139;2017;X-RAY DIFFRACTION;1.54
A0A0E1CQ35;138;139;2;D;5v3d_B;missing_residues;139;2017;X-RAY DIFFRACTION;1.54
A0A0E1CQ35;1;138;138;S;5v91_A;missing_residues;139;2017;X-RAY DIFFRACTION;1.3
A0A0E1CQ35;139;139;1;D;5v91_A;missing_residues;139;2017;X-RAY DIFFRACTION;1.3
A0A0E1CQ35;1;138;138;S;5v91_B;missing_residues;139;2017;X-RAY DIFFRACTION;1.3
A0A0E1CQ35;139;139;1;D;5v91_B;missing_residues;139;2017;X-RAY DIFFRACTION;1.3
A0A0E1LZC3;2;350;349;S;5ci1_A;missing_residues;376;2016;X-RAY DIFFRACTION;1.95
A0A0E1LZC3;351;376;26;D;5ci1_A;missing_residues;376;2016;X-RAY DIFFRACTION;1.95
A0A0E1LZC3;2;347;346;S;5ci0_A;missing_residues;376;2016;X-RAY DIFFRACTION;2.25
A0A0E1LZC3;348;376;29;D;5ci0_A;missing_residues;376;2016;X-RAY DIFFRACTION;2.25
A0A0E1LZC3;2;350;349;S;5ci4_A;missing_residues;376;2016;X-RAY DIFFRACTION;2.05
A0A0E1LZC3;351;376;26;D;5ci4_A;missing_residues;376;2016;X-RAY DIFFRACTION;2.05
A0A0E1NWS3;26;279;254;S;3nu1_A;missing_residues;279;2010;X-RAY DIFFRACTION;2.5
A0A0E1NWS3;26;279;254;S;3nu1_B;missing_residues;279;2010;X-RAY DIFFRACTION;2.5
A0A0E1S3N2;1;397;397;S;4bko_A;missing_residues;397;2014;X-RAY DIFFRACTION;1.9
A0A0E1SBH3;24;179;156;S;3e5y_A;missing_residues;179;2008;X-RAY DIFFRACTION;2.4
A0A0E1SBH3;24;63;40;S;3e5y_B;missing_residues;179;2008;X-RAY DIFFRACTION;2.4
A0A0E1SBH3;64;78;15;D;3e5y_B;missing_residues;179;2008;X-RAY DIFFRACTION;2.4
A0A0E1SBH3;79;179;101;S;3e5y_B;missing_residues;179;2008;X-RAY DIFFRACTION;2.4
A0A0E1SLC7;333;513;181;S;5eum_A;missing_residues;587;2015;X-RAY DIFFRACTION;1.8
A0A0E1SLC7;514;517;4;D;5eum_A;missing_residues;587;2015;X-RAY DIFFRACTION;1.8
A0A0E1SLC7;518;587;70;S;5eum_A;missing_residues;587;2015;X-RAY DIFFRACTION;1.8
A0A0E1SLC7;333;444;112;S;5eum_B;missing_residues;587;2015;X-RAY DIFFRACTION;1.8
A0A0E1SLC7;445;447;3;D;5eum_B;missing_residues;587;2015;X-RAY DIFFRACTION;1.8
A0A0E1SLC7;448;513;66;S;5eum_B;missing_residues;587;2015;X-RAY DIFFRACTION;1.8
A0A0E1SLC7;514;517;4;D;5eum_B;missing_residues;587;2015;X-RAY DIFFRACTION;1.8
A0A0E1SLC7;518;587;70;S;5eum_B;missing_residues;587;2015;X-RAY DIFFRACTION;1.8
A0A0E1U3Z8;1;1;1;D;4whx_A;missing_residues;307;2014;X-RAY DIFFRACTION;2.05
A0A0E1U3Z8;2;307;306;S;4whx_A;missing_residues;307;2014;X-RAY DIFFRACTION;2.05
A0A0E1U3Z8;1;1;1;D;4whx_B;missing_residues;307;2014;X-RAY DIFFRACTION;2.05
A0A0E1U3Z8;2;307;306;S;4whx_B;missing_residues;307;2014;X-RAY DIFFRACTION;2.05
A0A0E1U3Z8;1;1;1;D;4whx_C;missing_residues;307;2014;X-RAY DIFFRACTION;2.05
A0A0E1U3Z8;2;307;306;S;4whx_C;missing_residues;307;2014;X-RAY DIFFRACTION;2.05
A0A0E1U3Z8;1;1;1;D;4whx_D;missing_residues;307;2014;X-RAY DIFFRACTION;2.05
A0A0E1U3Z8;2;307;306;S;4whx_D;missing_residues;307;2014;X-RAY DIFFRACTION;2.05
A0A0E1U3Z8;1;1;1;D;4whx_E;missing_residues;307;2014;X-RAY DIFFRACTION;2.05
A0A0E1U3Z8;2;307;306;S;4whx_E;missing_residues;307;2014;X-RAY DIFFRACTION;2.05
A0A0E1U3Z8;1;1;1;D;4whx_F;missing_residues;307;2014;X-RAY DIFFRACTION;2.05
A0A0E1U3Z8;2;307;306;S;4whx_F;missing_residues;307;2014;X-RAY DIFFRACTION;2.05
A0A0E2LFP6;23;200;178;S;6b7l_A;missing_residues;313;2018;X-RAY DIFFRACTION;2.3
A0A0E2LFP6;201;202;2;D;6b7l_A;missing_residues;313;2018;X-RAY DIFFRACTION;2.3
A0A0E2LFP6;203;313;111;S;6b7l_A;missing_residues;313;2018;X-RAY DIFFRACTION;2.3
A0A0E2ZLH6;1;200;200;S;6alx_A;missing_residues;205;2017;X-RAY DIFFRACTION;3.3
A0A0E2ZLH6;201;201;1;D;6alx_A;missing_residues;205;2017;X-RAY DIFFRACTION;3.3
A0A0E2ZLH6;1;200;200;S;6alx_D;missing_residues;205;2017;X-RAY DIFFRACTION;3.3
A0A0E2ZLH6;201;201;1;D;6alx_D;missing_residues;205;2017;X-RAY DIFFRACTION;3.3
A0A0E3GLN3;131;352;222;S;5a24_A;missing_residues;352;2015;X-RAY DIFFRACTION;1.5
A0A0E3GTJ4;9;10;2;D;5n41_A;missing_residues;76;2017;X-RAY DIFFRACTION;1.35
A0A0E3GTJ4;11;70;60;S;5n41_A;missing_residues;76;2017;X-RAY DIFFRACTION;1.35
A0A0E3GTJ4;71;76;6;D;5n41_A;missing_residues;76;2017;X-RAY DIFFRACTION;1.35
A0A0E3GTJ4;9;10;2;D;5n35_A;missing_residues;76;2017;X-RAY DIFFRACTION;2.24
A0A0E3GTJ4;11;70;60;S;5n35_A;missing_residues;76;2017;X-RAY DIFFRACTION;2.24
A0A0E3GTJ4;71;76;6;D;5n35_A;missing_residues;76;2017;X-RAY DIFFRACTION;2.24
A0A0E3JLZ0;457;857;401;S;5ydl_A;missing_residues;1273;2018;X-RAY DIFFRACTION;2.4
A0A0E3JLZ0;858;861;4;D;5ydl_A;missing_residues;1273;2018;X-RAY DIFFRACTION;2.4
A0A0E3JLZ0;457;857;401;S;5ydm_A;missing_residues;1273;2018;X-RAY DIFFRACTION;2.5
A0A0E3JLZ0;858;861;4;D;5ydm_A;missing_residues;1273;2018;X-RAY DIFFRACTION;2.5
A0A0E3JLZ0;457;857;401;S;5yda_A;missing_residues;1273;2018;X-RAY DIFFRACTION;2.35
A0A0E3JLZ0;858;861;4;D;5yda_A;missing_residues;1273;2018;X-RAY DIFFRACTION;2.35
A0A0E3K9N8;1;1;1;D;5itm_A;missing_residues;54;2017;X-RAY DIFFRACTION;1.4
A0A0E3K9N8;2;48;47;S;5itm_A;missing_residues;54;2017;X-RAY DIFFRACTION;1.4
A0A0E3K9N8;1;1;1;D;5itm_B;missing_residues;54;2017;X-RAY DIFFRACTION;1.4
A0A0E3K9N8;2;48;47;S;5itm_B;missing_residues;54;2017;X-RAY DIFFRACTION;1.4
A0A0E3K9N8;1;1;1;D;5itm_C;missing_residues;54;2017;X-RAY DIFFRACTION;1.4
A0A0E3K9N8;2;48;47;S;5itm_C;missing_residues;54;2017;X-RAY DIFFRACTION;1.4
A0A0E3K9N8;1;1;1;D;5itm_D;missing_residues;54;2017;X-RAY DIFFRACTION;1.4
A0A0E3K9N8;2;48;47;S;5itm_D;missing_residues;54;2017;X-RAY DIFFRACTION;1.4
A0A0E3K9N8;1;1;1;D;5itm_E;missing_residues;54;2017;X-RAY DIFFRACTION;1.4
A0A0E3K9N8;2;47;46;S;5itm_E;missing_residues;54;2017;X-RAY DIFFRACTION;1.4
A0A0E3K9N8;48;48;1;D;5itm_E;missing_residues;54;2017;X-RAY DIFFRACTION;1.4
A0A0E3K9N8;1;2;2;D;5itm_F;missing_residues;54;2017;X-RAY DIFFRACTION;1.4
A0A0E3K9N8;3;48;46;S;5itm_F;missing_residues;54;2017;X-RAY DIFFRACTION;1.4
A0A0E3K9N8;1;1;1;D;5itj_A;missing_residues;54;2017;X-RAY DIFFRACTION;1.63
A0A0E3K9N8;2;49;48;S;5itj_A;missing_residues;54;2017;X-RAY DIFFRACTION;1.63
A0A0E3K9N8;50;54;5;D;5itj_A;missing_residues;54;2017;X-RAY DIFFRACTION;1.63
A0A0E3K9N8;1;1;1;D;5itj_B;missing_residues;54;2017;X-RAY DIFFRACTION;1.63
A0A0E3K9N8;2;49;48;S;5itj_B;missing_residues;54;2017;X-RAY DIFFRACTION;1.63
A0A0E3K9N8;50;54;5;D;5itj_B;missing_residues;54;2017;X-RAY DIFFRACTION;1.63
[truncated: 70,000,215 more chars]
