# Supplementary material for: Experimentally Determined Long Intrinsically Disordered Protein Regions Are Now Abundant in the Protein Data Bank
Source: Int J Mol Sci. 2020 Jun 24;21(12):4496. doi: 10.3390/ijms21124496 (PMC7349999; doi:10.3390/ijms21124496)
Supplement: Supplementary file 1 [file ijms-21-04496-s001.zip › ijms-830071 final suppl 1/Monzon_supplementary_files/DatasetS3.txt]

Columns:

Col1: UniProt accession number
Col2: start position at the UniProt sequence
Col3: end position at the UniProt sequence
Col4: region type, "D" missing residues and "S" structure.
Col5: dataset label
Col6: UniProt sequence length
-------------------------------------------------------------
A0A010;1;260;S;pdb;260
A0A011;1;15;D;pdb;281
A0A011;16;269;S;pdb;281
A0A011;270;281;D;pdb;281
A0A014C6J9;1;3;D;pdb;238
A0A014C6J9;4;128;S;pdb;238
A0A014C6J9;129;130;D;pdb;238
A0A023GPI5;1;2;D;pdb;231
A0A023GPI5;3;228;S;pdb;231
A0A023GPI5;229;231;D;pdb;231
A0A023GPI8;1;237;S;pdb;237
A0A023GPJ0;1;145;S;pdb;145
A0A023GUL3;4;293;S;pdb;298
A0A023H437;1;67;S;pdb;67
A0A023I7E1;1;29;D;pdb;796
A0A023I7E1;30;749;S;pdb;796
A0A023I7E1;750;796;D;pdb;796
A0A023J4Z7;80;238;S;pdb;492
A0A023J6X7;24;37;D;pdb;251
A0A023J6X7;38;251;S;pdb;251
A0A023PKG5;1;1;D;pdb;252
A0A023PKG5;2;252;S;pdb;252
A0A023UGN9;22;1010;S;pdb;1010
A0A023VSF1;9;10;D;pdb;533
A0A023VSF1;11;525;S;pdb;533
A0A023VSF1;526;528;D;pdb;533
A0A024B7W1;291;693;S;pdb;3423
A0A024B7W1;694;698;D;pdb;3423
A0A024B7W1;1674;1676;D;pdb;3423
A0A024B7W1;1677;2119;S;pdb;3423
A0A024B7W1;2521;2522;D;pdb;3423
A0A024B7W1;2523;2786;S;pdb;3423
A0A024B7W1;2787;2788;D;pdb;3423
A0A024CX39;19;335;S;pdb;560
A0A024E2M1;340;340;D;pdb;560
A0A024E2M1;341;509;S;pdb;560
A0A024E2M1;510;516;D;pdb;560
A0A024E3P0;19;334;S;pdb;560
A0A024E3P0;335;339;D;pdb;560
A0A024E3Q2;78;465;S;pdb;465
A0A024FRL9;42;270;S;pdb;270
A0A024QYS6;31;44;D;pdb;1599
A0A024QYS6;45;625;S;pdb;1599
A0A024UZE1;97;101;D;pdb;622
A0A024UZE1;102;259;S;pdb;622
A0A024UZE1;260;261;D;pdb;622
A0A024UZE1;262;264;S;pdb;622
A0A024UZE1;265;268;D;pdb;622
A0A024UZE1;269;353;S;pdb;622
A0A024UZE1;354;387;D;pdb;622
A0A024UZE1;388;442;S;pdb;622
A0A024V0B1;84;86;D;pdb;607
A0A024V0B1;87;605;S;pdb;607
A0A031WDA8;2;148;S;pdb;149
A0A031WDA8;149;149;D;pdb;149
A0A034W4L8;29;102;S;pdb;496
A0A034W4L8;103;116;D;pdb;496
A0A034W4L8;155;171;D;pdb;496
A0A034W4L8;172;410;S;pdb;496
A0A034W4L8;411;496;D;pdb;496
A0A037USE5;1;93;S;pdb;94
A0A037USE5;94;94;D;pdb;94
A0A059PIQ0;2;2;D;pdb;251
A0A059PIQ0;3;64;S;pdb;251
A0A059PIQ0;66;234;S;pdb;251
A0A059PIQ0;235;238;D;pdb;251
A0A059Q5E8;32;301;S;pdb;302
A0A059Q5E8;302;302;D;pdb;302
A0A059T4A1;18;336;S;pdb;561
A0A059T4A1;337;340;D;pdb;561
A0A059T4A1;341;514;S;pdb;561
A0A059TXD8;25;530;S;pdb;530
A0A059U759;30;350;S;pdb;352
A0A059VAZ3;207;242;D;pdb;793
A0A059VAZ3;243;781;S;pdb;793
A0A059VAZ3;782;793;D;pdb;793
A0A059VBQ9;15;339;S;pdb;564
A0A059VBQ9;340;345;D;pdb;564
A0A059VBQ9;346;516;S;pdb;564
A0A059WV44;1;157;S;pdb;158
A0A059WYP6;1;388;S;pdb;388
A0A059X981;1;1;D;pdb;264
A0A059X981;2;263;S;pdb;264
A0A059ZPG7;1;5;D;pdb;515
A0A059ZPG7;6;514;S;pdb;515
A0A059ZPG7;515;515;D;pdb;515
A0A060D9Z7;21;43;D;pdb;482
A0A060D9Z7;44;327;S;pdb;482
A0A060D9Z7;328;334;D;pdb;482
A0A060D9Z7;335;446;S;pdb;482
A0A060GPP4;1;1;D;pdb;333
A0A060GPP4;2;332;S;pdb;333
A0A060GPP4;333;333;D;pdb;333
A0A060GPQ0;1;1;D;pdb;333
A0A060GPQ0;2;330;S;pdb;333
A0A060GPQ0;331;333;D;pdb;333
A0A060GPQ5;1;1;D;pdb;333
A0A060GPQ5;2;330;S;pdb;333
A0A060GPQ5;331;333;D;pdb;333
A0A060GSW0;1;1;D;pdb;333
A0A060GSW0;2;330;S;pdb;333
A0A060GSW0;331;333;D;pdb;333
A0A060GSW5;1;1;D;pdb;333
A0A060GSW5;2;332;S;pdb;333
A0A060GSW5;333;333;D;pdb;333
A0A060GSX0;1;1;D;pdb;333
A0A060GSX0;2;330;S;pdb;333
A0A060GSX0;331;333;D;pdb;333
A0A060GTM0;1;1;D;pdb;333
A0A060GTM0;2;332;S;pdb;333
A0A060GTM0;333;333;D;pdb;333
A0A060GTM7;1;1;D;pdb;333
A0A060GTM7;2;331;S;pdb;333
A0A060GTM7;332;333;D;pdb;333
A0A060GYS1;1;1;D;pdb;333
A0A060GYS1;2;332;S;pdb;333
A0A060GYS1;333;333;D;pdb;333
A0A060GYS7;1;3;D;pdb;333
A0A060GYS7;4;331;S;pdb;333
A0A060GYS7;332;333;D;pdb;333
A0A060GZX0;1;1;D;pdb;333
A0A060GZX0;2;332;S;pdb;333
A0A060GZX0;333;333;D;pdb;333
A0A060GZX7;1;1;D;pdb;333
A0A060GZX7;2;331;S;pdb;333
A0A060GZX7;332;333;D;pdb;333
A0A060H1D7;443;611;S;pdb;626
A0A060H1D7;612;614;D;pdb;626
A0A060H1D7;615;626;S;pdb;626
A0A060P168;1;229;S;pdb;229
A0A060SRI5;19;288;S;pdb;374
A0A060SRI5;292;299;S;pdb;374
A0A060SRI5;300;305;D;pdb;374
A0A060Y6X8;22;73;S;pdb;168
A0A060Y6X8;74;81;D;pdb;168
A0A060Y6X8;82;161;S;pdb;168
A0A061BSU4;1;5;D;pdb;265
A0A061BSU4;6;264;S;pdb;265
A0A061BSU4;265;265;D;pdb;265
A0A061FLD4;255;419;S;pdb;582
A0A061FLD4;420;425;D;pdb;582
A0A061FLD4;426;554;S;pdb;582
A0A061FLD4;555;560;D;pdb;582
A0A061IH64;12;13;D;pdb;76
A0A061IH64;14;26;S;pdb;76
A0A061IH64;27;30;D;pdb;76
A0A061LQM0;3;4;D;pdb;267
A0A061LQM0;5;253;S;pdb;267
A0A061LQM0;254;267;D;pdb;267
A0A062F4L9;20;33;S;pdb;293
A0A062F4L9;34;38;D;pdb;293
A0A062F4L9;39;81;S;pdb;293
A0A062F4L9;82;89;D;pdb;293
A0A062F4L9;90;119;S;pdb;293
A0A062F4L9;120;130;D;pdb;293
A0A062F4L9;131;155;S;pdb;293
A0A062F4L9;156;185;D;pdb;293
A0A062F4L9;186;274;S;pdb;293
A0A062F4L9;275;280;D;pdb;293
A0A062F4L9;281;293;S;pdb;293
A0A062UZ78;2;323;S;pdb;323
A0A062WLD9;35;341;S;pdb;341
A0A063KPH1;26;27;D;pdb;480
A0A063KPH1;28;479;S;pdb;480
A0A063KPH1;480;480;D;pdb;480
A0A063X4U8;1;19;D;pdb;182
A0A063X4U8;20;182;S;pdb;182
A0A066ZR71;57;66;D;pdb;377
A0A066ZR71;67;339;S;pdb;377
A0A067E666;1;16;D;pdb;209
A0A067E666;17;207;S;pdb;209
A0A067E666;208;209;D;pdb;209
A0A067HWN0;1;7;D;pdb;117
A0A067HWN0;8;115;S;pdb;117
A0A067HWN0;116;117;D;pdb;117
A0A067N4E7;6;489;S;pdb;504
A0A067SLB9;1;1;D;pdb;35
A0A067SLB9;2;35;S;pdb;35
A0A067XG63;1;290;S;pdb;290
A0A067XG64;1;4;D;pdb;707
A0A067XG64;5;707;S;pdb;707
A0A067XG66;1;291;S;pdb;291
A0A067XG67;1;59;S;pdb;227
A0A067XG67;60;72;D;pdb;227
A0A067XG67;73;174;S;pdb;227
A0A067XG67;175;176;D;pdb;227
A0A067XG67;177;227;S;pdb;227
A0A067XG68;1;162;S;pdb;162
A0A067XG69;1;172;S;pdb;172
A0A067XG70;1;1;D;pdb;206
A0A067XG70;2;206;S;pdb;206
A0A067XG71;1;116;S;pdb;237
A0A067XG71;117;120;D;pdb;237
A0A067XG71;121;237;S;pdb;237
A0A067XG72;1;252;S;pdb;252
A0A067XG73;1;1;D;pdb;251
A0A067XG73;2;251;S;pdb;251
A0A067XG75;1;1;D;pdb;279
A0A067XG75;2;277;S;pdb;279
A0A067XG75;278;279;D;pdb;279
A0A067Y7N7;83;470;S;pdb;470
A0A067YX61;1;5;D;pdb;290
A0A067YX61;6;290;S;pdb;290
A0A067YZ73;345;518;S;pdb;566
A0A067YZ73;519;529;D;pdb;566
A0A067YZV9;17;340;S;pdb;566
A0A067YZV9;345;520;S;pdb;566
A0A067YZV9;521;529;D;pdb;566
A0A067Z050;17;340;S;pdb;566
A0A068F6N5;1;22;D;pdb;848
A0A068F6N5;23;840;S;pdb;848
A0A068F6N5;841;848;D;pdb;848
A0A068PC91;29;288;S;pdb;288
A0A069B2G5;1;158;S;pdb;162
A0A072Z681;1;2;D;pdb;222
A0A072Z681;3;222;S;pdb;222
A0A072ZPM2;1;167;S;pdb;257
A0A073KP86;1;96;S;pdb;97
A0A073KP86;97;97;D;pdb;97
A0A074Z863;1;1;D;pdb;252
A0A074Z863;2;252;S;pdb;252
A0A075B5G0;1;146;S;pdb;146
A0A075B5G1;1;62;S;pdb;62
A0A075B5G2;1;177;S;pdb;177
A0A075B5G3;1;99;S;pdb;99
A0A075B5G4;1;193;S;pdb;194
A0A075B5G4;194;194;D;pdb;194
A0A075B5G5;1;2;D;pdb;417
A0A075B5G5;3;417;S;pdb;417
A0A075B5G8;1;4;D;pdb;334
A0A075B5G8;5;334;S;pdb;334
A0A075B5H0;1;1;D;pdb;331
A0A075B5H0;2;321;S;pdb;331
A0A075B5H0;322;331;D;pdb;331
A0A075B5H2;1;1;D;pdb;326
A0A075B5H2;2;319;S;pdb;326
A0A075B5H2;320;326;D;pdb;326
A0A075B5H4;1;198;S;pdb;258
A0A075B5H4;199;209;D;pdb;258
A0A075B5H4;210;258;S;pdb;258
A0A075B5H6;1;25;D;pdb;942
A0A075B5H6;26;942;S;pdb;942
A0A075B5I3;17;18;D;pdb;111
A0A075B5I3;19;111;S;pdb;111
A0A075B6N1;21;114;S;pdb;114
A0A075B6T6;23;112;S;pdb;113
A0A075BSX9;1;4;D;pdb;437
A0A075BSX9;5;434;S;pdb;437
A0A075BSX9;435;437;D;pdb;437
A0A075C6T6;28;33;D;pdb;450
A0A075C6T6;34;450;S;pdb;450
A0A075DN54;86;601;S;pdb;602
A0A075DN54;602;602;D;pdb;602
A0A075E2Q1;1;12;D;pdb;476
A0A075E2Q1;13;46;S;pdb;476
A0A075E2Q1;47;49;D;pdb;476
A0A075E2Q1;50;72;S;pdb;476
A0A075E2Q1;73;75;D;pdb;476
A0A075E2Q1;76;476;S;pdb;476
A0A075ML49;2;2;D;pdb;172
A0A075ML49;3;171;S;pdb;172
A0A075ML49;172;172;D;pdb;172
A0A075Q0W3;1;38;D;pdb;678
A0A075Q0W3;39;678;S;pdb;678
A0A076JB57;225;530;S;pdb;540
A0A076MAJ9;69;272;S;pdb;445
A0A076MAJ9;273;278;D;pdb;445
A0A076MAJ9;279;444;S;pdb;445
A0A076MAJ9;445;445;D;pdb;445
A0A076ML24;33;35;D;pdb;560
A0A076ML24;36;149;S;pdb;560
A0A076ML24;150;158;D;pdb;560
A0A076ML24;159;560;S;pdb;560
A0A076MPD7;26;414;S;pdb;415
A0A076MY51;1;4;D;pdb;407
A0A076MY51;5;407;S;pdb;407
A0A076MZ01;1;1;D;pdb;334
A0A076MZ01;2;334;S;pdb;334
A0A076NBW8;1;25;D;pdb;227
A0A076NBW8;26;226;S;pdb;227
A0A076NBW8;227;227;D;pdb;227
A0A076U926;128;449;S;pdb;449
A0A076YIY5;64;346;S;pdb;420
A0A076YIY5;347;354;D;pdb;420
A0A076YIY5;355;420;S;pdb;420
A0A077D153;1;20;D;pdb;1135
A0A077D153;21;189;S;pdb;1135
A0A077D153;190;197;D;pdb;1135
A0A077D153;198;280;S;pdb;1135
A0A077D153;281;289;D;pdb;1135
A0A077D153;290;371;S;pdb;1135
A0A077E909;1;1;D;pdb;503
A0A077E909;2;418;S;pdb;503
A0A077E909;419;423;D;pdb;503
A0A077E909;424;501;S;pdb;503
A0A077E909;502;503;D;pdb;503
A0A077E919;1;3;D;pdb;411
A0A077E919;4;151;S;pdb;411
A0A077E919;152;153;D;pdb;411
A0A077E919;154;159;S;pdb;411
A0A077E919;160;164;D;pdb;411
A0A077E919;165;411;S;pdb;411
A0A077EAN3;1;257;S;pdb;264
A0A077EAN3;258;264;D;pdb;264
A0A077EBU6;1;79;S;pdb;431
A0A077EBU6;80;86;D;pdb;431
A0A077EBU6;87;153;S;pdb;431
A0A077EBU6;154;162;D;pdb;431
A0A077EBU6;163;330;S;pdb;431
A0A077EBU6;331;335;D;pdb;431
A0A077EBU6;336;345;S;pdb;431
A0A077EBU6;346;431;D;pdb;431
A0A077ECF2;1;428;S;pdb;439
A0A077ECF2;429;439;D;pdb;439
A0A077EDR1;1;140;S;pdb;140
A0A077EDS4;1;5;D;pdb;437
A0A077EDS4;6;437;S;pdb;437
A0A077EEP0;1;392;S;pdb;392
A0A077EER2;1;109;S;pdb;321
A0A077EER2;110;117;D;pdb;321
A0A077EER2;118;177;S;pdb;321
A0A077EER2;178;180;D;pdb;321
A0A077EER2;181;321;S;pdb;321
A0A077EFA5;3;317;S;pdb;320
A0A077EFA5;318;320;D;pdb;320
A0A077EGR8;1;343;S;pdb;345
A0A077EGR8;344;345;D;pdb;345
A0A077EMQ8;1;118;S;pdb;406
A0A077EMQ8;119;122;D;pdb;406
A0A077EMQ8;123;246;S;pdb;406
A0A077EMQ8;247;267;D;pdb;406
A0A077EMQ8;268;360;S;pdb;406
A0A077EMQ8;361;375;D;pdb;406
A0A077EMQ8;376;406;S;pdb;406
A0A077ENB9;1;181;S;pdb;181
A0A077EQ93;1;547;S;pdb;547
A0A077JBW9;1;87;D;pdb;583
A0A077JBW9;88;582;S;pdb;583
A0A077JBW9;583;583;D;pdb;583
A0A077K7L1;1;2;D;pdb;289
A0A077K7L1;3;289;S;pdb;289
A0A077K887;1;17;D;pdb;391
A0A077K887;18;63;S;pdb;391
A0A077K887;64;68;D;pdb;391
A0A077K887;69;179;S;pdb;391
A0A077K887;180;183;D;pdb;391
A0A077K887;184;389;S;pdb;391
A0A077K887;390;391;D;pdb;391
A0A077KT11;1;1;D;pdb;532
A0A077KT11;2;171;S;pdb;532
A0A077KT11;172;176;D;pdb;532
A0A077KT11;177;459;S;pdb;532
A0A077KT11;460;463;D;pdb;532
A0A077KT11;464;508;S;pdb;532
A0A077KT11;509;532;D;pdb;532
A0A077KT80;34;300;S;pdb;304
A0A077L6X8;1;1;D;pdb;591
A0A077L6X8;2;21;S;pdb;591
A0A077L6X8;22;25;D;pdb;591
A0A077L6X8;26;590;S;pdb;591
A0A077L6X8;591;591;D;pdb;591
A0A077L7R5;1;11;D;pdb;189
A0A077L7R5;12;189;S;pdb;189
A0A077L885;1;8;D;pdb;242
A0A077L885;9;242;S;pdb;242
A0A077LAI5;1;13;D;pdb;513
A0A077LAI5;14;468;S;pdb;513
A0A077LQB4;338;349;D;pdb;726
A0A077LQB4;350;726;S;pdb;726
A0A078GRH6;1;1;D;pdb;182
A0A078GRH6;2;171;S;pdb;182
A0A078GRH6;172;180;D;pdb;182
A0A078K1U6;1;153;S;pdb;153
A0A078K4M9;1;155;S;pdb;155
A0A078SSU5;1;21;D;pdb;814
A0A078SSU5;22;231;S;pdb;814
A0A078SSU5;232;238;D;pdb;814
A0A078SSU5;239;528;S;pdb;814
A0A078SSU5;529;531;D;pdb;814
A0A078SSU5;532;813;S;pdb;814
A0A078SSU5;814;814;D;pdb;814
A0A078SUX9;1;31;D;pdb;886
A0A078SUX9;32;806;S;pdb;886
A0A078SUX9;807;821;D;pdb;886
A0A078SUX9;822;886;S;pdb;886
A0A081CEG8;1;76;S;pdb;128
A0A081YAN7;1;2;D;pdb;459
A0A081YAN7;3;459;S;pdb;459
A0A081YAY5;1;13;D;pdb;448
A0A081YAY5;14;448;S;pdb;448
A0A081YAY7;1;275;S;pdb;498
A0A081YAY7;276;277;D;pdb;498
A0A081YAY7;278;309;S;pdb;498
A0A081YAY7;310;325;D;pdb;498
A0A081YAY7;326;494;S;pdb;498
A0A081YAY7;495;498;D;pdb;498
A0A083ZID3;26;126;S;pdb;129
A0A083ZID3;127;129;D;pdb;129
A0A083ZID4;1;163;S;pdb;166
A0A083ZJN8;30;157;S;pdb;355
A0A083ZJN8;158;166;D;pdb;355
A0A083ZJN8;167;355;S;pdb;355
A0A083ZKV2;1;664;S;pdb;664
A0A083ZM57;19;24;D;pdb;695
A0A083ZM57;25;695;S;pdb;695
A0A084CH09;1;4;D;pdb;324
A0A084CH09;5;65;S;pdb;324
A0A084CH09;66;82;D;pdb;324
A0A084JZF2;1;43;D;pdb;303
A0A084JZF2;44;303;S;pdb;303
A0A086SLX8;1;222;S;pdb;222
A0A086SY89;1;89;D;pdb;396
A0A086SY89;90;396;S;pdb;396
A0A086T6R4;2;16;D;pdb;236
A0A086T6R4;17;236;S;pdb;236
A0A087I947;86;89;S;pdb;301
A0A087I947;90;92;D;pdb;301
A0A087I947;93;301;S;pdb;301
A0A087IWB4;88;290;S;pdb;291
A0A087IWB4;291;291;D;pdb;291
A0A087WNH1;1;1;D;pdb;342
A0A087WNH1;2;342;S;pdb;342
A0A087WNH2;1;306;S;pdb;306
A0A087WNH6;1;2;D;pdb;473
A0A087WNH6;3;473;S;pdb;473
A0A087WNH8;1;67;S;pdb;146
A0A087WNH8;68;76;D;pdb;146
A0A087WNH8;77;146;S;pdb;146
A0A087WT01;20;109;S;pdb;109
A0A088AJM6;20;189;S;pdb;189
A0A088BCU2;1;31;D;pdb;409
A0A088BCU2;32;409;S;pdb;409
A0A088CB91;1;275;S;pdb;275
A0A088STQ5;25;245;S;pdb;320
A0A088T0J9;18;455;S;pdb;535
A0A090BWT0;25;308;S;pdb;308
A0A090CRQ5;705;915;S;pdb;1067
A0A090CRQ5;916;925;D;pdb;1067
A0A090KI56;30;567;S;pdb;567
A0A091SV96;86;103;D;pdb;1141
A0A091SV96;104;152;S;pdb;1141
A0A093VKV7;187;345;S;pdb;455
A0A094YZ24;1;349;S;pdb;351
A0A094YZ24;350;351;D;pdb;351
A0A094ZWQ2;17;20;D;pdb;266
A0A094ZWQ2;21;266;S;pdb;266
A0A096LNF0;1;5;D;pdb;358
A0A096LNF0;6;358;S;pdb;358
A0A096LNF1;1;198;S;pdb;258
A0A096LNF1;199;209;D;pdb;258
A0A096LNF1;210;258;S;pdb;258
A0A096ZHB0;1;2;D;pdb;288
A0A096ZHB0;3;282;S;pdb;288
A0A097J792;2;161;S;pdb;164
A0A097PF39;27;341;S;pdb;566
A0A097PF39;342;345;D;pdb;566
A0A097PHH8;19;337;S;pdb;560
A0A097PHH8;338;339;D;pdb;560
A0A097PHH8;340;511;S;pdb;560
A0A097PHH8;512;515;D;pdb;560
A0A097ZPD5;9;292;S;pdb;293
A0A097ZPD5;293;293;D;pdb;293
A0A0A0QA66;54;210;S;pdb;210
A0A0A0R5X6;1;3;D;pdb;479
A0A0A0R5X6;4;173;S;pdb;479
A0A0A0R5X6;174;175;D;pdb;479
A0A0A0R5X6;176;349;S;pdb;479
A0A0A0R5X6;350;356;D;pdb;479
A0A0A0R5X6;357;479;S;pdb;479
A0A0A0UVL0;1;92;S;pdb;262
A0A0A0UVL0;93;94;D;pdb;262
A0A0A0UVL0;95;150;S;pdb;262
A0A0A0UVL0;151;152;D;pdb;262
A0A0A0UVL0;153;196;S;pdb;262
A0A0A0UVL0;197;199;D;pdb;262
A0A0A0UVL0;200;249;S;pdb;262
A0A0A0UVL0;250;262;D;pdb;262
A0A0A0V023;5;18;D;pdb;343
A0A0A0V023;19;307;S;pdb;343
A0A0A0V023;308;338;D;pdb;343
A0A0A0V031;2;522;S;pdb;522
A0A0A0VBX4;46;46;D;pdb;95
A0A0A0VBX4;47;95;S;pdb;95
A0A0A0VDJ9;1;4;D;pdb;365
A0A0A0VDJ9;5;266;S;pdb;365
A0A0A0VDJ9;267;276;D;pdb;365
A0A0A0VDJ9;277;294;S;pdb;365
A0A0A0VDJ9;295;297;D;pdb;365
A0A0A0VDJ9;298;365;S;pdb;365
A0A0A0Y4H8;22;324;S;pdb;344
A0A0A0YMQ9;2;387;S;pdb;389
A0A0A1EQY0;1;361;S;pdb;364
A0A0A1EQY0;362;364;D;pdb;364
A0A0A1NDE2;20;22;D;pdb;181
A0A0A1NDE2;23;176;S;pdb;181
A0A0A1NDE2;177;181;D;pdb;181
A0A0A1VBK6;29;31;D;pdb;806
A0A0A1VBK6;32;229;S;pdb;806
A0A0A1VBK6;230;232;D;pdb;806
A0A0A1VBK6;233;806;S;pdb;806
A0A0A5P8W7;1;1;D;pdb;398
A0A0A5P8W7;2;397;S;pdb;398
A0A0A5P8W7;398;398;D;pdb;398
A0A0A6YVN3;1;433;S;pdb;447
A0A0A6YVN3;434;447;D;pdb;447
A0A0A6YVN5;1;1;D;pdb;208
A0A0A6YVN5;2;58;S;pdb;208
A0A0A6YVN5;59;64;D;pdb;208
A0A0A6YVN5;65;200;S;pdb;208
A0A0A6YVN5;201;208;D;pdb;208
A0A0A6YVN6;1;258;S;pdb;258
A0A0A6YVN8;1;298;S;pdb;298
A0A0A6YX08;4;17;S;pdb;17
A0A0A7CJV4;225;528;S;pdb;538
A0A0A7GEY4;1;219;S;pdb;319
A0A0A7GEY4;220;224;D;pdb;319
A0A0A7GEY4;225;317;S;pdb;319
A0A0A7GEY4;318;319;D;pdb;319
A0A0A7GJ30;1;1;D;pdb;292
A0A0A7GJ30;2;292;S;pdb;292
A0A0A7M685;22;520;S;pdb;520
A0A0A8F713;21;44;D;pdb;397
A0A0A8F713;45;393;S;pdb;397
A0A0A8F713;394;397;D;pdb;397
A0A0A8IBJ8;21;226;S;pdb;283
A0A0A8IK66;17;153;S;pdb;166
A0A0A8IK66;154;166;D;pdb;166
A0A0A8R8E6;22;24;D;pdb;216
A0A0A8R8E6;25;216;S;pdb;216
A0A0A8WFP6;31;34;D;pdb;269
A0A0A8WFP6;35;136;S;pdb;269
A0A0A8WFP6;137;144;D;pdb;269
A0A0A8WFP6;145;223;S;pdb;269
A0A0A8WFP6;224;230;D;pdb;269
A0A0B0W5A7;1;1;D;pdb;124
A0A0B0W5A7;2;124;S;pdb;124
A0A0B1KWV6;1;18;D;pdb;241
A0A0B1KWV6;19;241;S;pdb;241
A0A0B4J185;1;328;S;pdb;330
A0A0B4J185;329;330;D;pdb;330
A0A0B4J186;1;25;D;pdb;337
A0A0B4J186;26;332;S;pdb;337
A0A0B4J186;333;337;D;pdb;337
A0A0B4J187;1;1;D;pdb;343
A0A0B4J187;2;343;S;pdb;343
A0A0B4J1J9;22;22;D;pdb;114
A0A0B4J1J9;23;114;S;pdb;114
A0A0B4J1L0;31;32;D;pdb;234
A0A0B4J1L0;33;56;S;pdb;234
A0A0B4J1L0;57;59;D;pdb;234
A0A0B4J1L0;60;125;S;pdb;234
A0A0B4J1L0;126;127;D;pdb;234
A0A0B4J1L0;128;142;S;pdb;234
A0A0B4J1L0;143;145;D;pdb;234
A0A0B4J271;22;23;D;pdb;114
A0A0B4J271;24;114;S;pdb;114
A0A0B4J272;23;114;S;pdb;114
A0A0B4J274;22;112;S;pdb;112
A0A0B4J277;21;110;S;pdb;110
A0A0B4J279;20;112;S;pdb;112
A0A0B4J2E0;20;115;S;pdb;115
A0A0B4JDC9;1318;1382;S;pdb;1844
A0A0B4JDC9;1443;1507;S;pdb;1844
A0A0B4KGY5;116;119;D;pdb;382
A0A0B4KGY5;120;134;S;pdb;382
A0A0B4KGY5;135;142;D;pdb;382
A0A0B4KGY5;143;161;S;pdb;382
A0A0B4KGY5;162;163;D;pdb;382
A0A0B4KHI4;64;147;S;pdb;761
A0A0B4KHI4;148;162;D;pdb;761
A0A0B4KHI4;163;285;S;pdb;761
A0A0B4KIF6;31;238;S;pdb;238
A0A0B4N5Z5;82;470;S;pdb;470
A0A0B4SHY9;167;557;S;pdb;557
A0A0B4U8I5;1;1;D;pdb;687
A0A0B4U8I5;2;685;S;pdb;687
A0A0B4U8I5;686;687;D;pdb;687
A0A0B4WYC6;4;180;S;pdb;182
A0A0B5A8Q2;30;52;S;pdb;115
A0A0B5AC95;95;114;S;pdb;115
A0A0B5GUS3;92;188;S;pdb;189
A0A0B5GUS3;189;189;D;pdb;189
A0A0B5INH8;268;274;D;pdb;442
A0A0B5INH8;275;440;S;pdb;442
A0A0B5INH8;441;442;D;pdb;442
A0A0B5IQQ1;14;17;D;pdb;333
A0A0B5IQQ1;18;332;S;pdb;333
A0A0B5IQQ1;333;333;D;pdb;333
A0A0B5KBT7;1;276;S;pdb;276
A0A0B5KGV8;1;239;S;pdb;239
A0A0B5KNF6;1;1;D;pdb;274
A0A0B5KNF6;2;274;S;pdb;274
A0A0B5KQQ5;1;30;D;pdb;348
A0A0B5KQQ5;31;347;S;pdb;348
A0A0B5KQQ5;348;348;D;pdb;348
A0A0B5KUB4;1;314;S;pdb;314
A0A0B5WSQ6;1;309;S;pdb;310
A0A0B5WSQ6;310;310;D;pdb;310
A0A0B6VPP7;30;31;D;pdb;309
A0A0B6VPP7;32;306;S;pdb;309
A0A0B6VPP7;307;309;D;pdb;309
A0A0B6XLA1;1;172;S;pdb;172
A0A0B6XLG9;1;154;S;pdb;154
A0A0B7LH44;83;740;S;pdb;740
A0A0B8R2U7;1;185;S;pdb;186
A0A0B8R2U7;186;186;D;pdb;186
A0A0B8RFI6;1;2;D;pdb;413
A0A0B8RFI6;3;411;S;pdb;413
A0A0B8RFI6;412;413;D;pdb;413
A0A0B9X9I7;72;88;D;pdb;434
A0A0B9X9I7;89;434;S;pdb;434
A0A0C0C2K2;1;287;S;pdb;290
A0A0C0C2K2;288;290;D;pdb;290
A0A0C2W9F0;1;1;D;pdb;186
A0A0C2W9F0;2;186;S;pdb;186
A0A0C4DGV4;1;82;D;pdb;173
A0A0C4DGV4;83;173;S;pdb;173
A0A0C4DI32;30;81;S;pdb;155
A0A0C4DI32;82;85;D;pdb;155
A0A0C4DI32;86;155;S;pdb;155
A0A0C4WVM3;80;468;S;pdb;470
A0A0C4WVM3;469;470;D;pdb;470
A0A0C4WXC5;83;469;S;pdb;469
A0A0C4X0C0;16;337;S;pdb;567
A0A0C4X0C0;338;345;D;pdb;567
A0A0C4X0C0;346;519;S;pdb;567
A0A0C4ZYE2;19;334;S;pdb;560
A0A0C4ZYE2;335;339;D;pdb;560
A0A0C5DR25;2;6;D;pdb;299
A0A0C5DR25;7;107;S;pdb;299
A0A0C5DR25;108;114;D;pdb;299
A0A0C5DR25;115;299;S;pdb;299
A0A0C5PVE3;253;798;S;pdb;798
A0A0C6DRW4;1;15;D;pdb;417
A0A0C6DRW4;16;417;S;pdb;417
A0A0D0F5I0;1;341;S;pdb;1108
A0A0D0F5I0;342;350;D;pdb;1108
A0A0D0F5I0;351;526;S;pdb;1108
A0A0D0F5I0;527;542;D;pdb;1108
A0A0D0F5I0;543;658;S;pdb;1108
A0A0D0F5I0;659;660;D;pdb;1108
A0A0D0F5I0;661;678;S;pdb;1108
A0A0D0F5I0;679;688;D;pdb;1108
A0A0D0F5I0;689;901;S;pdb;1108
A0A0D0F5I0;902;926;D;pdb;1108
A0A0D0F5I0;927;977;S;pdb;1108
A0A0D0F5I0;978;995;D;pdb;1108
A0A0D0F5I0;996;1010;S;pdb;1108
A0A0D0F5I0;1011;1041;D;pdb;1108
A0A0D0F5I0;1042;1093;S;pdb;1108
A0A0D0F5I0;1094;1108;D;pdb;1108
A0A0D0G8J8;1;1;D;pdb;326
A0A0D0G8J8;2;326;S;pdb;326
A0A0D1IHL7;1;87;D;pdb;288
A0A0D1IHL7;88;168;S;pdb;288
A0A0D1IHL7;169;170;D;pdb;288
A0A0D1IHL7;171;286;S;pdb;288
A0A0D1IHL7;287;288;D;pdb;288
A0A0D1M7L2;1;1;D;pdb;324
A0A0D1M7L2;2;324;S;pdb;324
A0A0D2H023;1;1;D;pdb;265
A0A0D2H023;2;265;S;pdb;265
A0A0D2ILK1;1;2;D;pdb;266
A0A0D2ILK1;3;266;S;pdb;266
A0A0D3RJT7;2;13;D;pdb;245
A0A0D3RJT7;14;24;S;pdb;245
A0A0D3RJT7;25;27;D;pdb;245
A0A0D3RJT7;28;238;S;pdb;245
A0A0D3RJT7;239;245;D;pdb;245
A0A0D4WV12;1;1;D;pdb;279
A0A0D4WV12;2;279;S;pdb;279
A0A0D5YC82;1;305;S;pdb;305
A0A0D5YCX7;26;27;D;pdb;157
A0A0D5YCX7;28;157;S;pdb;157
A0A0D5YE19;1;313;S;pdb;316
A0A0D5YE19;314;316;D;pdb;316
A0A0D5YEC3;1;6;D;pdb;466
A0A0D5YEC3;7;202;S;pdb;466
A0A0D5YEC3;203;205;D;pdb;466
A0A0D5YEC3;206;374;S;pdb;466
A0A0D5YEC3;375;377;D;pdb;466
A0A0D5YEC3;378;410;S;pdb;466
A0A0D5YEC3;411;415;D;pdb;466
A0A0D5YEC3;416;438;S;pdb;466
A0A0D5YEC3;439;440;D;pdb;466
A0A0D5YEC3;441;465;S;pdb;466
A0A0D5YEC3;466;466;D;pdb;466
A0A0D5YFP2;55;55;D;pdb;426
A0A0D5YFP2;63;66;D;pdb;426
A0A0D5YFP2;67;271;S;pdb;426
A0A0D5YFP2;272;273;D;pdb;426
A0A0D5YFP2;274;277;S;pdb;426
A0A0D5YFP2;278;284;D;pdb;426
A0A0D5YGK2;2;35;D;pdb;184
A0A0D5YGK2;36;184;S;pdb;184
A0A0D5YHU7;1;2;D;pdb;250
A0A0D5YHU7;3;25;S;pdb;250
A0A0D5YHU7;26;38;D;pdb;250
A0A0D5YHU7;39;250;S;pdb;250
A0A0D5YI36;27;27;D;pdb;418
A0A0D5YI36;28;418;S;pdb;418
A0A0D5YKJ7;1;546;S;pdb;687
A0A0D5YKR4;23;24;D;pdb;426
A0A0D5YKR4;25;426;S;pdb;426
A0A0D6CBA8;222;223;D;pdb;538
A0A0D6CBA8;224;534;S;pdb;538
A0A0D6CBA8;535;538;D;pdb;538
A0A0D6H805;28;598;S;pdb;598
A0A0D6HUA0;1;493;S;pdb;493
A0A0D6I0H1;2;242;S;pdb;243
A0A0D6I0H1;243;243;D;pdb;243
A0A0D6IV69;1;181;S;pdb;181
A0A0D6KMZ1;2;5;D;pdb;108
A0A0D6KMZ1;6;108;S;pdb;108
A0A0D7C2L1;1;92;S;pdb;92
A0A0D7C3R7;1;20;D;pdb;326
A0A0D7C3R7;21;198;S;pdb;326
A0A0D7C3R7;199;208;D;pdb;326
A0A0D7C3R7;209;316;S;pdb;326
A0A0D7C3R7;317;326;D;pdb;326
A0A0D7LY80;1;1;D;pdb;256
A0A0D7LY80;2;256;S;pdb;256
A0A0D8G707;1;2;D;pdb;664
A0A0D8G707;3;247;S;pdb;664
A0A0D8G707;248;259;D;pdb;664
A0A0D8G707;260;664;S;pdb;664
A0A0D8JSK0;22;191;S;pdb;191
A0A0D9RBI8;113;202;S;pdb;236
A0A0D9Z3K8;22;283;S;pdb;294
A0A0E0SY65;37;340;S;pdb;341
A0A0E0SY65;341;341;D;pdb;341
A0A0E0TD69;1;78;S;pdb;249
A0A0E0TD69;79;94;D;pdb;249
A0A0E0TD69;95;140;S;pdb;249
A0A0E0TD69;141;144;D;pdb;249
A0A0E0TD69;145;171;S;pdb;249
A0A0E0TD69;172;172;D;pdb;249
A0A0E0TE00;68;238;S;pdb;273
A0A0E0TE00;239;246;D;pdb;273
A0A0E0TE00;247;260;S;pdb;273
A0A0E0TG05;4;312;S;pdb;955
A0A0E0TG05;313;316;D;pdb;955
A0A0E0TG05;317;952;S;pdb;955
A0A0E0TG05;953;955;D;pdb;955
A0A0E0TGM2;1;595;S;pdb;658
A0A0E0TGM2;596;658;D;pdb;658
A0A0E0Y7A2;1;2;D;pdb;1342
A0A0E0Y7A2;3;1342;S;pdb;1342
A0A0E1CHI1;1;412;S;pdb;412
A0A0E1CQ35;1;138;S;pdb;139
A0A0E1CQ35;139;139;D;pdb;139
A0A0E1LZC3;2;350;S;pdb;376
A0A0E1LZC3;351;376;D;pdb;376
A0A0E1NWS3;26;279;S;pdb;279
A0A0E1S3N2;1;397;S;pdb;397
A0A0E1SBH3;24;179;S;pdb;179
A0A0E1SLC7;333;513;S;pdb;587
A0A0E1SLC7;514;517;D;pdb;587
A0A0E1SLC7;518;587;S;pdb;587
A0A0E1U3Z8;1;1;D;pdb;307
A0A0E1U3Z8;2;307;S;pdb;307
A0A0E2LFP6;23;200;S;pdb;313
A0A0E2LFP6;201;202;D;pdb;313
A0A0E2LFP6;203;313;S;pdb;313
A0A0E2ZLH6;1;200;S;pdb;205
A0A0E2ZLH6;201;201;D;pdb;205
A0A0E3GLN3;131;352;S;pdb;352
A0A0E3GTJ4;9;10;D;pdb;76
A0A0E3GTJ4;11;70;S;pdb;76
A0A0E3GTJ4;71;76;D;pdb;76
A0A0E3JLZ0;457;857;S;pdb;1273
A0A0E3JLZ0;858;861;D;pdb;1273
A0A0E3K9N8;1;1;D;pdb;54
A0A0E3K9N8;2;49;S;pdb;54
A0A0E3K9N8;50;54;D;pdb;54
A0A0E3URV8;1;265;S;pdb;270
A0A0E3VZU8;1;7;D;pdb;552
A0A0E3VZU8;8;70;S;pdb;552
A0A0E3VZU8;71;76;D;pdb;552
A0A0E3VZU8;77;198;S;pdb;552
A0A0E3VZU8;199;205;D;pdb;552
A0A0E3VZU8;206;210;S;pdb;552
A0A0E3VZU8;211;214;D;pdb;552
A0A0E3VZU8;215;514;S;pdb;552
A0A0E3VZU8;515;552;D;pdb;552
A0A0E3W010;1;160;S;pdb;160
A0A0E3X5I8;222;224;D;pdb;540
A0A0E3X5I8;225;530;S;pdb;540
A0A0E4B1P1;225;530;S;pdb;540
A0A0E4G455;1;177;S;pdb;177
A0A0E4HLL9;9;31;S;pdb;406
A0A0E4HLL9;32;35;D;pdb;406
A0A0E4HLL9;36;406;S;pdb;406
A0A0E8T757;49;65;D;pdb;750
A0A0E8T757;66;238;S;pdb;750
A0A0E8T757;239;245;D;pdb;750
A0A0E8T757;246;555;S;pdb;750
A0A0E8T757;556;564;D;pdb;750
A0A0E8T757;565;750;S;pdb;750
A0A0E9CJA7;1;71;S;pdb;264
A0A0E9CJA7;117;263;S;pdb;264
A0A0E9CJA7;264;264;D;pdb;264
A0A0E9NAT8;659;671;D;pdb;805
A0A0E9NAT8;672;676;S;pdb;805
A0A0E9NAT8;677;679;D;pdb;805
A0A0F4FYR3;55;296;S;pdb;296
A0A0F4FZC1;1;4;D;pdb;297
A0A0F4FZC1;5;14;S;pdb;297
A0A0F4FZC1;15;38;D;pdb;297
A0A0F4FZC1;39;216;S;pdb;297
A0A0F4FZC1;217;221;D;pdb;297
A0A0F4FZC1;222;263;S;pdb;297
A0A0F4FZC1;264;297;D;pdb;297
A0A0F6AJI7;260;346;S;pdb;346
A0A0F6AK20;1;8;D;pdb;76
A0A0F6AK20;9;73;S;pdb;76
A0A0F6AK20;74;76;D;pdb;76
A0A0F6AK91;1;312;S;pdb;321
A0A0F6AK91;313;321;D;pdb;321
A0A0F6AN26;140;217;S;pdb;218
A0A0F6AN26;218;218;D;pdb;218
A0A0F6AQU1;1;332;S;pdb;342
A0A0F6AQU1;333;334;D;pdb;342
A0A0F6AQU1;335;341;S;pdb;342
A0A0F6AQU1;342;342;D;pdb;342
A0A0F6AR69;1;10;D;pdb;274
A0A0F6AR69;11;260;S;pdb;274
A0A0F6AR69;261;274;D;pdb;274
A0A0F6AW83;5;13;D;pdb;228
A0A0F6AW83;14;126;S;pdb;228
A0A0F6AW83;127;128;D;pdb;228
A0A0F6AWM7;280;386;S;pdb;428
A0A0F6AY66;2;191;S;pdb;193
A0A0F6AY66;192;193;D;pdb;193
A0A0F6AZI6;20;24;D;pdb;228
A0A0F6AZI6;25;227;S;pdb;228
A0A0F6AZI6;228;228;D;pdb;228
A0A0F6AZN3;205;212;D;pdb;350
A0A0F6AZN3;213;342;S;pdb;350
A0A0F6AZN3;343;349;D;pdb;350
A0A0F6AZQ4;1;17;S;pdb;113
A0A0F6AZQ4;18;19;D;pdb;113
A0A0F6AZQ4;20;113;S;pdb;113
A0A0F6B070;1;50;S;pdb;456
A0A0F6B070;51;66;D;pdb;456
A0A0F6B070;67;105;S;pdb;456
A0A0F6B070;106;115;D;pdb;456
A0A0F6B070;116;208;S;pdb;456
A0A0F6B070;209;214;D;pdb;456
A0A0F6B070;215;286;S;pdb;456
A0A0F6B070;287;301;D;pdb;456
A0A0F6B070;302;328;S;pdb;456
A0A0F6B070;329;337;D;pdb;456
A0A0F6B070;338;366;S;pdb;456
A0A0F6B1U8;173;276;S;pdb;276
A0A0F6B221;1;158;S;pdb;167
A0A0F6B221;159;167;D;pdb;167
A0A0F6B281;2;194;S;pdb;194
A0A0F6B4U8;1;221;S;pdb;222
A0A0F6B4U8;222;222;D;pdb;222
A0A0F6BHX2;437;437;D;pdb;2391
A0A0F6BHX2;438;761;S;pdb;2391
A0A0F6BHX2;762;768;D;pdb;2391
A0A0F6BHX2;769;904;S;pdb;2391
A0A0F6BHX2;905;911;D;pdb;2391
A0A0F6BHX2;912;957;S;pdb;2391
A0A0F6BHX2;958;962;D;pdb;2391
A0A0F6BHX2;963;1033;S;pdb;2391
A0A0F6BHX2;1034;1040;D;pdb;2391
A0A0F6BHX2;1041;1114;S;pdb;2391
A0A0F6BHX2;1115;1117;D;pdb;2391
A0A0F6BHX2;1118;1388;S;pdb;2391
A0A0F6BHX2;1389;1395;D;pdb;2391
A0A0F6BHX2;1396;1504;S;pdb;2391
A0A0F6BHX3;1;1;D;pdb;79
A0A0F6BHX3;2;65;S;pdb;79
A0A0F6BHX3;66;79;D;pdb;79
A0A0F6C2F5;1;40;D;pdb;277
A0A0F6C2F5;41;116;S;pdb;277
A0A0F6C2F5;117;128;D;pdb;277
A0A0F6C2F5;129;210;S;pdb;277
A0A0F6C2F5;211;212;D;pdb;277
A0A0F6C2F5;213;252;S;pdb;277
A0A0F6C2F5;253;277;D;pdb;277
A0A0F6FJ34;1;419;S;pdb;423
A0A0F6FJ34;420;423;D;pdb;423
A0A0F6FRT6;35;203;S;pdb;221
A0A0F6NGI2;1;1;D;pdb;734
A0A0F6NGI2;2;734;S;pdb;734
A0A0F6P2I5;23;261;S;pdb;261
A0A0F6RSW8;1;25;D;pdb;378
A0A0F6RSW8;26;223;S;pdb;378
A0A0F6RSW8;224;266;D;pdb;378
A0A0F6RSW8;267;292;S;pdb;378
A0A0F6RSW8;293;303;D;pdb;378
A0A0F6RSW8;304;318;S;pdb;378
A0A0F6RSW8;319;323;D;pdb;378
A0A0F6RSW8;324;355;S;pdb;378
A0A0F6RSW8;356;378;D;pdb;378
A0A0F6SD02;2;11;D;pdb;356
A0A0F6SD02;12;355;S;pdb;356
A0A0F6SD02;356;356;D;pdb;356
A0A0F6WGE1;1;297;S;pdb;297
A0A0F7PV22;360;512;S;pdb;512
A0A0F7R3Y0;1;2;D;pdb;389
A0A0F7R3Y0;3;389;S;pdb;389
A0A0F7R517;1;23;D;pdb;383
A0A0F7R517;24;383;S;pdb;383
A0A0F7R5Y3;675;678;D;pdb;885
A0A0F7R5Y3;679;797;S;pdb;885
A0A0F7R623;1;41;D;pdb;521
A0A0F7R623;42;136;S;pdb;521
A0A0F7R623;137;142;D;pdb;521
A0A0F7R623;143;521;S;pdb;521
A0A0F7R6D6;20;22;D;pdb;719
A0A0F7R6D6;23;538;S;pdb;719
A0A0F7R6D6;539;563;D;pdb;719
A0A0F7R6D6;564;719;S;pdb;719
A0A0F7R6I5;1;189;S;pdb;189
A0A0F7R6Q3;1;1;D;pdb;251
A0A0F7R6Q3;2;251;S;pdb;251
A0A0F7R6T9;1;1;D;pdb;183
A0A0F7R6T9;2;174;S;pdb;183
A0A0F7R6T9;175;183;D;pdb;183
A0A0F7R7F9;1;34;D;pdb;254
A0A0F7R7F9;35;237;S;pdb;254
A0A0F7R7F9;238;240;D;pdb;254
A0A0F7R7F9;241;254;S;pdb;254
A0A0F7R803;1;46;D;pdb;254
A0A0F7R803;47;246;S;pdb;254
A0A0F7R803;247;254;D;pdb;254
A0A0F7R994;1;299;S;pdb;299
A0A0F7R9E0;1;264;S;pdb;264
A0A0F7RAF0;1;225;S;pdb;225
A0A0F7RAG6;1;1;D;pdb;330
A0A0F7RAG6;2;330;S;pdb;330
A0A0F7RAS7;1;373;S;pdb;374
A0A0F7RAS7;374;374;D;pdb;374
A0A0F7RB18;33;43;D;pdb;554
A0A0F7RB18;44;525;S;pdb;554
A0A0F7RB18;526;554;D;pdb;554
A0A0F7RB29;37;243;S;pdb;245
A0A0F7RB29;244;245;D;pdb;245
A0A0F7RBI7;35;45;D;pdb;512
A0A0F7RBI7;46;339;S;pdb;512
A0A0F7RBI7;340;344;D;pdb;512
A0A0F7RBI7;345;512;S;pdb;512
A0A0F7RDE1;1;277;S;pdb;277
A0A0F7RDE3;2;189;S;pdb;192
A0A0F7RDE3;190;192;D;pdb;192
A0A0F7RDM3;1;159;S;pdb;234
A0A0F7RDM3;160;160;D;pdb;234
A0A0F7RDR0;1;252;S;pdb;252
A0A0F7RDV5;1;3;D;pdb;262
A0A0F7RDV5;4;262;S;pdb;262
A0A0F7RDX9;1;53;S;pdb;168
A0A0F7RDX9;54;54;D;pdb;168
A0A0F7RDX9;55;168;S;pdb;168
A0A0F7RE91;1;123;S;pdb;123
A0A0F7REH4;25;33;D;pdb;314
A0A0F7REH4;34;313;S;pdb;314
A0A0F7REH4;314;314;D;pdb;314
A0A0F7REQ7;185;285;S;pdb;401
A0A0F7REQ7;286;296;D;pdb;401
A0A0F7REQ7;297;399;S;pdb;401
A0A0F7REQ7;400;401;D;pdb;401
A0A0F7RFF7;1;55;S;pdb;184
A0A0F7RFF7;56;58;D;pdb;184
A0A0F7RFF7;59;183;S;pdb;184
A0A0F7RFF7;184;184;D;pdb;184
A0A0F7RFM6;1;333;S;pdb;333
A0A0F7RGC6;1;31;D;pdb;419
A0A0F7RGC6;32;419;S;pdb;419
A0A0F7RH92;40;41;D;pdb;156
A0A0F7RH92;42;156;S;pdb;156
A0A0F7RHI4;55;144;S;pdb;243
A0A0F7RHI4;145;149;D;pdb;243
A0A0F7RHI4;150;243;S;pdb;243
A0A0F7RHX8;1;67;S;pdb;138
A0A0F7RHX8;68;70;D;pdb;138
A0A0F7RHX8;71;126;S;pdb;138
A0A0F7RHX8;127;132;D;pdb;138
A0A0F7RHX8;133;138;S;pdb;138
A0A0F7RI22;1;167;S;pdb;279
A0A0F7RI22;168;182;D;pdb;279
A0A0F7RI22;183;267;S;pdb;279
A0A0F7RI22;268;279;D;pdb;279
A0A0F7RI55;1;44;D;pdb;360
A0A0F7RI55;45;360;S;pdb;360
A0A0F7RI56;1;3;D;pdb;302
A0A0F7RI56;4;297;S;pdb;302
A0A0F7RI56;298;302;D;pdb;302
A0A0F7RI76;1;380;S;pdb;383
A0A0F7RJ28;75;77;D;pdb;366
A0A0F7RJ28;78;324;S;pdb;366
A0A0F7RJ28;325;329;D;pdb;366
A0A0F7RJ28;330;365;S;pdb;366
A0A0F7RJ28;366;366;D;pdb;366
A0A0F7RKC8;27;31;D;pdb;536
A0A0F7RKC8;32;536;S;pdb;536
A0A0F7RKF8;1;419;S;pdb;427
A0A0F7RKF8;420;427;D;pdb;427
A0A0F7RKU8;1;444;S;pdb;444
A0A0F7RL08;2;6;D;pdb;529
A0A0F7RL08;7;14;S;pdb;529
A0A0F7RL08;15;16;D;pdb;529
A0A0F7RL08;17;325;S;pdb;529
A0A0F7RL08;326;344;D;pdb;529
A0A0F7RL08;345;495;S;pdb;529
A0A0F7RL08;496;496;D;pdb;529
A0A0F7RL08;497;529;S;pdb;529
A0A0F7RL11;1;1;D;pdb;132
A0A0F7RL11;2;132;S;pdb;132
A0A0F7RLN1;28;67;D;pdb;209
A0A0F7RLN1;68;209;S;pdb;209
A0A0F7RM30;1;35;D;pdb;174
A0A0F7RM30;36;174;S;pdb;174
A0A0F7RMA9;1;187;S;pdb;265
A0A0F7RMA9;188;189;D;pdb;265
A0A0F7RMG0;861;965;S;pdb;965
A0A0F7RMY2;2;554;S;pdb;554
A0A0F7UUA6;30;43;D;pdb;507
A0A0F7UUA6;44;507;S;pdb;507
A0A0F7V8B2;158;405;S;pdb;410
A0A0F8QGU4;1;1;D;pdb;471
A0A0F8QGU4;2;355;S;pdb;471
A0A0F8QGU4;356;371;D;pdb;471
A0A0F8V8L2;1;56;S;pdb;134
A0A0F8V8L2;57;57;D;pdb;134
A0A0F8V8L2;58;134;S;pdb;134
A0A0F8XMN8;1;134;S;pdb;134
A0A0F9XM91;1;4;D;pdb;484
A0A0F9XM91;5;479;S;pdb;484
A0A0F9XM91;480;484;D;pdb;484
A0A0F9ZQA8;1;464;S;pdb;465
A0A0F9ZQA8;465;465;D;pdb;465
A0A0G2JFA3;3;21;S;pdb;21
A0A0G2JG46;3;20;S;pdb;22
A0A0G2JMB4;2;130;S;pdb;179
A0A0G2K8Z9;1;1;D;pdb;1843
A0A0G2K8Z9;2;42;S;pdb;1843
A0A0G2K8Z9;43;48;D;pdb;1843
A0A0G2K8Z9;49;213;S;pdb;1843
A0A0G2K8Z9;214;216;D;pdb;1843
A0A0G2K8Z9;217;261;S;pdb;1843
A0A0G2K8Z9;262;273;D;pdb;1843
A0A0G2K8Z9;274;388;S;pdb;1843
A0A0G2K8Z9;389;390;D;pdb;1843
A0A0G2K8Z9;391;431;S;pdb;1843
A0A0G2Q8L7;1;35;S;pdb;148
A0A0G2Q8L7;36;46;D;pdb;148
A0A0G2Q8L7;47;88;S;pdb;148
A0A0G2Q8L7;89;94;D;pdb;148
A0A0G2Q8L7;95;113;S;pdb;148
A0A0G2Q8L7;114;148;D;pdb;148
A0A0G2RKR9;1;4;D;pdb;390
A0A0G2RKR9;5;219;S;pdb;390
A0A0G2RKR9;220;233;D;pdb;390
A0A0G2RKR9;234;387;S;pdb;390
A0A0G2RKR9;388;390;D;pdb;390
A0A0G3FEJ8;75;81;D;pdb;421
A0A0G3FEJ8;82;413;S;pdb;421
A0A0G3FEJ8;414;421;D;pdb;421
A0A0G3FEK2;19;27;D;pdb;341
A0A0G3FEK2;28;275;S;pdb;341
A0A0G3FEK2;276;280;D;pdb;341
A0A0G3FEK2;281;341;S;pdb;341
A0A0G3XXB4;1;251;S;pdb;251
A0A0H0Y8X2;1;7;D;pdb;279
A0A0H0Y8X2;8;278;S;pdb;279
A0A0H0Y8X2;279;279;D;pdb;279
A0A0H2UKY3;1;583;S;pdb;596
A0A0H2UKY4;1;583;S;pdb;596
A0A0H2UKY5;1;19;D;pdb;532
A0A0H2UKY5;20;341;S;pdb;532
A0A0H2UKY5;342;343;D;pdb;532
A0A0H2UKY5;344;367;S;pdb;532
A0A0H2UKY5;368;371;D;pdb;532
A0A0H2UKY5;372;532;S;pdb;532
A0A0H2UKY6;1;19;D;pdb;532
A0A0H2UKY6;20;368;S;pdb;532
A0A0H2UKY6;369;370;D;pdb;532
A0A0H2UKY6;371;476;S;pdb;532
A0A0H2UKY6;477;483;D;pdb;532
A0A0H2UKY6;484;532;S;pdb;532
A0A0H2UKY8;1;5;D;pdb;257
A0A0H2UKY8;6;251;S;pdb;257
A0A0H2UKY8;252;257;D;pdb;257
A0A0H2UKY9;3;4;D;pdb;425
A0A0H2UKY9;5;232;S;pdb;425
A0A0H2UKY9;233;242;D;pdb;425
A0A0H2UKY9;243;425;S;pdb;425
A0A0H2UKZ1;1;1;D;pdb;279
A0A0H2UKZ1;2;279;S;pdb;279
A0A0H2UKZ3;3;11;D;pdb;146
A0A0H2UKZ3;12;144;S;pdb;146
A0A0H2UKZ4;1;152;S;pdb;152
A0A0H2UKZ5;4;298;S;pdb;298
A0A0H2UKZ6;4;183;S;pdb;184
A0A0H2UKZ6;184;184;D;pdb;184
A0A0H2UKZ7;2;315;S;pdb;332
A0A0H2UKZ7;316;324;D;pdb;332
A0A0H2UL03;1;188;S;pdb;189
A0A0H2UL03;189;189;D;pdb;189
A0A0H2UL04;4;309;S;pdb;309
A0A0H2UMY0;39;490;S;pdb;491
A0A0H2UMY0;491;491;D;pdb;491
A0A0H2UMZ7;1;151;S;pdb;151
A0A0H2UN19;1;1;D;pdb;595
A0A0H2UN19;2;595;S;pdb;595
A0A0H2UN21;1;457;S;pdb;457
A0A0H2UN22;1;210;S;pdb;210
A0A0H2UN41;1;26;S;pdb;401
A0A0H2UN41;27;28;D;pdb;401
A0A0H2UN41;29;75;S;pdb;401
A0A0H2UN41;76;82;D;pdb;401
A0A0H2UN41;83;204;S;pdb;401
A0A0H2UN41;205;210;D;pdb;401
A0A0H2UN46;1;343;S;pdb;343
A0A0H2UN73;56;317;S;pdb;326
A0A0H2UN73;318;318;D;pdb;326
A0A0H2UN95;1;413;S;pdb;413
A0A0H2UNA1;26;63;D;pdb;152
A0A0H2UNA1;64;152;S;pdb;152
A0A0H2UND0;1;26;S;pdb;138
A0A0H2UND0;27;31;D;pdb;138
A0A0H2UND0;32;137;S;pdb;138
A0A0H2UND0;138;138;D;pdb;138
A0A0H2UNG0;135;361;S;pdb;1280
A0A0H2UNG0;362;367;D;pdb;1280
A0A0H2UNG0;368;374;S;pdb;1280
A0A0H2UNG0;375;381;D;pdb;1280
A0A0H2UNG0;382;390;S;pdb;1280
A0A0H2UNG0;391;402;D;pdb;1280
A0A0H2UNG0;403;411;S;pdb;1280
A0A0H2UNG0;412;418;D;pdb;1280
A0A0H2UNG0;419;1150;S;pdb;1280
A0A0H2UNJ8;1;209;S;pdb;213
A0A0H2UNJ8;210;213;D;pdb;213
A0A0H2UNK6;1;3;D;pdb;292
A0A0H2UNK6;4;80;S;pdb;292
A0A0H2UNK6;81;84;D;pdb;292
A0A0H2UNK6;85;292;S;pdb;292
A0A0H2UNM0;22;25;D;pdb;393
A0A0H2UNM0;26;343;S;pdb;393
A0A0H2UNM0;344;346;D;pdb;393
A0A0H2UNM0;347;359;S;pdb;393
A0A0H2UNM0;360;368;D;pdb;393
A0A0H2UNM7;29;29;D;pdb;665
A0A0H2UNM7;30;632;S;pdb;665
A0A0H2UNM7;633;633;D;pdb;665
A0A0H2UNQ9;17;18;D;pdb;279
A0A0H2UNQ9;19;215;S;pdb;279
A0A0H2UNQ9;216;228;D;pdb;279
A0A0H2UNS1;453;453;D;pdb;559
A0A0H2UNS1;454;557;S;pdb;559
A0A0H2UNT5;817;961;S;pdb;1659
A0A0H2UNT6;1;45;D;pdb;893
A0A0H2UNT6;46;860;S;pdb;893
A0A0H2UNT6;861;893;D;pdb;893
A0A0H2UNW2;1;3;D;pdb;97
A0A0H2UNW2;4;97;S;pdb;97
A0A0H2UNZ8;2;25;S;pdb;259
A0A0H2UNZ8;26;34;D;pdb;259
A0A0H2UNZ8;35;258;S;pdb;259
A0A0H2UNZ8;259;259;D;pdb;259
A0A0H2UP19;137;984;S;pdb;2233
A0A0H2UP19;985;985;D;pdb;2233
A0A0H2UP26;21;50;D;pdb;188
A0A0H2UP26;51;188;S;pdb;188
A0A0H2UP31;92;273;S;pdb;332
A0A0H2UP35;1;1;D;pdb;471
A0A0H2UP35;2;318;S;pdb;471
A0A0H2UP35;319;324;D;pdb;471
A0A0H2UP35;325;470;S;pdb;471
A0A0H2UP35;471;471;D;pdb;471
A0A0H2UP38;1;201;S;pdb;201
A0A0H2UP67;1;2;D;pdb;222
A0A0H2UP67;3;193;S;pdb;222
A0A0H2UP67;194;194;D;pdb;222
A0A0H2UP67;195;220;S;pdb;222
A0A0H2UP67;221;222;D;pdb;222
A0A0H2UP74;27;53;D;pdb;238
A0A0H2UP74;54;237;S;pdb;238
A0A0H2UP74;238;238;D;pdb;238
A0A0H2UP77;1;115;S;pdb;115
A0A0H2UPA7;1;9;D;pdb;79
A0A0H2UPA7;10;79;S;pdb;79
A0A0H2UPC8;1;3;D;pdb;190
A0A0H2UPC8;4;190;S;pdb;190
A0A0H2UPL4;1;180;S;pdb;180
A0A0H2UPM3;1;284;S;pdb;284
A0A0H2UPP7;1;133;S;pdb;230
A0A0H2UPP7;134;137;D;pdb;230
A0A0H2UPP7;138;229;S;pdb;230
A0A0H2UPP7;230;230;D;pdb;230
A0A0H2UPQ2;1;37;D;pdb;266
A0A0H2UPQ2;38;85;S;pdb;266
A0A0H2UPQ2;86;87;D;pdb;266
A0A0H2UPQ2;88;266;S;pdb;266
A0A0H2UPR5;1;40;D;pdb;185
A0A0H2UPR5;41;185;S;pdb;185
A0A0H2UPS5;1;1;D;pdb;358
A0A0H2UPS5;2;358;S;pdb;358
A0A0H2UPT5;23;33;D;pdb;341
A0A0H2UPT5;34;341;S;pdb;341
A0A0H2UPV6;52;343;S;pdb;344
A0A0H2UPY1;1;203;S;pdb;223
A0A0H2UPY1;204;223;D;pdb;223
A0A0H2UPY5;1;305;S;pdb;305
A0A0H2UPY9;1;113;S;pdb;114
A0A0H2UPY9;114;114;D;pdb;114
A0A0H2UQ30;1;329;S;pdb;329
A0A0H2UQ78;1;229;S;pdb;229
A0A0H2UQ81;1;29;S;pdb;155
A0A0H2UQ81;30;34;D;pdb;155
A0A0H2UQ81;35;155;S;pdb;155
A0A0H2UQ89;166;220;S;pdb;802
A0A0H2UQ91;266;487;S;pdb;721
A0A0H2UQA6;5;286;S;pdb;286
A0A0H2UQB5;2;226;S;pdb;229
A0A0H2UQB5;227;229;D;pdb;229
A0A0H2UQE4;83;740;S;pdb;740
A0A0H2UQJ9;3;255;S;pdb;257
A0A0H2UQJ9;256;257;D;pdb;257
A0A0H2UQU7;1;211;S;pdb;211
A0A0H2UQV3;5;128;S;pdb;128
A0A0H2UQV5;33;230;S;pdb;259
A0A0H2UQV5;231;259;D;pdb;259
A0A0H2UR04;1;325;S;pdb;325
A0A0H2UR34;1;190;S;pdb;191
A0A0H2UR34;191;191;D;pdb;191
A0A0H2UR54;1;222;S;pdb;225
A0A0H2UR54;223;225;D;pdb;225
A0A0H2UR67;1;135;S;pdb;360
A0A0H2UR89;1;209;S;pdb;209
A0A0H2UR98;24;100;S;pdb;100
A0A0H2URA0;1;203;S;pdb;203
A0A0H2URA5;1;10;D;pdb;68
A0A0H2URA5;11;68;S;pdb;68
A0A0H2URC7;1;149;S;pdb;150
A0A0H2URC7;150;150;D;pdb;150
A0A0H2URD6;47;538;S;pdb;538
A0A0H2URF0;1;4;D;pdb;134
A0A0H2URF0;5;125;S;pdb;134
A0A0H2URF0;126;134;D;pdb;134
A0A0H2URG7;1;503;S;pdb;503
A0A0H2URJ7;24;32;D;pdb;419
A0A0H2URJ7;33;415;S;pdb;419
A0A0H2URJ7;416;419;D;pdb;419
A0A0H2URK1;187;201;D;pdb;4776
A0A0H2URK1;202;378;S;pdb;4776
A0A0H2URK1;379;385;D;pdb;4776
A0A0H2URM1;1;2;D;pdb;408
A0A0H2URM1;3;408;S;pdb;408
A0A0H2URN1;2;31;S;pdb;453
A0A0H2URN1;32;36;D;pdb;453
A0A0H2URN1;37;272;S;pdb;453
A0A0H2URN1;273;281;D;pdb;453
A0A0H2URN1;282;447;S;pdb;453
A0A0H2URN1;448;448;D;pdb;453
A0A0H2URN9;139;559;S;pdb;708
A0A0H2URN9;560;560;D;pdb;708
A0A0H2URP5;1;173;S;pdb;173
A0A0H2URR1;1;172;S;pdb;172
A0A0H2URV7;1;206;S;pdb;206
A0A0H2URW2;1;232;S;pdb;234
A0A0H2URW2;233;234;D;pdb;234
A0A0H2URZ6;1;426;S;pdb;426
A0A0H2US34;29;34;D;pdb;1038
A0A0H2US34;35;589;S;pdb;1038
A0A0H2US34;601;603;D;pdb;1038
A0A0H2US34;604;745;S;pdb;1038
A0A0H2US34;895;901;D;pdb;1038
A0A0H2US34;902;1038;S;pdb;1038
A0A0H2US38;2;134;S;pdb;143
A0A0H2US38;135;143;D;pdb;143
A0A0H2US48;2;206;S;pdb;212
A0A0H2US48;207;212;D;pdb;212
A0A0H2US72;1;88;S;pdb;88
A0A0H2US73;1;626;S;pdb;626
A0A0H2US93;2;467;S;pdb;467
A0A0H2USF9;27;37;D;pdb;621
A0A0H2USF9;38;442;S;pdb;621
A0A0H2USF9;443;470;D;pdb;621
A0A0H2USG4;1;289;S;pdb;289
A0A0H2USH8;2;107;S;pdb;156
A0A0H2USH8;108;112;D;pdb;156
A0A0H2USH8;113;156;S;pdb;156
A0A0H2USK2;1;90;S;pdb;96
A0A0H2USK2;91;96;D;pdb;96
A0A0H2USX5;1;1;D;pdb;147
A0A0H2USX5;2;23;S;pdb;147
A0A0H2USX5;24;32;D;pdb;147
A0A0H2USX5;33;147;S;pdb;147
A0A0H2UT30;1;161;S;pdb;161
A0A0H2UT39;1;1;D;pdb;155
A0A0H2UT39;2;149;S;pdb;155
A0A0H2UT39;150;155;D;pdb;155
A0A0H2UTE5;1;99;D;pdb;300
A0A0H2UTE5;100;201;S;pdb;300
A0A0H2UTE5;202;205;D;pdb;300
A0A0H2UTE5;206;225;S;pdb;300
A0A0H2UTE5;226;231;D;pdb;300
A0A0H2UTE5;232;267;S;pdb;300
A0A0H2UTE5;268;275;D;pdb;300
A0A0H2UTE5;276;300;S;pdb;300
A0A0H2UTN5;193;446;S;pdb;451
A0A0H2UTN5;447;451;D;pdb;451
A0A0H2UUG0;38;42;D;pdb;573
A0A0H2UUG0;43;113;S;pdb;573
A0A0H2UUG0;114;114;D;pdb;573
A0A0H2UWN8;1;60;S;pdb;60
A0A0H2UXE9;1;230;S;pdb;299
A0A0H2UXE9;231;245;D;pdb;299
A0A0H2UXE9;246;299;S;pdb;299
A0A0H2UXX1;24;24;D;pdb;302
A0A0H2UXX1;25;302;S;pdb;302
A0A0H2UYY2;1;252;S;pdb;252
A0A0H2UZX2;1;1;D;pdb;447
A0A0H2UZX2;2;392;S;pdb;447
A0A0H2UZX2;393;411;D;pdb;447
A0A0H2UZX2;412;446;S;pdb;447
A0A0H2UZX2;447;447;D;pdb;447
A0A0H2V277;1;160;S;pdb;228
A0A0H2V277;161;161;D;pdb;228
A0A0H2V277;162;228;S;pdb;228
A0A0H2V2B5;1;1;D;pdb;247
A0A0H2V2B5;2;246;S;pdb;247
A0A0H2V2B5;247;247;D;pdb;247
A0A0H2V3A6;51;59;D;pdb;315
A0A0H2V3A6;60;215;S;pdb;315
A0A0H2V3A6;216;221;D;pdb;315
A0A0H2V3A6;222;315;S;pdb;315
A0A0H2V3I0;22;22;D;pdb;182
A0A0H2V3I0;23;182;S;pdb;182
A0A0H2V4A7;75;90;S;pdb;382
A0A0H2V4A7;91;93;D;pdb;382
A0A0H2V4A7;94;165;S;pdb;382
A0A0H2V4A7;166;169;D;pdb;382
A0A0H2V4A7;170;381;S;pdb;382
A0A0H2V4A7;382;382;D;pdb;382
A0A0H2V4H2;19;29;D;pdb;509
A0A0H2V4H2;30;35;S;pdb;509
A0A0H2V4H2;36;40;D;pdb;509
A0A0H2V4H2;41;509;S;pdb;509
A0A0H2V6G8;2;128;S;pdb;141
A0A0H2V6G8;129;141;D;pdb;141
A0A0H2V6Q4;1;4;D;pdb;351
A0A0H2V6Q4;5;351;S;pdb;351
A0A0H2V6Y9;2;3;D;pdb;252
A0A0H2V6Y9;4;245;S;pdb;252
A0A0H2V6Y9;246;252;D;pdb;252
A0A0H2V735;353;355;D;pdb;422
A0A0H2V735;356;361;S;pdb;422
A0A0H2V735;362;363;D;pdb;422
A0A0H2V7F2;1;3;D;pdb;486
A0A0H2V7F2;4;486;S;pdb;486
A0A0H2V7F6;25;137;S;pdb;304
A0A0H2V7F6;138;138;D;pdb;304
A0A0H2V7F6;139;182;S;pdb;304
A0A0H2V7J1;2;94;S;pdb;94
A0A0H2V833;1;243;S;pdb;243
A0A0H2V857;1;78;S;pdb;168
A0A0H2V857;79;90;D;pdb;168
A0A0H2V857;91;162;S;pdb;168
A0A0H2V857;163;168;D;pdb;168
A0A0H2V8D3;41;161;S;pdb;504
A0A0H2V8D3;162;164;D;pdb;504
A0A0H2V8D3;165;376;S;pdb;504
A0A0H2V9Q5;9;57;S;pdb;347
A0A0H2V9Q5;58;59;D;pdb;347
A0A0H2V9Q5;60;345;S;pdb;347
A0A0H2V9Q5;346;347;D;pdb;347
A0A0H2VAW5;55;196;S;pdb;1042
A0A0H2VAW5;197;204;D;pdb;1042
A0A0H2VAW5;205;554;S;pdb;1042
A0A0H2VAX3;25;27;D;pdb;151
A0A0H2VAX3;28;147;S;pdb;151
A0A0H2VAX3;148;151;D;pdb;151
A0A0H2VBL3;82;105;D;pdb;251
A0A0H2VBL3;106;242;S;pdb;251
A0A0H2VBL3;243;251;D;pdb;251
A0A0H2VBP9;2;14;D;pdb;824
A0A0H2VBP9;15;70;S;pdb;824
A0A0H2VBP9;71;80;D;pdb;824
A0A0H2VBP9;81;215;S;pdb;824
A0A0H2VBP9;216;224;D;pdb;824
A0A0H2VBP9;225;237;S;pdb;824
A0A0H2VBP9;238;291;D;pdb;824
A0A0H2VBP9;292;391;S;pdb;824
A0A0H2VBP9;392;395;D;pdb;824
A0A0H2VBP9;396;413;S;pdb;824
A0A0H2VBP9;414;414;D;pdb;824
A0A0H2VBP9;415;428;S;pdb;824
A0A0H2VBP9;429;443;D;pdb;824
A0A0H2VBP9;444;468;S;pdb;824
A0A0H2VBP9;469;481;D;pdb;824
A0A0H2VC26;1;326;S;pdb;326
A0A0H2VCL5;1;188;S;pdb;198
A0A0H2VCL5;189;198;D;pdb;198
A0A0H2VD83;22;519;S;pdb;519
A0A0H2VDD2;1;10;S;pdb;207
A0A0H2VDD2;11;12;D;pdb;207
A0A0H2VDD2;13;35;S;pdb;207
A0A0H2VDD2;36;39;D;pdb;207
A0A0H2VDD2;40;77;S;pdb;207
A0A0H2VDD2;78;81;D;pdb;207
A0A0H2VDD2;82;206;S;pdb;207
A0A0H2VDD2;207;207;D;pdb;207
A0A0H2VDD9;5;12;D;pdb;576
A0A0H2VDD9;13;569;S;pdb;576
A0A0H2VDD9;570;576;D;pdb;576
A0A0H2VDI2;143;145;D;pdb;418
A0A0H2VDI2;146;287;S;pdb;418
A0A0H2VDN9;24;490;S;pdb;490
A0A0H2VDX9;2;311;S;pdb;320
A0A0H2VDX9;312;320;D;pdb;320
A0A0H2VFJ4;1;165;S;pdb;166
A0A0H2VFJ4;166;166;D;pdb;166
A0A0H2VG78;22;27;D;pdb;467
A0A0H2VG78;28;448;S;pdb;467
A0A0H2VG78;449;467;D;pdb;467
A0A0H2VHB1;21;36;D;pdb;295
A0A0H2VHB1;37;294;S;pdb;295
A0A0H2VHB1;295;295;D;pdb;295
A0A0H2VHE3;43;43;D;pdb;289
A0A0H2VHE3;44;95;S;pdb;289
A0A0H2VHE3;96;97;D;pdb;289
A0A0H2VHE3;98;288;S;pdb;289
A0A0H2VHN1;1;251;S;pdb;251
A0A0H2VHN8;1;212;S;pdb;212
A0A0H2VHQ2;1;84;S;pdb;290
A0A0H2VHQ2;85;96;D;pdb;290
A0A0H2VHQ2;97;102;S;pdb;290
A0A0H2VHQ2;103;107;D;pdb;290
A0A0H2VHQ6;1;1;D;pdb;331
A0A0H2VHQ6;2;326;S;pdb;331
A0A0H2VHQ6;327;331;D;pdb;331
A0A0H2VIU2;1;101;S;pdb;217
A0A0H2VIU2;102;108;D;pdb;217
A0A0H2VIU2;109;217;S;pdb;217
A0A0H2VJZ8;1;151;S;pdb;151
A0A0H2VTI6;1;2;D;pdb;400
A0A0H2VTI6;3;398;S;pdb;400
A0A0H2VTI6;399;400;D;pdb;400
A0A0H2VWV0;1;345;S;pdb;345
A0A0H2VX33;1;3;D;pdb;125
A0A0H2VX33;4;120;S;pdb;125
A0A0H2VX33;121;125;D;pdb;125
A0A0H2VY20;1;84;S;pdb;495
A0A0H2W186;15;197;S;pdb;450
A0A0H2W186;198;199;D;pdb;450
A0A0H2W186;200;447;S;pdb;450
A0A0H2W2M8;1;159;S;pdb;159
A0A0H2W4D0;1;166;S;pdb;349
A0A0H2W4D0;167;169;D;pdb;349
A0A0H2W4D0;170;349;S;pdb;349
A0A0H2W507;67;67;D;pdb;349
A0A0H2W507;68;348;S;pdb;349
A0A0H2W507;349;349;D;pdb;349
A0A0H2W5E4;1;2;D;pdb;413
A0A0H2W5E4;3;413;S;pdb;413
A0A0H2W5K6;1;189;S;pdb;244
A0A0H2W5K6;190;196;D;pdb;244
A0A0H2W5K6;197;242;S;pdb;244
A0A0H2W5K6;243;244;D;pdb;244
A0A0H2W6Y8;1;1;D;pdb;231
A0A0H2W6Y8;2;231;S;pdb;231
A0A0H2W7J2;311;510;S;pdb;519
A0A0H2W7J2;511;519;D;pdb;519
A0A0H2W8G9;8;14;S;pdb;499
A0A0H2W8G9;15;22;D;pdb;499
A0A0H2W8G9;23;473;S;pdb;499
A0A0H2W8G9;474;499;D;pdb;499
A0A0H2W928;22;235;S;pdb;238
A0A0H2W928;236;238;D;pdb;238
A0A0H2WBM4;1;45;S;pdb;163
A0A0H2WBM4;46;56;D;pdb;163
A0A0H2WBM4;57;153;S;pdb;163
A0A0H2WBM4;154;156;D;pdb;163
A0A0H2WBM4;157;163;S;pdb;163
A0A0H2WCF8;1;6;D;pdb;291
A0A0H2WCF8;7;61;S;pdb;291
A0A0H2WCF8;62;65;D;pdb;291
A0A0H2WCF8;66;291;S;pdb;291
A0A0H2WF95;24;398;S;pdb;398
A0A0H2WFM6;1;7;D;pdb;300
A0A0H2WFM6;8;300;S;pdb;300
A0A0H2WJQ2;1;155;S;pdb;384
A0A0H2WJQ2;156;159;D;pdb;384
A0A0H2WJQ2;160;383;S;pdb;384
A0A0H2WJQ2;384;384;D;pdb;384
A0A0H2WND1;1;378;S;pdb;378
A0A0H2WQ05;1;2;D;pdb;326
A0A0H2WQ05;3;326;S;pdb;326
A0A0H2WVW5;39;60;D;pdb;744
A0A0H2WVW5;61;224;S;pdb;744
A0A0H2WVW5;225;234;D;pdb;744
A0A0H2WVW5;235;590;S;pdb;744
A0A0H2WVW5;591;608;D;pdb;744
A0A0H2WW38;1;266;S;pdb;267
A0A0H2WW38;267;267;D;pdb;267
A0A0H2WWB5;2;333;S;pdb;333
A0A0H2WWL2;278;387;S;pdb;430
A0A0H2WWL2;388;394;D;pdb;430
A0A0H2WWL2;395;430;S;pdb;430
A0A0H2WWM9;1;1;D;pdb;172
A0A0H2WWM9;2;172;S;pdb;172
A0A0H2WWV6;1;493;S;pdb;493
A0A0H2WX20;28;457;S;pdb;457
A0A0H2WX25;27;326;S;pdb;327
A0A0H2WX25;327;327;D;pdb;327
A0A0H2WXF8;24;24;D;pdb;668
A0A0H2WXF8;25;607;S;pdb;668
A0A0H2WXF8;608;608;D;pdb;668
A0A0H2WXF8;609;638;S;pdb;668
A0A0H2WXF8;639;640;D;pdb;668
A0A0H2WXF8;641;668;S;pdb;668
A0A0H2WXM0;2;261;S;pdb;261
A0A0H2WXS6;33;37;D;pdb;226
A0A0H2WXS6;38;226;S;pdb;226
A0A0H2WXT1;1;38;D;pdb;232
A0A0H2WXT1;39;129;S;pdb;232
A0A0H2WXT1;130;131;D;pdb;232
A0A0H2WXT1;132;232;S;pdb;232
A0A0H2WXZ7;1;66;S;pdb;109
A0A0H2WXZ7;67;91;D;pdb;109
A0A0H2WXZ7;92;109;S;pdb;109
A0A0H2WY27;1;24;D;pdb;431
A0A0H2WY27;25;383;S;pdb;431
A0A0H2WY27;384;431;D;pdb;431
A0A0H2WYH0;1;491;S;pdb;491
A0A0H2WYW3;1;1;D;pdb;213
A0A0H2WYW3;2;122;S;pdb;213
A0A0H2WYW3;123;145;D;pdb;213
A0A0H2WYW3;146;213;S;pdb;213
A0A0H2WZ09;1;103;S;pdb;103
A0A0H2WZ38;1;243;S;pdb;243
A0A0H2WZ98;1;259;S;pdb;260
A0A0H2WZ98;260;260;D;pdb;260
A0A0H2WZB2;29;121;S;pdb;266
A0A0H2WZB2;122;134;D;pdb;266
A0A0H2WZB2;135;263;S;pdb;266
A0A0H2WZL3;1;2;D;pdb;560
A0A0H2WZL3;3;83;S;pdb;560
A0A0H2WZL3;84;85;D;pdb;560
A0A0H2WZL3;86;560;S;pdb;560
A0A0H2WZV8;1;389;S;pdb;392
A0A0H2WZV8;390;392;D;pdb;392
A0A0H2WZY4;1;1;D;pdb;304
A0A0H2WZY4;2;304;S;pdb;304
A0A0H2X069;2;147;S;pdb;147
A0A0H2X0S3;1;496;S;pdb;496
A0A0H2X0Y8;1;346;S;pdb;442
A0A0H2X0Y8;347;442;D;pdb;442
A0A0H2X6W0;1;180;S;pdb;366
A0A0H2X6W0;181;186;D;pdb;366
A0A0H2X6W0;187;365;S;pdb;366
A0A0H2X6W0;366;366;D;pdb;366
A0A0H2XAK3;1;23;D;pdb;568
A0A0H2XAK3;24;35;S;pdb;568
A0A0H2XAK3;36;37;D;pdb;568
A0A0H2XAK3;38;50;S;pdb;568
A0A0H2XAK3;51;56;D;pdb;568
A0A0H2XAK3;57;568;S;pdb;568
A0A0H2XCS3;2;11;D;pdb;634
A0A0H2XCS3;12;456;S;pdb;634
A0A0H2XCS3;457;470;D;pdb;634
A0A0H2XCS3;471;632;S;pdb;634
A0A0H2XCS3;633;634;D;pdb;634
A0A0H2XH33;1;148;S;pdb;149
A0A0H2XH33;149;149;D;pdb;149
A0A0H2XI76;31;244;S;pdb;244
A0A0H2XI93;1;121;S;pdb;147
A0A0H2XI93;122;133;D;pdb;147
A0A0H2XI93;134;147;S;pdb;147
A0A0H2XIJ1;1;1;D;pdb;256
A0A0H2XIJ1;2;256;S;pdb;256
A0A0H2XIU6;6;58;S;pdb;62
A0A0H2XIV8;1;3;D;pdb;319
A0A0H2XIV8;4;99;S;pdb;319
A0A0H2XIV8;100;104;D;pdb;319
A0A0H2XIV8;105;129;S;pdb;319
A0A0H2XIV8;130;131;D;pdb;319
A0A0H2XIZ7;1;4;D;pdb;168
A0A0H2XIZ7;5;94;S;pdb;168
A0A0H2XIZ7;95;96;D;pdb;168
A0A0H2XIZ7;97;168;S;pdb;168
A0A0H2XK72;1;1;D;pdb;294
A0A0H2XK72;2;145;S;pdb;294
A0A0H2XK72;146;148;D;pdb;294
A0A0H2XK72;149;294;S;pdb;294
A0A0H2Y045;1;8;D;pdb;129
A0A0H2Y045;9;129;S;pdb;129
A0A0H2YK03;1;5;D;pdb;434
A0A0H2YK03;6;231;S;pdb;434
A0A0H2YK03;232;245;D;pdb;434
A0A0H2YK03;246;332;S;pdb;434
A0A0H2YK03;333;341;D;pdb;434
A0A0H2YK03;342;434;S;pdb;434
A0A0H2YN38;434;495;D;pdb;1687
A0A0H2YN38;496;1004;S;pdb;1687
A0A0H2YN38;1005;1084;D;pdb;1687
A0A0H2YP60;43;371;S;pdb;371
A0A0H2YP99;2;148;S;pdb;188
A0A0H2YP99;149;150;D;pdb;188
A0A0H2YP99;151;185;S;pdb;188
A0A0H2YP99;186;187;D;pdb;188
A0A0H2YPJ4;2;230;S;pdb;400
A0A0H2YPJ4;231;231;D;pdb;400
A0A0H2YQB3;894;903;D;pdb;1479
A0A0H2YQB3;904;1050;S;pdb;1479
A0A0H2YQN3;2;314;S;pdb;314
A0A0H2YQR1;48;236;S;pdb;694
A0A0H2YQR1;243;690;S;pdb;694
A0A0H2YQR1;691;694;D;pdb;694
A0A0H2YRL1;1063;1221;S;pdb;1627
A0A0H2YRL1;1222;1229;D;pdb;1627
A0A0H2YRZ7;1;88;S;pdb;484
A0A0H2YRZ7;216;395;S;pdb;484
A0A0H2YRZ7;396;405;D;pdb;484
A0A0H2YRZ7;406;482;S;pdb;484
A0A0H2YRZ7;483;484;D;pdb;484
A0A0H2YS52;2;149;S;pdb;149
A0A0H2YS77;31;46;S;pdb;155
A0A0H2YS77;47;48;D;pdb;155
A0A0H2YS77;49;153;S;pdb;155
A0A0H2YS77;154;155;D;pdb;155
A0A0H2YSI2;1;33;D;pdb;276
A0A0H2YSI2;34;276;S;pdb;276
A0A0H2YST8;935;953;D;pdb;1965
A0A0H2YST8;954;1095;S;pdb;1965
A0A0H2YST8;1323;1469;S;pdb;1965
A0A0H2YST8;1470;1470;D;pdb;1965
A0A0H2YST8;1640;1785;S;pdb;1965
A0A0H2YT71;181;184;D;pdb;1173
A0A0H2YT71;185;367;S;pdb;1173
A0A0H2YT71;939;944;D;pdb;1173
A0A0H2YT71;945;1080;S;pdb;1173
A0A0H2YT71;1081;1081;D;pdb;1173
A0A0H2YTW6;1;32;D;pdb;348
A0A0H2YTW6;33;348;S;pdb;348
A0A0H2YU83;1;4;D;pdb;565
A0A0H2YU83;5;410;S;pdb;565
A0A0H2YU83;411;413;D;pdb;565
A0A0H2YU83;414;565;S;pdb;565
A0A0H2YU91;26;912;S;pdb;2095
A0A0H2YU91;913;916;D;pdb;2095
A0A0H2YU91;1206;1343;S;pdb;2095
A0A0H2YV09;30;30;D;pdb;516
A0A0H2YV09;31;162;S;pdb;516
A0A0H2YV09;163;167;D;pdb;516
A0A0H2YWG9;595;677;D;pdb;1416
A0A0H2YWG9;678;991;S;pdb;1416
A0A0H2YWG9;992;1008;D;pdb;1416
A0A0H2Z7A6;94;296;S;pdb;332
A0A0H2Z7A6;297;309;D;pdb;332
A0A0H2Z874;1;203;S;pdb;220
A0A0H2Z874;204;220;D;pdb;220
A0A0H2Z989;22;36;D;pdb;276
A0A0H2Z989;37;276;S;pdb;276
A0A0H2Z9F5;1;475;S;pdb;478
A0A0H2Z9F5;476;478;D;pdb;478
A0A0H2ZBG1;26;35;D;pdb;544
A0A0H2ZBG1;36;153;S;pdb;544
A0A0H2ZBG1;154;158;D;pdb;544
A0A0H2ZBG1;159;485;S;pdb;544
A0A0H2ZBG1;486;498;D;pdb;544
A0A0H2ZBG1;499;518;S;pdb;544
A0A0H2ZBG1;519;525;D;pdb;544
A0A0H2ZBG1;526;542;S;pdb;544
A0A0H2ZBG1;543;544;D;pdb;544
A0A0H2ZD27;25;319;S;pdb;319
A0A0H2ZD98;156;249;S;pdb;455
A0A0H2ZD98;250;258;D;pdb;455
A0A0H2ZD98;259;310;S;pdb;455
A0A0H2ZD98;311;317;D;pdb;455
A0A0H2ZD98;318;455;S;pdb;455
A0A0H2ZE85;2;115;S;pdb;115
A0A0H2ZFH3;25;25;D;pdb;386
A0A0H2ZFH3;26;368;S;pdb;386
A0A0H2ZFH3;369;369;D;pdb;386
A0A0H2ZI10;41;47;D;pdb;942
A0A0H2ZI10;48;185;S;pdb;942
A0A0H2ZIZ8;1;66;S;pdb;71
A0A0H2ZIZ8;67;71;D;pdb;71
A0A0H2ZJ24;1;1;D;pdb;162
A0A0H2ZJ24;2;42;S;pdb;162
A0A0H2ZJ24;43;47;D;pdb;162
A0A0H2ZJ24;48;162;S;pdb;162
A0A0H2ZJP8;1;130;S;pdb;134
A0A0H2ZJP8;131;134;D;pdb;134
A0A0H2ZN67;1;30;D;pdb;268
A0A0H2ZN67;31;220;S;pdb;268
A0A0H2ZN67;221;221;D;pdb;268
A0A0H2ZN67;222;268;S;pdb;268
A0A0H2ZNL3;1;113;S;pdb;419
A0A0H2ZNL3;114;120;D;pdb;419
A0A0H2ZNL3;121;419;S;pdb;419
A0A0H2ZNZ5;1;1;D;pdb;146
A0A0H2ZNZ5;2;143;S;pdb;146
A0A0H2ZNZ5;144;146;D;pdb;146
A0A0H2ZP28;55;238;S;pdb;238
A0A0H2ZP94;1;1;D;pdb;419
A0A0H2ZP94;2;296;S;pdb;419
A0A0H2ZP94;297;297;D;pdb;419
A0A0H2ZP94;298;419;S;pdb;419
A0A0H2ZPL4;29;123;S;pdb;123
A0A0H2ZQ76;1;41;D;pdb;392
A0A0H2ZQ76;42;392;S;pdb;392
A0A0H2ZQ91;1;99;S;pdb;747
A0A0H2ZRI0;1;26;S;pdb;352
A0A0H2ZRI0;27;27;D;pdb;352
A0A0H2ZRI0;28;112;S;pdb;352
A0A0H2ZRI0;113;115;D;pdb;352
A0A0H2ZRI0;116;148;S;pdb;352
A0A0H2ZRI0;149;151;D;pdb;352
A0A0H2ZRI0;152;340;S;pdb;352
A0A0H2ZRI0;341;341;D;pdb;352
A0A0H2ZRI0;342;352;S;pdb;352
A0A0H2ZRU2;2;7;D;pdb;273
A0A0H2ZRU2;8;268;S;pdb;273
A0A0H2ZRU2;269;273;D;pdb;273
A0A0H2ZS19;1;1;D;pdb;394
A0A0H2ZS19;2;393;S;pdb;394
A0A0H2ZS19;394;394;D;pdb;394
A0A0H2ZSG9;1;4;D;pdb;297
A0A0H2ZSG9;5;70;S;pdb;297
A0A0H2ZSG9;71;94;D;pdb;297
A0A0H2ZSG9;95;156;S;pdb;297
A0A0H2ZSG9;157;178;D;pdb;297
A0A0H2ZSG9;179;296;S;pdb;297
A0A0H2ZSG9;297;297;D;pdb;297
A0A0H2ZSR3;1;10;D;pdb;292
A0A0H2ZSR3;11;288;S;pdb;292
A0A0H2ZSR3;289;292;D;pdb;292
A0A0H2ZTH2;1;3;D;pdb;263
A0A0H2ZTH2;4;263;S;pdb;263
A0A0H2ZTL3;1;69;S;pdb;263
A0A0H2ZTL3;70;80;D;pdb;263
A0A0H2ZTL3;81;262;S;pdb;263
A0A0H2ZTL3;263;263;D;pdb;263
A0A0H2ZTN5;1;1;D;pdb;282
A0A0H2ZTN5;2;282;S;pdb;282
A0A0H2ZTN6;1;2;D;pdb;403
A0A0H2ZTN6;3;59;S;pdb;403
A0A0H2ZTN6;60;67;D;pdb;403
A0A0H2ZTN6;68;89;S;pdb;403
A0A0H2ZTN6;90;92;D;pdb;403
A0A0H2ZTN6;93;122;S;pdb;403
A0A0H2ZTN6;123;133;D;pdb;403
A0A0H2ZTN6;134;226;S;pdb;403
A0A0H2ZTN6;227;238;D;pdb;403
A0A0H2ZTN6;239;292;S;pdb;403
A0A0H2ZTN6;293;298;D;pdb;403
A0A0H2ZTN6;299;403;S;pdb;403
A0A0H2ZU39;2;15;D;pdb;289
A0A0H2ZU39;16;289;S;pdb;289
A0A0H2ZUQ2;1;3;D;pdb;249
A0A0H2ZUQ2;4;70;S;pdb;249
A0A0H2ZUQ2;71;76;D;pdb;249
A0A0H2ZUQ2;77;233;S;pdb;249
A0A0H2ZUQ2;234;249;D;pdb;249
A0A0H2ZV91;1;160;S;pdb;283
A0A0H2ZV91;161;165;D;pdb;283
A0A0H2ZV91;166;283;S;pdb;283
A0A0H2ZWD1;1;3;D;pdb;160
A0A0H2ZWD1;4;18;S;pdb;160
A0A0H2ZWD1;19;20;D;pdb;160
A0A0H2ZWD1;21;156;S;pdb;160
A0A0H2ZWD1;157;160;D;pdb;160
A0A0H2ZWY3;1;278;S;pdb;278
A0A0H2ZXF2;1;7;D;pdb;269
A0A0H2ZXF2;8;269;S;pdb;269
A0A0H2ZY59;1;214;S;pdb;301
A0A0H2ZY59;215;222;D;pdb;301
A0A0H2ZY59;223;301;S;pdb;301
A0A0H2ZY91;1;143;S;pdb;284
A0A0H2ZY91;144;149;D;pdb;284
A0A0H2ZY91;150;282;S;pdb;284
A0A0H2ZY91;283;284;D;pdb;284
A0A0H2ZYS9;2;9;D;pdb;286
A0A0H2ZYS9;10;286;S;pdb;286
A0A0H2ZZ96;1;251;S;pdb;251
A0A0H3A0Q9;1;5;D;pdb;469
A0A0H3A0Q9;6;463;S;pdb;469
A0A0H3A0Q9;464;469;D;pdb;469
A0A0H3A4H3;3;36;S;pdb;569
A0A0H3A4H3;37;79;D;pdb;569
A0A0H3A4H3;80;372;S;pdb;569
A0A0H3A4H3;373;383;D;pdb;569
A0A0H3A4H3;384;437;S;pdb;569
A0A0H3A4H3;438;445;D;pdb;569
A0A0H3A4H3;446;461;S;pdb;569
A0A0H3A4H3;462;463;D;pdb;569
A0A0H3A4S5;2;259;S;pdb;259
A0A0H3ADR8;23;247;S;pdb;252
A0A0H3ADR8;248;252;D;pdb;252
A0A0H3AE70;24;277;S;pdb;277
A0A0H3AER7;1;13;D;pdb;323
A0A0H3AER7;14;323;S;pdb;323
A0A0H3AES3;58;303;S;pdb;652
A0A0H3AFM6;161;321;S;pdb;321
A0A0H3AFW5;1;4;D;pdb;286
A0A0H3AFW5;5;285;S;pdb;286
A0A0H3AFW5;286;286;D;pdb;286
A0A0H3AGE3;13;150;S;pdb;176
A0A0H3AHP1;132;377;S;pdb;479
A0A0H3AHP1;378;381;D;pdb;479
A0A0H3AIE8;1;41;S;pdb;178
A0A0H3AIE8;42;45;D;pdb;178
A0A0H3AIE8;46;178;S;pdb;178
A0A0H3AIG7;700;708;D;pdb;1095
A0A0H3AIG7;709;1066;S;pdb;1095
A0A0H3AIG7;1067;1095;D;pdb;1095
A0A0H3AIH3;241;253;D;pdb;356
A0A0H3AIH3;254;355;S;pdb;356
A0A0H3AIH3;356;356;D;pdb;356
A0A0H3AJ03;55;319;S;pdb;319
A0A0H3AJJ8;30;30;D;pdb;143
A0A0H3AJJ8;31;143;S;pdb;143
A0A0H3ALA8;1;150;S;pdb;155
A0A0H3ALA8;151;155;D;pdb;155
A0A0H3AM12;1;4;D;pdb;166
A0A0H3AM12;5;157;S;pdb;166
A0A0H3AM12;158;166;D;pdb;166
A0A0H3AM46;1;7;D;pdb;127
A0A0H3AM46;8;106;S;pdb;127
A0A0H3AM46;107;127;D;pdb;127
A0A0H3AME7;44;368;S;pdb;368
A0A0H3AMJ9;6;128;S;pdb;130
A0A0H3APL8;1;483;S;pdb;483
A0A0H3AQ75;1;24;D;pdb;268
A0A0H3AQ75;25;219;S;pdb;268
A0A0H3AQ75;220;234;D;pdb;268
A0A0H3AQ75;235;263;S;pdb;268
A0A0H3AQ75;264;268;D;pdb;268
A0A0H3AQB6;1;179;S;pdb;179
A0A0H3ASR6;1;2;D;pdb;328
A0A0H3ASR6;3;327;S;pdb;328
A0A0H3ASR6;328;328;D;pdb;328
A0A0H3ATY4;1;250;S;pdb;250
A0A0H3AWV3;1;379;S;pdb;379
A0A0H3AY56;1;6;D;pdb;428
A0A0H3AY56;7;428;S;pdb;428
A0A0H3B0B8;954;1077;S;pdb;1077
A0A0H3B1G5;1640;1976;S;pdb;1976
A0A0H3B1Q8;33;39;D;pdb;290
A0A0H3B1Q8;40;288;S;pdb;290
A0A0H3B2F9;1;167;S;pdb;167
A0A0H3BVM1;1;4;D;pdb;290
A0A0H3BVM1;5;68;S;pdb;290
A0A0H3BVM1;70;289;S;pdb;290
A0A0H3BVM1;290;290;D;pdb;290
A0A0H3BY62;20;30;D;pdb;1130
A0A0H3BY62;31;332;S;pdb;1130
A0A0H3BZ89;1;8;D;pdb;282
A0A0H3BZ89;9;215;S;pdb;282
A0A0H3BZ89;216;228;D;pdb;282
A0A0H3BZ89;229;282;S;pdb;282
A0A0H3BZN5;70;249;S;pdb;251
A0A0H3BZN5;250;250;D;pdb;251
A0A0H3C5N2;1;32;D;pdb;549
A0A0H3C5N2;33;549;S;pdb;549
A0A0H3C7V4;9;347;S;pdb;347
A0A0H3C834;39;325;S;pdb;326
A0A0H3C8Q1;1;277;S;pdb;280
A0A0H3C8Q1;278;280;D;pdb;280
A0A0H3C9J4;1;45;S;pdb;173
A0A0H3C9J4;88;104;D;pdb;173
A0A0H3C9J4;105;152;S;pdb;173
A0A0H3C9J4;153;173;D;pdb;173
A0A0H3CA70;1;1;D;pdb;278
A0A0H3CA70;2;273;S;pdb;278
A0A0H3CA70;274;278;D;pdb;278
A0A0H3CAV3;127;197;S;pdb;652
A0A0H3CAV3;198;229;D;pdb;652
A0A0H3CAV3;230;482;S;pdb;652
A0A0H3CAV3;483;486;D;pdb;652
A0A0H3CBZ6;1;67;S;pdb;266
A0A0H3CBZ6;81;141;S;pdb;266
A0A0H3CDG5;2;9;D;pdb;555
A0A0H3CDG5;10;121;S;pdb;555
A0A0H3CDG5;122;130;D;pdb;555
A0A0H3CDN9;1;1;D;pdb;110
A0A0H3CDN9;2;110;S;pdb;110
A0A0H3CDY2;1;2;D;pdb;228
A0A0H3CDY2;3;228;S;pdb;228
A0A0H3CFC9;1;22;D;pdb;61
A0A0H3CFC9;23;55;S;pdb;61
A0A0H3CFC9;56;61;D;pdb;61
A0A0H3CIJ2;1;163;S;pdb;163
A0A0H3CIX8;19;116;S;pdb;117
A0A0H3CIX8;117;117;D;pdb;117
A0A0H3CJW2;81;175;S;pdb;175
A0A0H3CM13;1;169;S;pdb;169
A0A0H3CN11;25;35;D;pdb;307
A0A0H3CN11;36;287;S;pdb;307
A0A0H3CN11;288;307;D;pdb;307
A0A0H3CVZ6;2;18;D;pdb;420
A0A0H3CVZ6;19;51;S;pdb;420
A0A0H3CVZ6;52;53;D;pdb;420
A0A0H3CVZ6;54;81;S;pdb;420
A0A0H3CVZ6;82;101;D;pdb;420
A0A0H3CVZ6;102;201;S;pdb;420
A0A0H3CVZ6;202;204;D;pdb;420
A0A0H3CVZ6;205;418;S;pdb;420
A0A0H3CVZ6;419;420;D;pdb;420
A0A0H3FYJ7;23;28;D;pdb;359
A0A0H3FYJ7;29;359;S;pdb;359
A0A0H3G0N3;1;148;S;pdb;148
A0A0H3G2U5;43;45;D;pdb;283
A0A0H3G2U5;46;279;S;pdb;283
A0A0H3G2U5;280;283;D;pdb;283
A0A0H3G350;1;331;S;pdb;342
A0A0H3G350;332;334;D;pdb;342
A0A0H3G350;335;342;S;pdb;342
A0A0H3G544;1;126;S;pdb;382
A0A0H3G544;127;136;D;pdb;382
A0A0H3G544;137;173;S;pdb;382
A0A0H3G544;174;179;D;pdb;382
A0A0H3G544;180;382;S;pdb;382
A0A0H3G6B0;1;255;S;pdb;255
A0A0H3G7M3;1;1;D;pdb;381
A0A0H3G7M3;2;379;S;pdb;381
A0A0H3G7M3;380;381;D;pdb;381
A0A0H3G917;1;125;S;pdb;129
A0A0H3G917;126;129;D;pdb;129
A0A0H3G9R2;1;2;D;pdb;344
A0A0H3G9R2;3;344;S;pdb;344
A0A0H3G9X2;1;5;D;pdb;489
A0A0H3G9X2;6;486;S;pdb;489
A0A0H3G9X2;487;489;D;pdb;489
A0A0H3GD84;39;526;S;pdb;529
A0A0H3GIZ6;28;193;S;pdb;478
A0A0H3GJB6;32;40;D;pdb;558
A0A0H3GJB6;41;490;S;pdb;558
A0A0H3GJB6;491;499;D;pdb;558
A0A0H3GJB6;500;558;S;pdb;558
A0A0H3GL04;166;169;D;pdb;174
A0A0H3GL04;170;174;S;pdb;174
A0A0H3GM04;1;138;S;pdb;139
A0A0H3GM04;139;139;D;pdb;139
A0A0H3H219;29;291;S;pdb;291
A0A0H3HP34;1;1;D;pdb;263
A0A0H3HP34;2;262;S;pdb;263
A0A0H3HP34;263;263;D;pdb;263
A0A0H3JDV8;170;170;D;pdb;782
A0A0H3JDV8;171;782;S;pdb;782
A0A0H3JH39;30;32;D;pdb;875
A0A0H3JH39;33;175;S;pdb;875
A0A0H3JH39;176;178;D;pdb;875
A0A0H3JH39;179;522;S;pdb;875
A0A0H3JHA1;15;336;S;pdb;336
A0A0H3JHG3;1;92;S;pdb;92
A0A0H3JHT3;92;100;D;pdb;750
A0A0H3JHT3;101;747;S;pdb;750
A0A0H3JJC6;37;329;S;pdb;330
A0A0H3JJC6;330;330;D;pdb;330
A0A0H3JKI3;2;3;D;pdb;326
A0A0H3JKI3;4;215;S;pdb;326
A0A0H3JKI3;216;218;D;pdb;326
A0A0H3JKI3;219;326;S;pdb;326
A0A0H3JKY1;1;158;S;pdb;158
A0A0H3JL95;73;88;S;pdb;234
A0A0H3JL95;89;90;D;pdb;234
A0A0H3JL95;91;233;S;pdb;234
A0A0H3JL95;234;234;D;pdb;234
A0A0H3JLH9;1;256;S;pdb;256
A0A0H3JM89;38;327;S;pdb;327
A0A0H3JME9;1;158;S;pdb;664
A0A0H3JME9;159;171;D;pdb;664
A0A0H3JME9;172;283;S;pdb;664
A0A0H3JME9;284;291;D;pdb;664
A0A0H3JME9;376;576;S;pdb;664
A0A0H3JMU6;41;43;D;pdb;234
A0A0H3JMU6;44;234;S;pdb;234
A0A0H3JN45;1;196;S;pdb;368
A0A0H3JN45;197;206;D;pdb;368
A0A0H3JN45;207;368;S;pdb;368
A0A0H3JN63;1;243;S;pdb;243
A0A0H3JNB0;1;210;S;pdb;327
A0A0H3JNB0;211;219;D;pdb;327
A0A0H3JNB0;220;327;S;pdb;327
A0A0H3JNF1;2;8;D;pdb;106
A0A0H3JNF1;9;102;S;pdb;106
A0A0H3JNF1;103;106;D;pdb;106
A0A0H3JNP6;1;105;S;pdb;167
A0A0H3JP37;1;369;S;pdb;369
A0A0H3JPA5;26;668;S;pdb;668
A0A0H3JPC6;2;572;S;pdb;573
A0A0H3JPC6;573;573;D;pdb;573
A0A0H3JPH0;2;338;S;pdb;342
A0A0H3JPH0;339;342;D;pdb;342
A0A0H3JPI4;1;149;S;pdb;152
A0A0H3JPI4;150;152;D;pdb;152
A0A0H3JPM4;29;36;D;pdb;114
A0A0H3JPM4;37;114;S;pdb;114
A0A0H3JPP0;28;45;D;pdb;340
A0A0H3JPP0;46;340;S;pdb;340
A0A0H3JPP1;30;33;D;pdb;244
A0A0H3JPP1;34;244;S;pdb;244
A0A0H3JPT9;1;2;D;pdb;139
A0A0H3JPT9;3;84;S;pdb;139
A0A0H3JPT9;85;86;D;pdb;139
A0A0H3JPT9;87;139;S;pdb;139
A0A0H3JR67;24;24;D;pdb;345
A0A0H3JR67;25;37;S;pdb;345
A0A0H3JR67;38;53;D;pdb;345
A0A0H3JR67;54;266;S;pdb;345
A0A0H3JR67;267;270;D;pdb;345
A0A0H3JR67;271;345;S;pdb;345
A0A0H3JRA8;2;120;S;pdb;200
A0A0H3JRA8;121;124;D;pdb;200
A0A0H3JRK2;1;66;S;pdb;377
A0A0H3JRK2;67;69;D;pdb;377
A0A0H3JRK2;70;375;S;pdb;377
A0A0H3JRK2;376;377;D;pdb;377
A0A0H3JRL4;1;83;S;pdb;83
A0A0H3JRN6;1;157;S;pdb;157
A0A0H3JRR0;1;86;S;pdb;140
A0A0H3JRR0;87;90;D;pdb;140
A0A0H3JRR0;91;129;S;pdb;140
A0A0H3JRR0;130;140;D;pdb;140
A0A0H3JRR2;1;1;D;pdb;451
A0A0H3JRR2;2;449;S;pdb;451
A0A0H3JRR2;450;451;D;pdb;451
A0A0H3JRU9;1;2;D;pdb;1150
A0A0H3JRU9;3;1146;S;pdb;1150
A0A0H3JRU9;1147;1150;D;pdb;1150
A0A0H3JRX7;27;319;S;pdb;319
A0A0H3JS15;1;1;D;pdb;234
A0A0H3JS15;2;234;S;pdb;234
A0A0H3JS71;1;51;S;pdb;376
A0A0H3JS71;52;58;D;pdb;376
A0A0H3JS71;59;376;S;pdb;376
A0A0H3JSC0;59;67;D;pdb;399
A0A0H3JSC0;68;175;S;pdb;399
A0A0H3JSC0;176;181;D;pdb;399
A0A0H3JSC0;182;274;S;pdb;399
A0A0H3JSC0;275;275;D;pdb;399
A0A0H3JSC0;276;311;S;pdb;399
A0A0H3JSC0;312;318;D;pdb;399
A0A0H3JSC0;319;399;S;pdb;399
A0A0H3JSF1;23;38;D;pdb;318
A0A0H3JSF1;39;312;S;pdb;318
A0A0H3JSF1;313;318;D;pdb;318
A0A0H3JSS7;1;144;S;pdb;146
A0A0H3JSS7;145;146;D;pdb;146
A0A0H3JSY9;1;155;S;pdb;161
A0A0H3JSY9;156;161;D;pdb;161
A0A0H3JSZ8;1;133;S;pdb;133
A0A0H3JT72;35;79;S;pdb;258
A0A0H3JT72;80;80;D;pdb;258
A0A0H3JT72;81;258;S;pdb;258
A0A0H3JT80;1;64;S;pdb;433
A0A0H3JT80;66;429;S;pdb;433
A0A0H3JT80;430;433;D;pdb;433
A0A0H3JTC8;1;281;S;pdb;281
A0A0H3JTG5;19;24;D;pdb;280
A0A0H3JTG5;25;279;S;pdb;280
A0A0H3JTG5;280;280;D;pdb;280
A0A0H3JTJ5;1;126;S;pdb;126
A0A0H3JTK4;2;49;S;pdb;102
A0A0H3JTK4;50;52;D;pdb;102
A0A0H3JTK4;53;102;S;pdb;102
A0A0H3JTK7;31;43;D;pdb;309
A0A0H3JTK7;44;309;S;pdb;309
A0A0H3JTP0;2;276;S;pdb;276
A0A0H3JTS0;1;1;D;pdb;162
A0A0H3JTS0;2;161;S;pdb;162
A0A0H3JTS0;162;162;D;pdb;162
A0A0H3JTS7;19;31;D;pdb;309
A0A0H3JTS7;32;309;S;pdb;309
A0A0H3JUJ1;1;1;D;pdb;124
A0A0H3JUJ1;2;123;S;pdb;124
A0A0H3JUJ1;124;124;D;pdb;124
A0A0H3JUK5;42;144;S;pdb;144
A0A0H3JUR0;1;182;S;pdb;183
A0A0H3JUR0;183;183;D;pdb;183
A0A0H3JUU7;1;35;D;pdb;437
A0A0H3JUU7;36;194;S;pdb;437
A0A0H3JUU7;195;196;D;pdb;437
A0A0H3JUU7;197;434;S;pdb;437
A0A0H3JUU7;435;437;D;pdb;437
A0A0H3JUX1;30;51;D;pdb;109
A0A0H3JUX1;52;109;S;pdb;109
A0A0H3JUY4;1;118;S;pdb;147
A0A0H3JUY4;119;147;D;pdb;147
A0A0H3JV08;1;63;S;pdb;565
A0A0H3JV08;64;70;D;pdb;565
A0A0H3JV08;71;146;S;pdb;565
A0A0H3JV08;147;151;D;pdb;565
A0A0H3JV08;152;241;S;pdb;565
A0A0H3JV08;242;242;D;pdb;565
A0A0H3JV08;243;279;S;pdb;565
A0A0H3JV08;280;288;D;pdb;565
A0A0H3JV42;1;1;D;pdb;257
A0A0H3JV42;2;254;S;pdb;257
A0A0H3JV42;255;257;D;pdb;257
A0A0H3JV59;1;66;S;pdb;77
A0A0H3JV59;67;77;D;pdb;77
A0A0H3JVL5;21;108;S;pdb;208
A0A0H3JVL5;109;112;D;pdb;208
A0A0H3JVL5;113;205;S;pdb;208
A0A0H3JVL5;206;208;D;pdb;208
A0A0H3JWF6;1;110;S;pdb;116
A0A0H3JWF6;111;116;D;pdb;116
A0A0H3JWH0;1;1;D;pdb;293
A0A0H3JWH0;2;229;S;pdb;293
A0A0H3JWH0;230;242;D;pdb;293
A0A0H3JWH0;243;291;S;pdb;293
A0A0H3JWH0;292;293;D;pdb;293
A0A0H3JWI0;1;110;S;pdb;112
A0A0H3JWI0;111;112;D;pdb;112
A0A0H3JWL8;1;211;S;pdb;212
A0A0H3JWL8;212;212;D;pdb;212
A0A0H3JWU6;44;45;D;pdb;302
A0A0H3JWU6;46;302;S;pdb;302
A0A0H3JWX6;31;244;S;pdb;244
A0A0H3JX00;1929;2011;D;pdb;2391
A0A0H3JX00;2012;2390;S;pdb;2391
A0A0H3JX00;2391;2391;D;pdb;2391
A0A0H3JX61;27;41;D;pdb;325
A0A0H3JX61;42;325;S;pdb;325
A0A0H3JX79;25;122;S;pdb;124
A0A0H3JX79;123;124;D;pdb;124
A0A0H3JX93;1;2;D;pdb;275
A0A0H3JX93;3;274;S;pdb;275
A0A0H3JX93;275;275;D;pdb;275
A0A0H3JXG2;1;162;S;pdb;163
A0A0H3JXG2;163;163;D;pdb;163
A0A0H3JXK4;30;33;D;pdb;227
A0A0H3JXK4;34;105;S;pdb;227
A0A0H3JXK4;106;107;D;pdb;227
A0A0H3JXK4;108;139;S;pdb;227
A0A0H3JXK4;140;144;D;pdb;227
A0A0H3JXK4;145;227;S;pdb;227
A0A0H3JXR3;1;158;S;pdb;158
A0A0H3JXW6;1;376;S;pdb;376
A0A0H3JYD9;1;46;S;pdb;164
A0A0H3JYD9;47;50;D;pdb;164
A0A0H3JYD9;51;73;S;pdb;164
A0A0H3JYD9;74;77;D;pdb;164
A0A0H3JYD9;78;163;S;pdb;164
A0A0H3JYD9;164;164;D;pdb;164
A0A0H3JYW8;1;390;S;pdb;390
A0A0H3JZ23;32;36;D;pdb;116
A0A0H3JZ23;37;116;S;pdb;116
A0A0H3JZ56;371;377;D;pdb;664
A0A0H3JZ56;378;492;S;pdb;664
A0A0H3JZ56;493;493;D;pdb;664
A0A0H3JZ56;494;579;S;pdb;664
A0A0H3JZ56;580;583;D;pdb;664
A0A0H3JZ56;584;662;S;pdb;664
A0A0H3JZ56;663;664;D;pdb;664
A0A0H3JZ73;1;1;D;pdb;130
A0A0H3JZ73;2;83;S;pdb;130
A0A0H3JZ73;84;130;D;pdb;130
A0A0H3JZG0;1;25;S;pdb;169
A0A0H3JZG0;26;35;D;pdb;169
A0A0H3JZG0;36;144;S;pdb;169
A0A0H3JZG0;145;158;D;pdb;169
A0A0H3JZG0;159;168;S;pdb;169
A0A0H3JZG0;169;169;D;pdb;169
A0A0H3JZJ4;2;190;S;pdb;192
A0A0H3JZJ4;191;192;D;pdb;192
A0A0H3JZW1;1;277;S;pdb;280
A0A0H3JZW1;278;280;D;pdb;280
A0A0H3JZY6;33;157;S;pdb;160
A0A0H3JZY6;158;160;D;pdb;160
A0A0H3K033;1;4;D;pdb;176
A0A0H3K033;5;173;S;pdb;176
A0A0H3K033;174;176;D;pdb;176
A0A0H3K044;1;264;S;pdb;264
A0A0H3K0B9;46;627;S;pdb;691
A0A0H3K0B9;628;628;D;pdb;691
A0A0H3K0B9;629;678;S;pdb;691
A0A0H3K0B9;679;691;D;pdb;691
A0A0H3K0M1;43;141;S;pdb;141
A0A0H3K0Y5;1;157;S;pdb;157
A0A0H3K0Z1;28;30;D;pdb;313
A0A0H3K0Z1;31;178;S;pdb;313
A0A0H3K0Z1;179;179;D;pdb;313
A0A0H3K0Z1;180;306;S;pdb;313
A0A0H3K164;1;19;S;pdb;336
A0A0H3K164;20;46;D;pdb;336
A0A0H3K164;47;332;S;pdb;336
A0A0H3K164;333;336;D;pdb;336
A0A0H3K174;2;285;S;pdb;286
A0A0H3K1U2;1;1;D;pdb;388
A0A0H3K1U2;2;388;S;pdb;388
A0A0H3K3S3;1;2;D;pdb;415
A0A0H3K3S3;3;415;S;pdb;415
A0A0H3K5M0;262;414;S;pdb;571
A0A0H3K6A3;109;114;D;pdb;308
A0A0H3K6A3;115;308;S;pdb;308
A0A0H3K6Z8;129;230;S;pdb;231
A0A0H3K6Z8;231;231;D;pdb;231
A0A0H3K7Y1;1;160;S;pdb;160
A0A0H3K9J4;1;38;S;pdb;148
A0A0H3K9J4;39;39;D;pdb;148
A0A0H3K9J4;40;77;S;pdb;148
A0A0H3K9J4;78;85;D;pdb;148
A0A0H3K9J4;86;98;S;pdb;148
A0A0H3K9U6;38;326;S;pdb;327
A0A0H3K9U6;327;327;D;pdb;327
A0A0H3K9Y6;1;1;D;pdb;336
A0A0H3K9Y6;2;336;S;pdb;336
A0A0H3K9Z0;1;3;D;pdb;259
A0A0H3K9Z0;4;121;S;pdb;259
A0A0H3K9Z0;122;131;D;pdb;259
A0A0H3K9Z0;132;258;S;pdb;259
A0A0H3K9Z0;259;259;D;pdb;259
A0A0H3KA72;7;142;S;pdb;148
A0A0H3KB22;1;1;D;pdb;210
A0A0H3KB22;2;210;S;pdb;210
A0A0H3KB98;15;181;S;pdb;181
A0A0H3KBY8;1;558;S;pdb;568
A0A0H3KBY8;559;568;D;pdb;568
A0A0H3KDL9;1;286;S;pdb;286
A0A0H3KFM7;1;374;S;pdb;374
A0A0H3KGN3;1;470;S;pdb;473
A0A0H3KGN3;471;473;D;pdb;473
A0A0H3KH80;2;333;S;pdb;333
A0A0H3KHT8;1;225;S;pdb;225
A0A0H3KJG7;1;29;D;pdb;316
A0A0H3KJG7;30;303;S;pdb;316
A0A0H3KJG7;304;306;D;pdb;316
A0A0H3KJG7;307;315;S;pdb;316
A0A0H3KJG7;316;316;D;pdb;316
A0A0H3KN52;45;302;S;pdb;302
A0A0H3KNC4;1;2;D;pdb;296
A0A0H3KNC4;3;289;S;pdb;296
A0A0H3KNC4;290;296;D;pdb;296
A0A0H3KNE7;1;258;S;pdb;258
A0A0H3KNM5;1;6;D;pdb;237
A0A0H3KNM5;7;237;S;pdb;237
A0A0H3KP92;1;431;S;pdb;877
A0A0H3KP92;432;438;D;pdb;877
A0A0H3KP92;439;860;S;pdb;877
A0A0H3KP92;861;877;D;pdb;877
A0A0H3KPC8;1;477;S;pdb;477
A0A0H3KPJ4;1;75;S;pdb;394
A0A0H3KPJ4;76;79;D;pdb;394
A0A0H3KPJ4;80;394;S;pdb;394
A0A0H3KPJ9;1;63;S;pdb;177
A0A0H3KPJ9;64;72;D;pdb;177
A0A0H3KPJ9;73;169;S;pdb;177
A0A0H3KPJ9;170;177;D;pdb;177
A0A0H3KRF1;1;13;D;pdb;426
A0A0H3KRF1;14;426;S;pdb;426
A0A0H3KRR5;1;135;S;pdb;359
A0A0H3KRR5;136;137;D;pdb;359
A0A0H3KRR5;138;359;S;pdb;359
A0A0H3KXJ8;1;1;D;pdb;311
A0A0H3KXJ8;2;311;S;pdb;311
A0A0H3LAM1;1;5;D;pdb;300
A0A0H3LAM1;6;300;S;pdb;300
A0A0H3LBN6;1;174;S;pdb;194
A0A0H3LBR3;1;6;D;pdb;99
A0A0H3LBR3;7;90;S;pdb;99
A0A0H3LBR3;91;99;D;pdb;99
A0A0H3LGE5;1;14;D;pdb;256
A0A0H3LGE5;15;256;S;pdb;256
A0A0H3LHY8;1;145;S;pdb;145
A0A0H3LJQ6;1;19;D;pdb;346
A0A0H3LJQ6;20;345;S;pdb;346
A0A0H3LJQ6;346;346;D;pdb;346
A0A0H3LJT0;1;101;S;pdb;102
A0A0H3LJT0;102;102;D;pdb;102
A0A0H3LK92;1;2;D;pdb;122
A0A0H3LK92;3;121;S;pdb;122
A0A0H3LK92;122;122;D;pdb;122
A0A0H3LKE5;1;1;D;pdb;219
A0A0H3LKE5;2;43;S;pdb;219
A0A0H3LKE5;44;51;D;pdb;219
A0A0H3LKE5;52;219;S;pdb;219
A0A0H3LKK6;318;670;S;pdb;701
A0A0H3LKK8;1;3;D;pdb;205
A0A0H3LKK8;4;205;S;pdb;205
A0A0H3LM39;1;51;D;pdb;309
A0A0H3LM39;52;147;S;pdb;309
A0A0H3LM39;148;163;D;pdb;309
A0A0H3LM39;164;277;S;pdb;309
A0A0H3LM39;278;285;D;pdb;309
A0A0H3LM39;286;308;S;pdb;309
A0A0H3LM39;309;309;D;pdb;309
A0A0H3LM73;24;25;D;pdb;343
A0A0H3LM73;26;342;S;pdb;343
A0A0H3LM73;343;343;D;pdb;343
A0A0H3LM82;2;5;D;pdb;382
A0A0H3LM82;6;22;S;pdb;382
A0A0H3LM82;23;33;D;pdb;382
A0A0H3LM82;34;371;S;pdb;382
A0A0H3LMU1;24;326;S;pdb;326
A0A0H3LP08;1;29;D;pdb;367
A0A0H3LP08;30;365;S;pdb;367
A0A0H3LP08;366;367;D;pdb;367
A0A0H3LPK2;1;24;D;pdb;324
A0A0H3LPK2;25;324;S;pdb;324
A0A0H3LPN1;1;233;S;pdb;233
A0A0H3LRN8;1;287;S;pdb;387
A0A0H3LRN8;288;293;D;pdb;387
A0A0H3LRN8;294;387;S;pdb;387
A0A0H3LS71;1;7;D;pdb;315
A0A0H3LS71;8;315;S;pdb;315
A0A0H3LT39;2;387;S;pdb;387
A0A0H3LTD0;1;192;S;pdb;192
A0A0H3LTZ0;1;96;S;pdb;96
A0A0H3LUS8;1;1;D;pdb;223
A0A0H3LUS8;2;24;S;pdb;223
A0A0H3LUS8;25;28;D;pdb;223
A0A0H3LUS8;29;218;S;pdb;223
A0A0H3LUS8;219;223;D;pdb;223
A0A0H3LUV4;1;1;D;pdb;264
A0A0H3LUV4;2;66;S;pdb;264
A0A0H3LUV4;67;85;D;pdb;264
A0A0H3LUV4;86;264;S;pdb;264
A0A0H3LUZ2;214;220;D;pdb;1065
A0A0H3LUZ2;221;340;S;pdb;1065
A0A0H3LV04;2;214;S;pdb;533
A0A0H3LV04;215;220;D;pdb;533
A0A0H3LV19;1;10;D;pdb;67
A0A0H3LV19;11;64;S;pdb;67
A0A0H3LV19;65;67;D;pdb;67
A0A0H3LVG3;23;41;D;pdb;186
A0A0H3LVG3;42;186;S;pdb;186
A0A0H3LVQ9;1;17;D;pdb;126
A0A0H3LVQ9;18;106;S;pdb;126
A0A0H3LVQ9;107;126;D;pdb;126
A0A0H3LW43;1;5;D;pdb;137
A0A0H3LW43;6;136;S;pdb;137
A0A0H3LW43;137;137;D;pdb;137
A0A0H3LWT6;1;91;S;pdb;245
A0A0H3LWT6;92;96;D;pdb;245
A0A0H3LWT6;97;140;S;pdb;245
A0A0H3LWT6;141;147;D;pdb;245
A0A0H3LWT6;148;244;S;pdb;245
A0A0H3LWT6;245;245;D;pdb;245
A0A0H3LWY9;1;2;D;pdb;463
A0A0H3LWY9;3;149;S;pdb;463
A0A0H3LWY9;150;150;D;pdb;463
A0A0H3LWY9;151;462;S;pdb;463
A0A0H3LWY9;463;463;D;pdb;463
A0A0H3LX24;1;1;D;pdb;172
A0A0H3LX24;2;115;S;pdb;172
A0A0H3LX24;116;172;D;pdb;172
A0A0H3LX82;1;1;D;pdb;405
A0A0H3LX82;2;404;S;pdb;405
A0A0H3LX82;405;405;D;pdb;405
A0A0H3LXD5;1;4;D;pdb;480
A0A0H3LXD5;5;478;S;pdb;480
A0A0H3LXD5;479;480;D;pdb;480
A0A0H3LYP5;1;103;S;pdb;110
A0A0H3LYP5;104;110;D;pdb;110
A0A0H3LYW6;98;259;S;pdb;259
A0A0H3LZE4;1;12;D;pdb;372
A0A0H3LZE4;13;372;S;pdb;372
A0A0H3LZG7;2;12;D;pdb;68
A0A0H3LZG7;13;68;S;pdb;68
A0A0H3M034;2;281;S;pdb;281
A0A0H3M079;1;135;S;pdb;145
A0A0H3M079;136;136;D;pdb;145
A0A0H3M2Q2;1;3;D;pdb;272
A0A0H3M2Q2;4;271;S;pdb;272
A0A0H3M2Q2;272;272;D;pdb;272
A0A0H3M323;1;3;D;pdb;229
A0A0H3M323;4;229;S;pdb;229
A0A0H3M325;1;2;D;pdb;140
A0A0H3M325;3;118;S;pdb;140
A0A0H3M325;119;119;D;pdb;140
A0A0H3M325;120;140;S;pdb;140
A0A0H3M3F4;179;302;S;pdb;409
A0A0H3M3F4;303;308;D;pdb;409
A0A0H3M3F4;309;409;S;pdb;409
A0A0H3M3R8;1;1;D;pdb;164
A0A0H3M3R8;2;164;S;pdb;164
A0A0H3M4F9;1;1;D;pdb;176
A0A0H3M4F9;2;174;S;pdb;176
A0A0H3M4F9;175;176;D;pdb;176
A0A0H3M4W2;1;476;S;pdb;476
A0A0H3M584;1;314;S;pdb;314
A0A0H3M6H9;1;10;D;pdb;372
A0A0H3M6H9;11;371;S;pdb;372
A0A0H3M6H9;372;372;D;pdb;372
A0A0H3M6V9;1;12;D;pdb;146
A0A0H3M6V9;13;139;S;pdb;146
A0A0H3M6V9;140;146;D;pdb;146
A0A0H3M6W8;1;1;D;pdb;263
A0A0H3M6W8;2;162;S;pdb;263
A0A0H3M6W8;163;164;D;pdb;263
A0A0H3M6W8;165;263;S;pdb;263
A0A0H3MBV9;1;196;S;pdb;196
A0A0H3MBY2;1;42;S;pdb;155
A0A0H3MBY2;43;53;D;pdb;155
A0A0H3MBY2;54;151;S;pdb;155
A0A0H3MBY2;152;155;D;pdb;155
A0A0H3MCJ9;1;150;S;pdb;150
A0A0H3MCR9;1;13;D;pdb;183
A0A0H3MCR9;14;46;S;pdb;183
A0A0H3MCR9;47;48;D;pdb;183
A0A0H3MCR9;49;65;S;pdb;183
A0A0H3MCR9;66;73;D;pdb;183
A0A0H3MCR9;74;109;S;pdb;183
A0A0H3MCR9;110;114;D;pdb;183
A0A0H3MCR9;115;180;S;pdb;183
A0A0H3MCR9;181;183;D;pdb;183
A0A0H3MDM0;22;167;S;pdb;649
A0A0H3MDM0;168;174;D;pdb;649
A0A0H3MDM0;175;242;S;pdb;649
A0A0H3MDM0;243;341;D;pdb;649
A0A0H3MDM0;342;488;S;pdb;649
A0A0H3MDM0;489;496;D;pdb;649
A0A0H3MDM0;497;644;S;pdb;649
A0A0H3MDM0;645;649;D;pdb;649
A0A0H3MDV9;353;427;S;pdb;651
A0A0H3MDV9;428;429;D;pdb;651
A0A0H3MDV9;430;522;S;pdb;651
A0A0H3MDV9;523;530;D;pdb;651
A0A0H3MDV9;531;589;S;pdb;651
A0A0H3MDV9;590;597;D;pdb;651
A0A0H3MDV9;598;650;S;pdb;651
A0A0H3MDV9;651;651;D;pdb;651
A0A0H3MDW1;2;111;S;pdb;227
A0A0H3MDW1;112;113;D;pdb;227
A0A0H3MGJ5;1;103;S;pdb;143
A0A0H3MGJ5;104;116;D;pdb;143
A0A0H3MH91;1;233;S;pdb;254
A0A0H3MH91;234;254;D;pdb;254
A0A0H3MQY4;1;5;D;pdb;207
A0A0H3MQY4;6;207;S;pdb;207
A0A0H3MRL9;1;121;S;pdb;134
A0A0H3MRL9;122;134;D;pdb;134
A0A0H3ND95;20;24;D;pdb;135
A0A0H3ND95;25;134;S;pdb;135
A0A0H3ND95;135;135;D;pdb;135
A0A0H3NLH8;1;1;D;pdb;91
A0A0H3NLH8;2;90;S;pdb;91
A0A0H3NLH8;91;91;D;pdb;91
A0A0H3NMP8;14;25;D;pdb;335
A0A0H3NMP8;26;335;S;pdb;335
A0A0H3NNJ4;1;329;S;pdb;329
A0A0H3NPR7;42;43;D;pdb;322
A0A0H3NPR7;44;310;S;pdb;322
A0A0H3NPR7;311;322;D;pdb;322
A0A0H3P9U7;18;238;S;pdb;372
A0A0H3P9U7;239;245;D;pdb;372
A0A0H3P9U7;246;367;S;pdb;372
A0A0H3P9U7;368;372;D;pdb;372
A0A0H3PA01;22;179;S;pdb;179
A0A0H3PBA4;33;42;D;pdb;513
A0A0H3PBA4;43;513;S;pdb;513
A0A0H3TLP8;1;133;S;pdb;134
A0A0H4B872;1;1;D;pdb;274
A0A0H4B872;2;274;S;pdb;274
A0A0H4ITX1;23;74;S;pdb;74
A0A0H4IUK8;26;289;S;pdb;293
A0A0H4IUK8;290;293;D;pdb;293
A0A0H4IWK3;176;181;D;pdb;331
A0A0H4IWK3;182;205;S;pdb;331
A0A0H4IWK3;206;222;D;pdb;331
A0A0H4IWK3;223;280;S;pdb;331
A0A0H4IWK3;281;289;D;pdb;331
A0A0H4IWK3;290;329;S;pdb;331
A0A0H4IWK3;330;331;D;pdb;331
A0A0H4TFU4;1;89;S;pdb;387
A0A0H4TFU4;90;98;D;pdb;387
A0A0H4TFU4;99;355;S;pdb;387
A0A0H4TFU4;356;357;D;pdb;387
A0A0H4TFU4;358;387;S;pdb;387
A0A0H4TXY1;1;89;S;pdb;385
A0A0H4TXY1;90;98;D;pdb;385
A0A0H4TXY1;99;385;S;pdb;385
A0A0H5BL38;47;369;S;pdb;369
A0A0H7H6M3;1;52;S;pdb;52
A0A0J1HJU0;1;487;S;pdb;487
A0A0J1HKB2;2;267;S;pdb;269
A0A0J1HKB2;268;268;D;pdb;269
A0A0J1HNC0;1;116;S;pdb;116
A0A0J1HRL9;1;1;D;pdb;435
A0A0J1HRL9;2;435;S;pdb;435
A0A0J1HW35;1;180;S;pdb;342
A0A0J1HW35;181;193;D;pdb;342
A0A0J1HW35;194;336;S;pdb;342
A0A0J1HW35;337;342;D;pdb;342
A0A0J1HY18;1;124;S;pdb;132
A0A0J1HY18;125;132;D;pdb;132
A0A0J1I0H1;1;292;S;pdb;292
A0A0J1I2E5;1;256;S;pdb;256
A0A0J1I435;1;90;S;pdb;90
A0A0J1KEN4;1;391;S;pdb;391
A0A0J1KER7;4;8;D;pdb;70
A0A0J1KER7;9;69;S;pdb;70
A0A0J1KKE5;1;285;S;pdb;285
A0A0J1PJ79;38;45;D;pdb;372
A0A0J1PJ79;46;314;S;pdb;372
A0A0J1PJ79;315;372;D;pdb;372
A0A0J4U551;1;19;D;pdb;477
A0A0J4U551;20;55;S;pdb;477
A0A0J4U551;56;111;D;pdb;477
A0A0J4U551;112;230;S;pdb;477
A0A0J4U551;231;232;D;pdb;477
A0A0J4U551;233;306;S;pdb;477
A0A0J4U551;307;313;D;pdb;477
A0A0J4U551;314;405;S;pdb;477
A0A0J4U551;406;415;D;pdb;477
A0A0J4U551;416;474;S;pdb;477
A0A0J4U551;475;477;D;pdb;477
A0A0J4VP90;24;333;S;pdb;333
A0A0J4W1Y0;20;169;S;pdb;196
A0A0J4W1Y0;170;196;D;pdb;196
A0A0J5Q3C4;1;278;S;pdb;278
A0A0J5SJF1;601;854;S;pdb;858
A0A0J5SJF1;855;858;D;pdb;858
A0A0J7XEF9;1;1;D;pdb;149
A0A0J7XEF9;2;147;S;pdb;149
A0A0J7XEF9;148;149;D;pdb;149
A0A0J8AIC3;1;222;S;pdb;222
A0A0J9WZ66;1;1;D;pdb;468
A0A0J9WZ66;2;468;S;pdb;468
A0A0J9WZA6;1;388;S;pdb;388
A0A0J9WZF0;1;6;D;pdb;627
A0A0J9WZF0;7;101;S;pdb;627
A0A0J9WZF0;102;107;D;pdb;627
A0A0J9WZF0;108;382;S;pdb;627
A0A0J9X157;1;4;D;pdb;456
A0A0J9X157;5;456;S;pdb;456
A0A0J9X178;1;49;S;pdb;204
A0A0J9X178;50;55;D;pdb;204
A0A0J9X178;56;202;S;pdb;204
A0A0J9X178;203;204;D;pdb;204
A0A0J9X1M8;1;1;D;pdb;465
A0A0J9X1M8;2;456;S;pdb;465
A0A0J9X1M8;457;465;D;pdb;465
A0A0J9X1Q5;1;371;D;pdb;853
A0A0J9X1Q5;372;745;S;pdb;853
A0A0J9X1Q5;746;764;D;pdb;853
A0A0J9X1Q5;765;853;S;pdb;853
A0A0J9X1X3;1;3;D;pdb;541
A0A0J9X1X3;4;512;S;pdb;541
A0A0J9X1X3;513;541;D;pdb;541
A0A0J9X1X4;1;214;S;pdb;214
A0A0J9X1X5;1;642;S;pdb;642
A0A0J9X1X6;1;6;D;pdb;293
A0A0J9X1X6;7;292;S;pdb;293
A0A0J9X1X6;293;293;D;pdb;293
A0A0J9X1X7;18;18;D;pdb;273
A0A0J9X1X7;19;273;S;pdb;273
A0A0J9X1Y0;18;18;D;pdb;273
A0A0J9X1Y0;19;273;S;pdb;273
A0A0J9X1Y2;1;339;S;pdb;339
A0A0J9X1Y7;1;281;S;pdb;281
A0A0J9X1Y8;1;6;D;pdb;169
A0A0J9X1Y8;7;169;S;pdb;169
A0A0J9X1Z0;1;448;S;pdb;448
A0A0J9X1Z1;1;6;D;pdb;435
A0A0J9X1Z1;7;87;S;pdb;435
A0A0J9X1Z1;88;91;D;pdb;435
A0A0J9X1Z1;92;434;S;pdb;435
A0A0J9X1Z1;435;435;D;pdb;435
A0A0J9X1Z2;1;1;D;pdb;302
A0A0J9X1Z2;2;294;S;pdb;302
A0A0J9X1Z3;1;37;D;pdb;545
A0A0J9X1Z3;38;539;S;pdb;545
A0A0J9X1Z3;540;545;D;pdb;545
A0A0J9X1Z4;1;1;D;pdb;240
A0A0J9X1Z4;2;87;S;pdb;240
A0A0J9X1Z4;88;92;D;pdb;240
A0A0J9X1Z4;93;136;S;pdb;240
A0A0J9X1Z4;137;143;D;pdb;240
A0A0J9X1Z4;144;180;S;pdb;240
A0A0J9X1Z4;181;205;D;pdb;240
A0A0J9X1Z4;206;233;S;pdb;240
A0A0J9X1Z4;234;240;D;pdb;240
A0A0J9X1Z5;1;2;D;pdb;190
A0A0J9X1Z5;3;67;S;pdb;190
A0A0J9X1Z5;68;92;D;pdb;190
A0A0J9X1Z5;93;119;S;pdb;190
A0A0J9X1Z5;120;130;D;pdb;190
A0A0J9X1Z5;131;179;S;pdb;190
A0A0J9X1Z5;180;182;D;pdb;190
A0A0J9X1Z6;1;7;D;pdb;171
A0A0J9X1Z6;8;171;S;pdb;171
A0A0J9X1Z8;1;6;D;pdb;466
A0A0J9X1Z8;7;465;S;pdb;466
A0A0J9X1Z8;466;466;D;pdb;466
A0A0J9X1Z9;4;4;D;pdb;210
A0A0J9X1Z9;5;135;S;pdb;210
A0A0J9X1Z9;136;149;D;pdb;210
A0A0J9X1Z9;150;209;S;pdb;210
A0A0J9X1Z9;210;210;D;pdb;210
A0A0J9X200;1;2;D;pdb;358
A0A0J9X200;3;178;S;pdb;358
A0A0J9X200;179;180;D;pdb;358
A0A0J9X200;181;347;S;pdb;358
A0A0J9X200;348;358;D;pdb;358
A0A0J9X201;3;232;S;pdb;294
A0A0J9X201;233;249;D;pdb;294
A0A0J9X201;250;285;S;pdb;294
A0A0J9X201;286;286;D;pdb;294
A0A0J9X221;1;188;S;pdb;188
A0A0J9X224;1;120;S;pdb;120
A0A0J9X241;1;173;S;pdb;173
A0A0J9X243;1;6;D;pdb;379
A0A0J9X243;7;379;S;pdb;379
A0A0J9X245;1;170;S;pdb;181
A0A0J9X245;171;181;D;pdb;181
A0A0J9X246;1;4;D;pdb;334
A0A0J9X246;5;329;S;pdb;334
A0A0J9X246;330;334;D;pdb;334
A0A0J9X248;1;4;D;pdb;334
A0A0J9X248;5;329;S;pdb;334
A0A0J9X248;330;334;D;pdb;334
A0A0J9X249;1;168;S;pdb;181
A0A0J9X249;169;181;D;pdb;181
A0A0J9X250;1;3;D;pdb;327
A0A0J9X250;4;322;S;pdb;327
A0A0J9X250;323;327;D;pdb;327
A0A0J9X251;1;172;S;pdb;182
A0A0J9X251;173;182;D;pdb;182
A0A0J9X252;1;3;D;pdb;327
A0A0J9X252;4;322;S;pdb;327
A0A0J9X252;323;327;D;pdb;327
A0A0J9X253;1;172;S;pdb;174
A0A0J9X253;173;174;D;pdb;174
A0A0J9X260;1;251;S;pdb;251
A0A0J9X262;1;10;D;pdb;523
A0A0J9X262;11;523;S;pdb;523
A0A0J9X263;1;84;S;pdb;84
A0A0J9X267;1;173;S;pdb;180
A0A0J9X267;174;180;D;pdb;180
A0A0J9X268;1;2;D;pdb;333
A0A0J9X268;3;332;S;pdb;333
A0A0J9X268;333;333;D;pdb;333
A0A0J9X276;7;28;S;pdb;163
A0A0J9X276;29;37;D;pdb;163
A0A0J9X276;38;156;S;pdb;163
A0A0J9X276;157;163;D;pdb;163
A0A0J9X278;1;329;S;pdb;329
A0A0J9X279;1;152;S;pdb;258
A0A0J9X279;153;161;D;pdb;258
A0A0J9X279;162;258;S;pdb;258
A0A0J9X283;1;1;D;pdb;294
A0A0J9X283;3;286;S;pdb;294
A0A0J9X284;1;28;D;pdb;385
A0A0J9X284;29;367;S;pdb;385
A0A0J9X285;1;118;S;pdb;177
A0A0J9X285;119;128;D;pdb;177
A0A0J9X285;129;159;S;pdb;177
A0A0J9X285;160;177;D;pdb;177
A0A0J9X288;1;1;D;pdb;284
A0A0J9X288;2;280;S;pdb;284
A0A0J9X288;281;284;D;pdb;284
A0A0J9X290;5;9;D;pdb;165
A0A0J9X290;10;154;S;pdb;165
A0A0J9X290;155;165;D;pdb;165
A0A0J9Y762;18;221;S;pdb;221
A0A0K0K1A5;19;21;D;pdb;114
A0A0K0K1A5;22;114;S;pdb;114
A0A0K0MJ13;1;134;S;pdb;134
A0A0K0MJN3;1;132;S;pdb;132
A0A0K0PTR1;1;3;D;pdb;388
A0A0K0PTR1;4;387;S;pdb;388
A0A0K0PTR1;388;388;D;pdb;388
A0A0K0PV22;20;347;S;pdb;347
A0A0K0Q8K4;1;3;D;pdb;248
A0A0K0Q8K4;4;247;S;pdb;248
A0A0K0Q8K4;248;248;D;pdb;248
A0A0K0VJM8;1;245;S;pdb;245
A0A0K0VJM9;1;248;S;pdb;249
A0A0K0VJM9;249;249;D;pdb;249
A0A0K0XHU0;1;3;D;pdb;178
A0A0K0XHU0;4;178;S;pdb;178
A0A0K1H6P9;43;122;S;pdb;845
A0A0K1H6P9;203;308;S;pdb;845
A0A0K1H6P9;316;320;S;pdb;845
A0A0K1H6P9;328;481;S;pdb;845
A0A0K1H6P9;482;483;D;pdb;845
A0A0K1LUI9;340;511;S;pdb;560
A0A0K2E2J2;1009;1189;S;pdb;1699
A0A0K2H586;1;167;S;pdb;1187
A0A0K2H586;168;169;D;pdb;1187
A0A0K2H586;463;712;S;pdb;1187
A0A0K2H586;713;719;D;pdb;1187
A0A0K2H6I1;1;2;D;pdb;461
A0A0K2H6I1;3;172;S;pdb;461
A0A0K2H6I1;173;189;D;pdb;461
A0A0K2H6I1;190;288;S;pdb;461
A0A0K2H6I1;289;300;D;pdb;461
A0A0K2H973;1;3;D;pdb;467
A0A0K2H973;4;207;S;pdb;467
A0A0K2H973;208;211;D;pdb;467
A0A0K2H973;212;422;S;pdb;467
A0A0K2H9D8;1;1;D;pdb;248
A0A0K2H9D8;2;114;S;pdb;248
A0A0K2H9D8;115;117;D;pdb;248
A0A0K2H9D8;118;248;S;pdb;248
A0A0K2JL82;1;14;D;pdb;476
A0A0K2JL82;15;219;S;pdb;476
A0A0K2JL82;220;226;D;pdb;476
A0A0K2JL82;227;295;S;pdb;476
A0A0K2JL82;296;305;D;pdb;476
A0A0K2JL82;306;471;S;pdb;476
A0A0K2JL82;472;476;D;pdb;476
A0A0K2VM55;29;128;S;pdb;432
A0A0K2VM55;129;130;D;pdb;432
A0A0K2VM55;131;427;S;pdb;432
A0A0K6ITW2;1;27;D;pdb;779
A0A0K6ITW2;28;443;S;pdb;779
A0A0K6ITW2;444;445;D;pdb;779
A0A0K8P6T7;1;26;D;pdb;290
A0A0K8P6T7;27;290;S;pdb;290
A0A0L7KHE6;87;605;S;pdb;607
A0A0L7M119;83;85;D;pdb;606
A0A0L7M119;86;604;S;pdb;606
A0A0M0A2X5;1;217;S;pdb;217
A0A0M2ZSQ6;1;4;D;pdb;116
A0A0M2ZSQ6;5;69;S;pdb;116
A0A0M2ZSQ6;70;73;D;pdb;116
A0A0M2ZSQ6;74;108;S;pdb;116
A0A0M2ZSQ6;109;116;D;pdb;116
A0A0M3GW31;1;1;D;pdb;258
A0A0M3GW31;2;258;S;pdb;258
A0A0M3GZJ1;1;5;D;pdb;259
A0A0M3GZJ1;6;166;S;pdb;259
A0A0M3GZJ1;167;174;D;pdb;259
A0A0M3GZJ1;175;259;S;pdb;259
A0A0M3KKU5;1;170;S;pdb;170
A0A0M3KKU6;1;3;D;pdb;415
A0A0M3KKU6;4;414;S;pdb;415
A0A0M3KKU6;415;415;D;pdb;415
A0A0M3KKU7;1;1;D;pdb;208
A0A0M3KKU7;2;194;S;pdb;208
A0A0M3KKU7;195;208;D;pdb;208
A0A0M3KKU8;1;169;S;pdb;169
A0A0M3KKV1;1;8;D;pdb;394
A0A0M3KKV1;9;46;S;pdb;394
A0A0M3KKV1;47;56;D;pdb;394
A0A0M3KKV1;57;394;S;pdb;394
A0A0M3KKV2;1;1;D;pdb;282
A0A0M3KKV2;2;279;S;pdb;282
A0A0M3KKV2;280;282;D;pdb;282
A0A0M3KKV6;1;140;S;pdb;448
A0A0M3KKV6;141;148;D;pdb;448
A0A0M3KKV6;149;323;S;pdb;448
A0A0M3KKV6;324;324;D;pdb;448
A0A0M3KKV6;325;342;S;pdb;448
A0A0M3KKV6;343;350;D;pdb;448
A0A0M3KKV6;351;426;S;pdb;448
A0A0M3KKV7;1;356;S;pdb;356
A0A0M3KKV8;1;73;S;pdb;276
A0A0M3KKV8;74;80;D;pdb;276
A0A0M3KKV8;81;262;S;pdb;276
A0A0M3KKV8;263;264;D;pdb;276
A0A0M3KKW0;1;331;S;pdb;332
A0A0M3KKW0;332;332;D;pdb;332
A0A0M3KKW1;1;350;S;pdb;351
A0A0M3KKW1;351;351;D;pdb;351
A0A0M3KKW2;1;332;S;pdb;332
A0A0M3KKW3;1;2;D;pdb;300
A0A0M3KKW3;3;299;S;pdb;300
A0A0M3KKW3;300;300;D;pdb;300
A0A0M3KKW6;1;218;S;pdb;225
A0A0M3KKW6;219;225;D;pdb;225
A0A0M3KKW7;1;253;S;pdb;261
A0A0M3KKW9;1;186;S;pdb;353
A0A0M3KKW9;187;190;D;pdb;353
A0A0M3KKW9;191;265;S;pdb;353
A0A0M3KKW9;266;266;D;pdb;353
A0A0M3KKW9;267;353;S;pdb;353
A0A0M3KKX1;1;157;S;pdb;157
A0A0M3KKX3;1;135;S;pdb;193
A0A0M3KKX3;136;138;D;pdb;193
A0A0M3KKX3;139;179;S;pdb;193
A0A0M3KKX3;180;193;D;pdb;193
A0A0M3KKX4;1;100;S;pdb;109
A0A0M3KKX4;101;101;D;pdb;109
A0A0M3KKX5;1;2;D;pdb;150
A0A0M3KKX5;3;150;S;pdb;150
A0A0M3KKX7;1;151;S;pdb;151
A0A0M3KKX8;1;141;S;pdb;141
A0A0M3KKX9;1;2;D;pdb;224
A0A0M3KKX9;3;224;S;pdb;224
A0A0M3KKY0;1;17;D;pdb;236
A0A0M3KKY0;18;236;S;pdb;236
A0A0M3KKY1;1;5;D;pdb;218
A0A0M3KKY1;6;218;S;pdb;218
A0A0M3KKY6;1;1;D;pdb;282
A0A0M3KKY6;2;279;S;pdb;282
A0A0M3KKY6;280;282;D;pdb;282
A0A0M3KKY8;2;103;S;pdb;292
A0A0M3KKY8;104;112;D;pdb;292
A0A0M3KKY8;113;287;S;pdb;292
A0A0M3KKY9;3;169;S;pdb;171
A0A0M3KKZ0;1;330;S;pdb;331
A0A0M3KKZ0;331;331;D;pdb;331
A0A0M3KKZ1;1;3;D;pdb;519
A0A0M3KKZ1;4;225;S;pdb;519
A0A0M3KKZ1;226;231;D;pdb;519
A0A0M3KKZ1;232;358;S;pdb;519
A0A0M3KKZ1;359;368;D;pdb;519
A0A0M3KKZ1;369;502;S;pdb;519
A0A0M3KKZ1;503;511;D;pdb;519
A0A0M3KKZ2;1;140;S;pdb;140
A0A0M3KKZ3;1;401;S;pdb;490
A0A0M3KKZ3;402;411;D;pdb;490
A0A0M3KKZ3;412;471;S;pdb;490
A0A0M3KKZ3;472;490;D;pdb;490
A0A0M3KKZ4;1;401;S;pdb;490
A0A0M3KKZ4;402;411;D;pdb;490
A0A0M3KKZ4;412;471;S;pdb;490
A0A0M3KKZ4;472;490;D;pdb;490
A0A0M3KKZ6;1;12;D;pdb;278
A0A0M3KKZ6;13;278;S;pdb;278
A0A0M3KKZ8;1;12;D;pdb;278
A0A0M3KKZ8;13;278;S;pdb;278
A0A0M3KKZ9;1;2;D;pdb;327
A0A0M3KKZ9;3;327;S;pdb;327
A0A0M3KL00;4;210;S;pdb;210
A0A0M3KL01;1;3;D;pdb;252
A0A0M3KL01;4;251;S;pdb;252
A0A0M3KL01;252;252;D;pdb;252
A0A0M3KL03;1;1;S;pdb;314
A0A0M3KL03;2;9;D;pdb;314
A0A0M3KL03;10;314;S;pdb;314
A0A0M3KL04;1;332;S;pdb;335
A0A0M3KL04;333;335;D;pdb;335
A0A0M3KL05;1;11;D;pdb;1578
A0A0M3KL05;12;24;S;pdb;1578
A0A0M3KL05;25;33;D;pdb;1578
A0A0M3KL05;34;71;S;pdb;1578
A0A0M3KL05;72;76;D;pdb;1578
A0A0M3KL05;77;262;S;pdb;1578
A0A0M3KL05;263;272;D;pdb;1578
A0A0M3KL05;273;474;S;pdb;1578
A0A0M3KL05;475;477;D;pdb;1578
A0A0M3KL05;478;515;S;pdb;1578
A0A0M3KL05;516;522;D;pdb;1578
A0A0M3KL05;523;673;S;pdb;1578
A0A0M3KL05;674;688;D;pdb;1578
A0A0M3KL05;689;1577;S;pdb;1578
A0A0M3KL05;1578;1578;D;pdb;1578
A0A0M3KL06;1;85;S;pdb;85
A0A0M3KL07;4;7;D;pdb;137
A0A0M3KL07;8;128;S;pdb;137
A0A0M3KL07;129;137;D;pdb;137
A0A0M3KL08;4;6;D;pdb;137
A0A0M3KL08;7;128;S;pdb;137
A0A0M3KL08;129;137;D;pdb;137
A0A0M3KL09;1;179;S;pdb;179
A0A0M3KL10;1;1;D;pdb;90
A0A0M3KL10;2;87;S;pdb;90
A0A0M3KL10;88;90;D;pdb;90
A0A0M3KL11;1;47;D;pdb;129
A0A0M3KL11;48;79;S;pdb;129
A0A0M3KL11;80;101;D;pdb;129
A0A0M3KL11;102;126;S;pdb;129
A0A0M3KL11;127;129;D;pdb;129
A0A0M3KL12;1;154;S;pdb;154
A0A0M3KL13;1;3;D;pdb;97
A0A0M3KL13;4;94;S;pdb;97
A0A0M3KL13;95;97;D;pdb;97
A0A0M3KL14;29;58;D;pdb;243
A0A0M3KL14;59;93;S;pdb;243
A0A0M3KL14;94;102;D;pdb;243
A0A0M3KL14;103;242;S;pdb;243
A0A0M3KL14;243;243;D;pdb;243
A0A0M3KL15;1;240;S;pdb;240
A0A0M3KL16;1;33;D;pdb;295
A0A0M3KL16;34;274;S;pdb;295
A0A0M3KL16;275;295;D;pdb;295
A0A0M3KL17;1;1;D;pdb;240
A0A0M3KL17;2;240;S;pdb;240
A0A0M3KL18;1;5;D;pdb;255
A0A0M3KL18;6;255;S;pdb;255
A0A0M3KL20;1;6;D;pdb;234
A0A0M3KL20;7;234;S;pdb;234
A0A0M3KL21;1;5;D;pdb;273
A0A0M3KL21;6;267;S;pdb;273
A0A0M3KL21;268;273;D;pdb;273
A0A0M3KL23;3;100;S;pdb;293
A0A0M3KL23;101;101;D;pdb;293
A0A0M3KL23;102;170;S;pdb;293
A0A0M3KL23;171;175;D;pdb;293
A0A0M3KL23;176;201;S;pdb;293
A0A0M3KL23;202;213;D;pdb;293
A0A0M3KL23;214;292;S;pdb;293
A0A0M3KL23;293;293;D;pdb;293
A0A0M3KL26;1;293;S;pdb;301
A0A0M3KL26;294;295;D;pdb;301
A0A0M3KL28;1;2;D;pdb;246
A0A0M3KL28;3;246;S;pdb;246
A0A0M3KL30;1;141;S;pdb;141
A0A0M3KL31;1;142;S;pdb;142
A0A0M3KL32;1;10;D;pdb;238
A0A0M3KL32;11;228;S;pdb;238
A0A0M3KL32;229;238;D;pdb;238
A0A0M3KL33;1;214;S;pdb;214
A0A0M3KL34;1;2;D;pdb;231
A0A0M3KL34;3;61;S;pdb;231
A0A0M3KL34;64;231;S;pdb;231
A0A0M3KL35;1;1;D;pdb;106
A0A0M3KL35;2;106;S;pdb;106
A0A0M3KL36;1;27;D;pdb;352
A0A0M3KL36;28;64;S;pdb;352
A0A0M3KL36;65;68;D;pdb;352
A0A0M3KL36;69;352;S;pdb;352
A0A0M3KL37;1;2;D;pdb;357
A0A0M3KL37;3;357;S;pdb;357
A0A0M3KL39;4;130;S;pdb;137
A0A0M3KL39;131;137;D;pdb;137
A0A0M3KL40;1;496;S;pdb;496
A0A0M3KL41;1;496;S;pdb;496
A0A0M3KL42;1;2;D;pdb;197
A0A0M3KL42;3;197;S;pdb;197
A0A0M3KL43;3;5;D;pdb;210
A0A0M3KL43;6;210;S;pdb;210
A0A0M3KL44;1;795;S;pdb;795
A0A0M3KL45;1;602;S;pdb;792
A0A0M3KL45;603;608;D;pdb;792
A0A0M3KL45;609;646;S;pdb;792
A0A0M3KL45;647;648;D;pdb;792
A0A0M3KL45;649;670;S;pdb;792
A0A0M3KL45;671;679;D;pdb;792
A0A0M3KL45;680;692;S;pdb;792
A0A0M3KL45;693;703;D;pdb;792
A0A0M3KL45;704;792;S;pdb;792
A0A0M3KL46;1;242;S;pdb;242
A0A0M3KL47;1;245;S;pdb;245
A0A0M3KL48;1;226;S;pdb;236
A0A0M3KL48;227;236;D;pdb;236
A0A0M3KL49;1;218;S;pdb;218
A0A0M3KL50;1;180;S;pdb;181
A0A0M3KL50;181;181;D;pdb;181
A0A0M3KL51;1;326;S;pdb;362
A0A0M3KL64;1;326;S;pdb;326
A0A0M3KL65;1;171;S;pdb;171
A0A0M3KL68;1;395;S;pdb;395
A0A0M3KL72;1;2;D;pdb;262
A0A0M3KL72;3;26;S;pdb;262
A0A0M3KL72;27;28;D;pdb;262
A0A0M3KL72;29;53;S;pdb;262
A0A0M3KL72;54;60;D;pdb;262
A0A0M3KL72;61;148;S;pdb;262
A0A0M3KL72;149;152;D;pdb;262
A0A0M3KL72;153;166;S;pdb;262
A0A0M3KL72;167;262;D;pdb;262
A0A0M3PN85;1;269;S;pdb;276
A0A0M3PNA2;1;1;D;pdb;271
A0A0M3PNA2;2;270;S;pdb;271
A0A0M3PNA2;271;271;D;pdb;271
A0A0M3Q1Q3;1;10;D;pdb;542
A0A0M3Q1Q3;11;518;S;pdb;542
A0A0M3Q1Q3;519;527;D;pdb;542
A0A0M3Q1Q3;528;542;S;pdb;542
A0A0M3U1T9;21;517;S;pdb;517
A0A0M4AMQ0;1;269;S;pdb;271
A0A0M4AUH6;2;116;S;pdb;119
A0A0M4AUH6;117;119;D;pdb;119
A0A0M4AV81;1;270;S;pdb;272
A0A0M4AV81;271;272;D;pdb;272
A0A0M4FJ81;1;39;D;pdb;322
A0A0M4FJ81;40;320;S;pdb;322
A0A0M4FJ81;321;322;D;pdb;322
A0A0M4HL56;1;320;S;pdb;320
A0A0M4UW33;42;383;S;pdb;383
A0A0M5I297;1;271;S;pdb;271
A0A0M7H8A9;23;351;S;pdb;351
A0A0N0Y601;844;844;D;pdb;2338
A0A0N0Y601;845;1278;S;pdb;2338
A0A0N0Y601;1279;1287;D;pdb;2338
A0A0N5DEJ7;25;26;D;pdb;211
A0A0N5DEJ7;27;211;S;pdb;211
A0A0N7FW12;1;259;S;pdb;259
A0A0N7IFL6;28;35;D;pdb;613
A0A0N7IFL6;36;525;S;pdb;613
A0A0N7IFL6;526;613;D;pdb;613
A0A0N8J336;1;22;S;pdb;117
A0A0N8J336;23;23;D;pdb;117
A0A0N8J336;24;107;S;pdb;117
A0A0N8J336;108;110;D;pdb;117
A0A0N8J9U9;1;315;S;pdb;445
A0A0N9JT91;22;296;S;pdb;361
A0A0N9JZ32;27;53;D;pdb;474
A0A0N9JZ32;54;325;S;pdb;474
A0A0N9JZ32;326;342;D;pdb;474
A0A0N9JZ32;343;472;S;pdb;474
A0A0N9JZ32;473;474;D;pdb;474
A0A0N9RDU4;346;518;S;pdb;566
A0A0N9RDU4;519;519;D;pdb;566
A0A0P0DZ84;31;34;D;pdb;273
A0A0P0DZ84;35;273;S;pdb;273
A0A0P0E482;1;150;S;pdb;150
A0A0P0QFX8;71;78;D;pdb;466
A0A0P0QFX8;79;270;S;pdb;466
A0A0P0QFX8;271;272;D;pdb;466
A0A0P6K566;405;454;S;pdb;938
A0A0Q0CD50;1;22;D;pdb;239
A0A0Q0CD50;23;239;S;pdb;239
A0A0Q0R232;1;207;S;pdb;222
A0A0Q0R232;208;222;D;pdb;222
A0A0Q0UXS2;1;3;D;pdb;33
A0A0Q0UXS2;4;33;S;pdb;33
A0A0Q1P5T2;28;222;S;pdb;339
A0A0Q1P5T2;223;223;D;pdb;339
A0A0Q1P5T2;224;300;S;pdb;339
A0A0Q1P5T2;301;304;D;pdb;339
A0A0Q1P5T2;305;321;S;pdb;339
A0A0Q1P5T2;322;322;D;pdb;339
A0A0Q1P5T2;323;339;S;pdb;339
A0A0Q2XKL6;1;166;S;pdb;166
A0A0Q3EUQ3;1;14;D;pdb;766
A0A0Q3EUQ3;15;766;S;pdb;766
A0A0Q9HY32;1;2;D;pdb;80
A0A0Q9HY32;3;80;S;pdb;80
A0A0Q9UXH6;1;1;D;pdb;476
A0A0Q9UXH6;2;474;S;pdb;476
A0A0R0VXX6;1;418;S;pdb;418
A0A0R1IQH8;1;2;D;pdb;469
A0A0R1IQH8;3;469;S;pdb;469
A0A0R4I961;1;279;S;pdb;279
A0A0R4I962;2;218;S;pdb;219
A0A0R4I962;219;219;D;pdb;219
A0A0R4I963;1;101;S;pdb;101
A0A0R4I965;1;219;S;pdb;232
A0A0R4I965;220;223;D;pdb;232
A0A0R4I967;1;2;D;pdb;427
A0A0R4I967;3;427;S;pdb;427
A0A0R4I968;1;19;S;pdb;157
A0A0R4I968;20;24;D;pdb;157
A0A0R4I968;25;157;S;pdb;157
A0A0R4I970;1;392;S;pdb;400
A0A0R4I973;1;255;S;pdb;256
A0A0R4I973;256;256;D;pdb;256
A0A0R4I977;1;141;S;pdb;141
A0A0R4I978;1;146;S;pdb;146
A0A0R4I979;1;2;D;pdb;236
A0A0R4I979;3;226;S;pdb;236
A0A0R4I979;227;236;D;pdb;236
A0A0R4I980;1;3;D;pdb;223
A0A0R4I980;4;223;S;pdb;223
A0A0R4I981;1;220;S;pdb;222
A0A0R4I981;221;222;D;pdb;222
A0A0R4I985;1;1;D;pdb;223
A0A0R4I985;2;223;S;pdb;223
A0A0R4I987;1;2;D;pdb;177
A0A0R4I987;3;176;S;pdb;177
A0A0R4I987;177;177;D;pdb;177
A0A0R4I988;1;109;S;pdb;110
A0A0R4I988;110;110;D;pdb;110
A0A0R4I990;1;9;D;pdb;405
A0A0R4I990;10;405;S;pdb;405
A0A0R4I993;1;440;S;pdb;450
A0A0R4I993;441;450;D;pdb;450
A0A0R4I995;1;431;S;pdb;445
A0A0R4I995;432;445;D;pdb;445
A0A0R4I997;1;253;S;pdb;372
A0A0R4I997;254;255;D;pdb;372
A0A0R4I997;256;372;S;pdb;372
A0A0R4I999;1;3;D;pdb;399
A0A0R4I999;4;214;S;pdb;399
A0A0R4I999;215;220;D;pdb;399
A0A0R4I999;221;241;S;pdb;399
A0A0R4I999;242;247;D;pdb;399
A0A0R4I999;248;267;S;pdb;399
A0A0R4I999;268;275;D;pdb;399
A0A0R4I999;276;399;S;pdb;399
A0A0R4IA99;859;868;D;pdb;1144
A0A0R4IA99;869;1092;S;pdb;1144
A0A0R4IA99;1093;1095;D;pdb;1144
A0A0R4IA99;1096;1144;S;pdb;1144
A0A0R4IKJ1;178;396;S;pdb;721
A0A0R4IKJ1;397;400;D;pdb;721
A0A0R4IKJ1;401;487;S;pdb;721
A0A0R4IKJ1;488;489;D;pdb;721
A0A0R4IKJ1;490;627;S;pdb;721
A0A0R4IKJ1;628;632;D;pdb;721
A0A0R4IKJ1;633;673;S;pdb;721
A0A0R4J6H0;132;140;D;pdb;464
A0A0R4J6H0;141;261;S;pdb;464
A0A0R4J6H0;262;268;D;pdb;464
A0A0R5NGA4;1;318;S;pdb;318
A0A0R5P8X1;1;93;S;pdb;93
A0A0R5TXT5;19;335;S;pdb;560
A0A0R5TXT5;336;339;D;pdb;560
A0A0R6L508;200;215;D;pdb;541
A0A0R6L508;216;541;S;pdb;541
A0A0R9P931;71;161;D;pdb;445
A0A0R9P931;162;436;S;pdb;445
A0A0R9P931;437;445;D;pdb;445
A0A0S1LJ33;12;12;D;pdb;499
A0A0S1LJ33;13;495;S;pdb;499
A0A0S1VWZ1;90;201;S;pdb;1148
A0A0S2E5N6;5;122;S;pdb;122
A0A0S2FD35;1;9;D;pdb;341
A0A0S2FD35;10;341;S;pdb;341
A0A0S2GKZ1;20;254;S;pdb;254
A0A0S4MEX1;41;41;D;pdb;448
A0A0S4MEX1;43;44;D;pdb;448
A0A0S4MEX1;45;445;S;pdb;448
A0A0S4MEX1;446;448;D;pdb;448
A0A0S4TLR1;2;91;S;pdb;91
A0A0S4VB05;81;420;S;pdb;420
A0A0S7ASE9;14;271;S;pdb;280
A0A0S7ASE9;272;276;D;pdb;280
A0A0S7ASE9;277;280;S;pdb;280
A0A0S7E9S6;1;1;D;pdb;549
A0A0S7E9S6;2;542;S;pdb;549
A0A0S7E9S6;543;549;D;pdb;549
A0A0T7JX40;25;39;D;pdb;491
A0A0T7JX40;40;491;S;pdb;491
A0A0T8N286;1;63;D;pdb;152
A0A0T8N286;64;152;S;pdb;152
A0A0T9S5Q1;2;9;D;pdb;344
A0A0T9S5Q1;10;35;S;pdb;344
A0A0T9S5Q1;36;44;D;pdb;344
A0A0T9S5Q1;45;90;S;pdb;344
A0A0T9S5Q1;91;108;D;pdb;344
A0A0T9S5Q1;109;187;S;pdb;344
A0A0T9S5Q1;188;245;D;pdb;344
A0A0T9S5Q1;246;343;S;pdb;344
A0A0T9S5Q1;344;344;D;pdb;344
A0A0T9S5R5;2;44;D;pdb;411
A0A0T9S5R5;45;161;S;pdb;411
A0A0T9S5R5;162;163;D;pdb;411
A0A0T9S5R5;164;410;S;pdb;411
A0A0T9S5R5;411;411;D;pdb;411
A0A0T9SEJ2;1;4;D;pdb;244
A0A0T9SEJ2;5;92;S;pdb;244
A0A0T9SEJ2;93;94;D;pdb;244
A0A0T9SEJ2;95;169;S;pdb;244
A0A0T9SEJ2;170;179;D;pdb;244
A0A0T9SSV9;2;4;D;pdb;366
A0A0T9SSV9;5;359;S;pdb;366
A0A0T9SSV9;360;366;D;pdb;366
A0A0T9WNE5;2;396;S;pdb;396
A0A0U1MUE2;322;323;D;pdb;661
A0A0U1MUE2;324;657;S;pdb;661
A0A0U1MUE2;658;661;D;pdb;661
A0A0U1QTI9;2;387;S;pdb;387
A0A0U1QVR9;92;97;D;pdb;309
A0A0U1QVR9;98;288;S;pdb;309
A0A0U1QVR9;289;309;D;pdb;309
A0A0U1R0I0;2448;2795;S;pdb;2795
A0A0U1RIH2;36;36;D;pdb;162
A0A0U1RIH2;37;157;S;pdb;162
A0A0U1RIH2;158;162;D;pdb;162
A0A0U1RIH4;1;114;S;pdb;395
A0A0U1RIH4;115;116;D;pdb;395
A0A0U1RIH4;117;395;S;pdb;395
A0A0U1ZL01;43;57;S;pdb;546
A0A0U1ZL01;61;135;S;pdb;546
A0A0U1ZL01;136;137;D;pdb;546
A0A0U1ZL01;138;140;S;pdb;546
A0A0U1ZL01;143;304;S;pdb;546
A0A0U1ZL01;307;310;S;pdb;546
A0A0U1ZL01;313;536;S;pdb;546
A0A0U2E2J7;31;35;D;pdb;247
A0A0U2E2J7;36;247;S;pdb;247
A0A0U2GPI9;6433;6773;S;pdb;7078
A0A0U2GPI9;6774;6775;D;pdb;7078
A0A0U3AGT1;1;2;D;pdb;287
A0A0U3AGT1;3;287;S;pdb;287
A0A0U3FHU0;1;3;D;pdb;87
A0A0U3FHU0;4;83;S;pdb;87
A0A0U3FHU0;84;87;D;pdb;87
A0A0U3FSM8;588;592;D;pdb;3423
A0A0U3FSM8;593;694;S;pdb;3423
A0A0U3FSM8;695;697;D;pdb;3423
A0A0U3H1E6;1;5;D;pdb;207
A0A0U3H1E6;6;207;S;pdb;207
A0A0U3JM87;144;174;S;pdb;174
A0A0U3TLJ6;43;69;S;pdb;71
A0A0U4DG08;964;969;D;pdb;3423
A0A0U4DG08;970;1145;S;pdb;3423
A0A0U4DG08;1146;1146;D;pdb;3423
A0A0U4DG08;1674;1679;D;pdb;3423
A0A0U4DG08;1680;2119;S;pdb;3423
A0A0U4HUZ5;1;8;D;pdb;146
A0A0U4HUZ5;9;146;S;pdb;146
A0A0U4QBJ6;1;447;S;pdb;447
A0A0U4WRC5;2;516;S;pdb;516
A0A0U5I168;57;57;S;pdb;146
A0A0U5I168;59;74;S;pdb;146
A0A0U5I168;75;78;D;pdb;146
A0A0U5Q247;12;12;D;pdb;261
A0A0U5Q247;33;33;D;pdb;261
A0A0U5Q247;34;224;S;pdb;261
A0A0V8SMU2;1;127;S;pdb;129
A0A0V8SMU2;128;129;D;pdb;129
A0A0W4ZF97;1;18;D;pdb;250
A0A0W4ZF97;19;221;S;pdb;250
A0A0W4ZF97;222;250;D;pdb;250
A0A0W8AQT6;18;28;D;pdb;253
A0A0W8AQT6;29;233;S;pdb;253
A0A0W8AQT6;234;253;D;pdb;253
A0A0W8ATM9;1;299;S;pdb;299
A0A0X1KGB2;1;97;S;pdb;167
A0A0X1KGB2;98;108;D;pdb;167
A0A0X1KGB2;109;167;S;pdb;167
A0A0X1KGB3;1;194;S;pdb;194
A0A0X1KGB4;1;73;S;pdb;73
A0A0X1KGI7;146;146;S;pdb;155
A0A0X1KGI7;147;155;D;pdb;155
A0A0X1KGP2;1;158;S;pdb;159
A0A0X1KGP2;159;159;D;pdb;159
A0A0X1KGZ5;1;44;S;pdb;44
A0A0X1KH89;1;1;D;pdb;1252
A0A0X1KH89;2;23;S;pdb;1252
A0A0X1KH89;24;27;D;pdb;1252
A0A0X1KH89;28;456;S;pdb;1252
A0A0X1KH89;457;461;D;pdb;1252
A0A0X1KH89;462;476;S;pdb;1252
A0A0X1KH89;477;479;D;pdb;1252
A0A0X1KH89;480;1192;S;pdb;1252
A0A0X1KH89;1193;1196;D;pdb;1252
A0A0X1KH89;1197;1252;S;pdb;1252
A0A0X1KH90;1;1;D;pdb;1163
A0A0X1KH90;2;24;S;pdb;1163
A0A0X1KH90;25;26;D;pdb;1163
A0A0X1KH90;27;128;S;pdb;1163
A0A0X1KH90;129;135;D;pdb;1163
A0A0X1KH90;136;374;S;pdb;1163
A0A0X1KH90;375;376;D;pdb;1163
A0A0X1KH90;377;393;S;pdb;1163
A0A0X1KH90;394;395;D;pdb;1163
A0A0X1KH90;396;406;S;pdb;1163
A0A0X1KH90;407;410;D;pdb;1163
A0A0X1KH90;411;454;S;pdb;1163
A0A0X1KH90;455;456;D;pdb;1163
A0A0X1KH90;457;491;S;pdb;1163
A0A0X1KH90;492;494;D;pdb;1163
A0A0X1KH90;495;546;S;pdb;1163
A0A0X1KH90;547;549;D;pdb;1163
A0A0X1KH90;550;595;S;pdb;1163
A0A0X1KH90;596;598;D;pdb;1163
A0A0X1KH90;599;605;S;pdb;1163
A0A0X1KH90;606;607;D;pdb;1163
A0A0X1KH90;608;1038;S;pdb;1163
A0A0X1KH90;1039;1040;D;pdb;1163
A0A0X1KH90;1041;1046;S;pdb;1163
A0A0X1KH90;1047;1051;D;pdb;1163
A0A0X1KH90;1052;1063;S;pdb;1163
A0A0X1KH90;1064;1068;D;pdb;1163
A0A0X1KH90;1069;1082;S;pdb;1163
A0A0X1KH90;1083;1085;D;pdb;1163
A0A0X1KH90;1086;1160;S;pdb;1163
A0A0X1KH90;1161;1163;D;pdb;1163
A0A0X1KH98;3;502;S;pdb;1320
A0A0X1KH98;503;504;D;pdb;1320
A0A0X1KH98;505;628;S;pdb;1320
A0A0X1KH98;629;632;D;pdb;1320
A0A0X1KH98;633;1320;S;pdb;1320
A0A0X1KHD1;1;283;S;pdb;286
A0A0X1KHD1;284;286;D;pdb;286
A0A0X1KHD2;1;180;S;pdb;180
A0A0X1KHE0;1;433;S;pdb;467
A0A0X1KHE0;434;467;D;pdb;467
A0A0X1KHE5;1;459;S;pdb;459
A0A0X1KHE6;1;15;D;pdb;366
A0A0X1KHE6;16;330;S;pdb;366
A0A0X1KHE6;331;366;D;pdb;366
A0A0X1KHF5;1;6;D;pdb;376
A0A0X1KHF5;7;375;S;pdb;376
A0A0X1KHF5;376;376;D;pdb;376
A0A0X1KHF9;1;1;D;pdb;867
A0A0X1KHF9;2;13;S;pdb;867
A0A0X1KHF9;14;14;D;pdb;867
A0A0X1KHF9;15;52;S;pdb;867
A0A0X1KHF9;53;56;D;pdb;867
A0A0X1KHF9;57;67;S;pdb;867
A0A0X1KHF9;68;74;D;pdb;867
A0A0X1KHF9;75;107;S;pdb;867
A0A0X1KHF9;108;111;D;pdb;867
A0A0X1KHF9;112;116;S;pdb;867
A0A0X1KHF9;117;141;D;pdb;867
A0A0X1KHF9;142;164;S;pdb;867
A0A0X1KHF9;165;172;D;pdb;867
A0A0X1KHF9;173;217;S;pdb;867
A0A0X1KHF9;218;220;D;pdb;867
A0A0X1KHF9;221;247;S;pdb;867
A0A0X1KHF9;248;256;D;pdb;867
A0A0X1KHF9;257;413;S;pdb;867
A0A0X1KHF9;414;427;D;pdb;867
A0A0X1KHF9;428;867;S;pdb;867
A0A0X3QUR7;26;397;S;pdb;397
A0A0X8F058;1;7;D;pdb;251
A0A0X8F058;8;53;S;pdb;251
A0A0X8F058;54;71;D;pdb;251
A0A0X8F058;72;240;S;pdb;251
A0A0X8F058;241;251;D;pdb;251
A0A0X8GJ44;23;25;D;pdb;3423
A0A0X8GJ44;26;98;S;pdb;3423
A0A0X8GJ44;291;436;S;pdb;3423
A0A0X8GJ44;437;451;D;pdb;3423
A0A0X8GJ44;452;697;S;pdb;3423
A0A0X8GJ44;698;699;D;pdb;3423
A0A0X8GJ44;1676;1677;D;pdb;3423
A0A0X8GJ44;1678;1747;S;pdb;3423
A0A0X8GJ44;1748;1757;D;pdb;3423
A0A0X8GJ44;1758;2119;S;pdb;3423
A0A0X8GJ44;2521;2525;D;pdb;3423
A0A0X8GJ44;2526;3408;S;pdb;3423
A0A0X8GJ44;3409;3423;D;pdb;3423
A0A0X8K1J2;71;77;D;pdb;257
A0A0X8K1J2;78;257;S;pdb;257
A0A0X8K2V1;71;99;S;pdb;363
A0A0X8K2V1;100;118;D;pdb;363
A0A0X8K2V1;119;361;S;pdb;363
A0A0X8K2V1;362;363;D;pdb;363
A0A0X9JHC1;99;109;S;pdb;252
A0A0X9QZM7;291;434;S;pdb;3423
A0A0X9QZM7;435;452;D;pdb;3423
A0A0X9QZM7;453;693;S;pdb;3423
A0A0X9QZM7;694;699;D;pdb;3423
A0A0Y0BMD0;1;106;S;pdb;106
A0A0Y0DFX2;20;680;S;pdb;680
A0A0Y0HIE3;1;1;D;pdb;694
A0A0Y0HIE3;2;694;S;pdb;694
A0A0Y0S9M3;27;341;S;pdb;566
A0A0Y0S9M3;342;345;D;pdb;566
A0A0Y3EE53;59;141;S;pdb;399
A0A0Y3EE53;142;163;D;pdb;399
A0A0Y3EE53;164;279;S;pdb;399
A0A0Y3EE53;280;289;D;pdb;399
A0A0Y3EE53;290;323;S;pdb;399
A0A0Y3EE53;324;324;D;pdb;399
A0A0Y5D4F5;1;3;D;pdb;160
A0A0Y5D4F5;4;158;S;pdb;160
A0A0Y5D4F5;159;160;D;pdb;160
A0A0Y9W4B5;40;48;S;pdb;395
A0A0Z8EWX1;1;439;S;pdb;439
A0A109PRQ3;796;1146;S;pdb;3423
A0A109PRQ3;2525;2525;D;pdb;3423
A0A109PRQ3;2526;2784;S;pdb;3423
A0A109PRQ3;2785;2794;D;pdb;3423
A0A109PRQ3;2795;2833;S;pdb;3423
A0A109PRQ3;2834;2840;D;pdb;3423
A0A109PRQ3;2841;2862;S;pdb;3423
A0A109PRQ3;2863;2866;D;pdb;3423
A0A109PRQ3;2867;2926;S;pdb;3423
A0A109PRQ3;2927;2944;D;pdb;3423
A0A109PRQ3;2945;2975;S;pdb;3423
A0A109PRQ3;2976;2995;D;pdb;3423
A0A109PRQ3;2996;3407;S;pdb;3423
A0A109PTH9;32;44;D;pdb;528
A0A109PTH9;45;526;S;pdb;528
A0A109PTH9;527;528;D;pdb;528
A0A117IMA6;1;7;D;pdb;486
A0A117IMA6;8;24;S;pdb;486
A0A117IMA6;25;31;D;pdb;486
A0A117IMA6;32;477;S;pdb;486
A0A117IMA6;478;486;D;pdb;486
A0A124H109;1;127;S;pdb;127
A0A125SA24;1;125;S;pdb;126
A0A125SA24;126;126;D;pdb;126
A0A125SA26;1;135;S;pdb;135
A0A125SA29;1;120;S;pdb;124
A0A125SA29;121;124;D;pdb;124
A0A125SJ78;2;9;D;pdb;135
A0A125SJ78;10;132;S;pdb;135
A0A125SJ78;133;135;D;pdb;135
A0A125V3V6;1;260;S;pdb;260
A0A125V455;1;331;S;pdb;336
A0A125V4E7;1;378;S;pdb;378
A0A125YP67;111;112;D;pdb;375
A0A125YP67;113;375;S;pdb;375
A0A126NKL7;49;338;S;pdb;653
A0A126NKL7;339;342;D;pdb;653
A0A126NKL7;343;557;S;pdb;653
A0A126NKL7;558;565;D;pdb;653
A0A126NKL7;566;610;S;pdb;653
A0A126NKL7;611;653;D;pdb;653
A0A127ELD1;1;88;S;pdb;484
A0A127ELD1;216;394;S;pdb;484
A0A127ELD1;395;406;D;pdb;484
A0A127ELD1;407;482;S;pdb;484
A0A127ELD1;483;484;D;pdb;484
A0A130MLL2;1;123;S;pdb;212
A0A133UP32;1;400;S;pdb;400
A0A139KTC9;1;1;D;pdb;567
A0A139KTC9;27;567;S;pdb;567
A0A140CVV2;1;2;D;pdb;334
A0A140CVV2;3;334;S;pdb;334
A0A140DJY3;1;535;S;pdb;544
A0A140DJY3;536;544;D;pdb;544
A0A140DLX4;1421;1459;S;pdb;3423
A0A140DLX4;1460;1467;D;pdb;3423
A0A140DLX4;1503;1516;D;pdb;3423
A0A140DLX4;1517;1669;S;pdb;3423
A0A140DLX4;1670;1672;D;pdb;3423
A0A140H546;173;443;S;pdb;446
A0A140N556;2;164;S;pdb;169
A0A140N556;165;169;D;pdb;169
A0A140N571;1;504;S;pdb;509
A0A140N571;505;509;D;pdb;509
A0A140N6S1;1;14;D;pdb;325
A0A140N6S1;15;142;S;pdb;325
A0A140N6S1;143;148;D;pdb;325
A0A140N6S1;149;217;S;pdb;325
A0A140N6S1;218;223;D;pdb;325
A0A140N6S1;224;325;S;pdb;325
A0A140N6W0;1;8;D;pdb;394
A0A140N6W0;9;394;S;pdb;394
A0A140N755;1;191;S;pdb;485
A0A140N755;192;198;D;pdb;485
A0A140N755;199;439;S;pdb;485
A0A140N755;440;444;D;pdb;485
A0A140N755;445;485;S;pdb;485
A0A140N7N4;1;14;D;pdb;147
A0A140N7N4;15;43;S;pdb;147
A0A140N7N4;44;60;D;pdb;147
A0A140N7N4;61;126;S;pdb;147
A0A140N7N4;127;147;D;pdb;147
A0A140N7P6;1;612;S;pdb;613
A0A140N7P6;613;613;D;pdb;613
A0A140N7W8;1;168;S;pdb;184
A0A140N7W8;169;184;D;pdb;184
A0A140N890;1;230;S;pdb;230
A0A140N893;1;1;D;pdb;329
A0A140N893;2;261;S;pdb;329
A0A140N893;262;278;D;pdb;329
A0A140N893;279;325;S;pdb;329
A0A140N893;326;329;D;pdb;329
A0A140N8U9;1;2;D;pdb;121
A0A140N8U9;3;120;S;pdb;121
A0A140N8U9;121;121;D;pdb;121
A0A140N9T3;2;32;S;pdb;254
A0A140N9T3;33;34;D;pdb;254
A0A140N9T3;35;139;S;pdb;254
A0A140N9T3;140;143;D;pdb;254
A0A140N9T3;144;240;S;pdb;254
A0A140N9T3;241;241;D;pdb;254
A0A140N9T3;242;254;S;pdb;254
A0A140NA83;1;1;D;pdb;262
A0A140NA83;2;203;S;pdb;262
A0A140NA83;204;209;D;pdb;262
A0A140NA83;210;257;S;pdb;262
A0A140NA83;258;262;D;pdb;262
A0A140NAB7;2;8;D;pdb;554
A0A140NAB7;9;443;S;pdb;554
A0A140NAB7;444;454;D;pdb;554
A0A140NAB7;455;548;S;pdb;554
A0A140NAB7;549;554;D;pdb;554
A0A140NAP5;1;1;D;pdb;92
A0A140NAP5;2;92;S;pdb;92
A0A140NB38;1;213;S;pdb;213
A0A140NBR3;1;1;D;pdb;220
A0A140NBR3;2;216;S;pdb;220
A0A140NBR3;217;220;D;pdb;220
A0A140NC97;1;170;S;pdb;187
A0A140NC97;171;187;D;pdb;187
A0A140NCU4;25;208;S;pdb;428
A0A140NCU4;209;216;D;pdb;428
A0A140NCU4;217;325;S;pdb;428
A0A140NCU4;326;330;D;pdb;428
A0A140NCU4;331;407;S;pdb;428
A0A140NCU4;408;428;D;pdb;428
A0A140NCX4;3;454;S;pdb;454
A0A140NEG9;1;258;S;pdb;258
A0A140NFG5;1;1;D;pdb;264
A0A140NFG5;2;264;S;pdb;264
A0A140NFI1;1;1;D;pdb;176
A0A140NFI1;2;176;S;pdb;176
A0A140NGK1;1;3;D;pdb;102
A0A140NGK1;4;65;S;pdb;102
A0A140QW15;30;142;S;pdb;142
A0A140UH28;1;1;D;pdb;159
A0A140UH28;2;155;S;pdb;159
A0A140UH28;156;159;D;pdb;159
A0A140UH31;1;2;D;pdb;138
A0A140UH31;3;134;S;pdb;138
A0A140UH31;135;138;D;pdb;138
A0A140UH61;1;2;D;pdb;211
A0A140UH61;3;201;S;pdb;211
A0A140UH76;1;7;D;pdb;423
A0A140UH76;8;50;S;pdb;423
A0A140UH76;51;65;D;pdb;423
A0A140UH76;66;111;S;pdb;423
A0A140UH76;112;119;D;pdb;423
A0A140UH76;120;155;S;pdb;423
A0A140UH76;156;163;D;pdb;423
A0A140UH76;164;223;S;pdb;423
A0A140UH76;224;228;D;pdb;423
A0A140UH76;229;280;S;pdb;423
A0A140UH76;281;295;D;pdb;423
A0A140UH76;296;416;S;pdb;423
A0A140UH76;417;423;D;pdb;423
A0A140UH97;1;14;S;pdb;14
A0A140UHA7;1;215;S;pdb;226
A0A140UHA7;216;226;D;pdb;226
A0A140UHB4;2;65;S;pdb;65
A0A140UHB6;1;164;S;pdb;167
A0A140UHB6;165;167;D;pdb;167
A0A140UHE5;1;119;S;pdb;177
A0A140UHE5;120;128;D;pdb;177
A0A140UHE5;129;160;S;pdb;177
A0A140UHE5;161;177;D;pdb;177
A0A140UHG6;1;2;D;pdb;359
A0A140UHG6;3;359;S;pdb;359
A0A140UHJ0;1;134;S;pdb;142
A0A140UHJ0;135;142;D;pdb;142
A0A140UHL2;1;1;D;pdb;341
A0A140UHL2;2;259;S;pdb;341
A0A140UHL2;260;265;D;pdb;341
A0A140UHL2;266;333;S;pdb;341
A0A140UHL2;334;341;D;pdb;341
A0A140UHM1;1;8;D;pdb;409
A0A140UHM1;9;240;S;pdb;409
A0A140UHM1;241;241;D;pdb;409
A0A140UHM1;242;369;S;pdb;409
A0A140UHM1;370;371;D;pdb;409
A0A140UHM1;372;385;S;pdb;409
A0A140UHM1;386;387;D;pdb;409
A0A140UHM1;388;405;S;pdb;409
A0A140UHM1;406;409;D;pdb;409
A0A140UHM3;1;7;D;pdb;409
A0A140UHM3;8;144;S;pdb;409
A0A140UHM3;145;145;D;pdb;409
A0A140UHM3;146;406;S;pdb;409
A0A140UHM3;407;409;D;pdb;409
A0A140UHM9;1;1;D;pdb;48
A0A140UHM9;2;48;S;pdb;48
A0A140UHP3;1;489;S;pdb;489
A0A140UHP8;1;3;D;pdb;458
A0A140UHP8;4;38;S;pdb;458
A0A140UHP8;39;41;D;pdb;458
A0A140UHP8;42;200;S;pdb;458
A0A140UHP8;201;243;D;pdb;458
A0A140UHP8;244;272;S;pdb;458
A0A140UHP8;273;292;D;pdb;458
A0A140UHP8;293;458;S;pdb;458
A0A140UHQ1;1;8;D;pdb;261
A0A140UHQ1;9;244;S;pdb;261
A0A140UHQ1;245;261;D;pdb;261
A0A141SEH2;2;161;S;pdb;161
A0A141SEH3;1;161;S;pdb;161
A0A142J8F6;1;3;D;pdb;3906
A0A142J8F6;4;166;S;pdb;3906
A0A146CJG7;1668;1674;D;pdb;3423
A0A146CJG7;1675;1753;S;pdb;3423
A0A146CJG7;1754;1754;D;pdb;3423
A0A146CJG7;1755;2122;S;pdb;3423
A0A146CJH9;1685;2118;S;pdb;3423
A0A146CJH9;2119;2125;D;pdb;3423
A0A150BLG9;1;3;D;pdb;494
A0A150BLG9;4;494;S;pdb;494
A0A150NEL9;1;16;S;pdb;215
A0A150NEL9;17;19;D;pdb;215
A0A150NEL9;20;39;S;pdb;215
A0A150NEL9;40;52;D;pdb;215
A0A150NEL9;53;210;S;pdb;215
A0A150NEL9;211;215;D;pdb;215
A0A152KUZ3;1;325;S;pdb;326
A0A152KUZ3;326;326;D;pdb;326
A0A154EJU5;1;339;S;pdb;378
A0A154EJU5;340;348;D;pdb;378
A0A154EJU5;349;378;S;pdb;378
A0A158RFF2;1;22;S;pdb;287
A0A158RFF2;23;27;D;pdb;287
A0A158RFF2;28;149;S;pdb;287
A0A158RFF2;150;154;D;pdb;287
A0A158RFF2;155;287;S;pdb;287
A0A158RFR1;1;4;D;pdb;392
A0A158RFR1;5;287;S;pdb;392
A0A158RFR1;288;296;D;pdb;392
A0A158RFR1;297;392;S;pdb;392
A0A158RFS0;1;185;S;pdb;185
A0A158RFS4;1;3;D;pdb;353
A0A158RFS4;4;185;S;pdb;353
A0A158RFS4;186;190;D;pdb;353
A0A158RFS4;191;345;S;pdb;353
A0A158RFS4;346;353;D;pdb;353
A0A158RFS7;1;447;S;pdb;447
A0A158RFT3;1;15;D;pdb;81
A0A158RFT3;16;62;S;pdb;81
A0A158RFT3;63;81;D;pdb;81
A0A158RFT4;1;14;D;pdb;80
A0A158RFT4;15;63;S;pdb;80
A0A158RFT4;64;80;D;pdb;80
A0A158RFT5;1;14;D;pdb;81
A0A158RFT5;15;61;S;pdb;81
A0A158RFT5;62;81;D;pdb;81
A0A158RFT6;1;102;S;pdb;102
A0A159BDB5;1;151;D;pdb;699
A0A159BDB5;152;699;S;pdb;699
A0A160EBC2;1;27;D;pdb;402
A0A160EBC2;28;392;S;pdb;402
A0A160EBC2;393;394;D;pdb;402
A0A160EBC2;395;402;S;pdb;402
A0A160MQL0;237;249;D;pdb;408
A0A160MQL0;250;369;S;pdb;408
A0A160MQL0;370;408;D;pdb;408
A0A161I5N6;1;7;S;pdb;731
A0A161I5N6;8;18;D;pdb;731
A0A161I5N6;19;19;S;pdb;731
A0A161I5N6;20;21;D;pdb;731
A0A161I5N6;22;314;S;pdb;731
A0A161KIT4;321;805;S;pdb;805
A0A161LSN6;1;171;S;pdb;171
A0A161XU12;1;3;D;pdb;816
A0A161XU12;4;116;S;pdb;816
A0A161XU12;117;121;D;pdb;816
A0A161XU12;122;262;S;pdb;816
A0A161XU12;263;275;D;pdb;816
A0A161XU12;276;814;S;pdb;816
A0A161XU12;815;816;D;pdb;816
A0A162EGL7;1;26;D;pdb;479
A0A162EGL7;27;34;S;pdb;479
A0A162EGL7;35;39;D;pdb;479
A0A162EGL7;40;130;S;pdb;479
A0A162EGL7;131;140;D;pdb;479
A0A162EGL7;141;207;S;pdb;479
A0A162EGL7;208;218;D;pdb;479
A0A162EGL7;219;274;S;pdb;479
A0A162EGL7;275;284;D;pdb;479
A0A162EGL7;285;462;S;pdb;479
A0A162EGL7;463;479;D;pdb;479
A0A164TZ51;45;99;S;pdb;287
A0A164TZ51;100;103;D;pdb;287
A0A164TZ51;104;243;S;pdb;287
A0A164TZ51;244;251;D;pdb;287
A0A166E508;1;155;S;pdb;155
A0A166JNM8;1;2;D;pdb;346
A0A166JNM8;3;346;S;pdb;346
A0A166Q2C7;1;254;S;pdb;254
A0A166U5H3;1;7;D;pdb;359
A0A166U5H3;8;355;S;pdb;359
A0A166U5H3;356;359;D;pdb;359
A0A167V0D5;2521;2522;D;pdb;3423
A0A167V0D5;2523;2786;S;pdb;3423
A0A169B8J1;26;214;S;pdb;214
A0A170QJP8;2;460;S;pdb;460
A0A172QPU7;225;530;S;pdb;540
A0A173ADG5;24;24;D;pdb;255
A0A173ADG5;25;206;S;pdb;255
A0A173ADG5;207;217;D;pdb;255
A0A173FE28;9;12;D;pdb;248
A0A173FE28;13;245;S;pdb;248
A0A173FE28;246;248;D;pdb;248
A0A173M0G2;12;16;D;pdb;802
A0A173M0G2;17;324;S;pdb;802
A0A173M0G2;325;331;D;pdb;802
A0A173M0G2;332;458;S;pdb;802
A0A173M0G2;459;466;D;pdb;802
A0A174CQK8;1;24;D;pdb;603
A0A174CQK8;25;603;S;pdb;603
A0A174ZZA3;1;153;S;pdb;611
A0A174ZZA3;154;164;D;pdb;611
A0A174ZZA3;165;218;S;pdb;611
A0A174ZZA3;219;230;D;pdb;611
A0A174ZZA3;231;610;S;pdb;611
A0A174ZZA3;611;611;D;pdb;611
A0A175VLQ4;1;26;D;pdb;382
A0A175VLQ4;27;382;S;pdb;382
A0A179XFF5;36;485;S;pdb;517
A0A182DW00;1;658;S;pdb;659
A0A182DW06;1;216;S;pdb;217
A0A182DW06;217;217;D;pdb;217
A0A182DW07;1;222;S;pdb;222
A0A182DW08;1;221;S;pdb;221
A0A182DW09;1;221;S;pdb;222
A0A182DW09;222;222;D;pdb;222
A0A182DW11;1;219;S;pdb;220
A0A182DW11;220;220;D;pdb;220
A0A182DW20;2;198;S;pdb;198
A0A182DW26;1;37;D;pdb;280
A0A182DW26;38;112;S;pdb;280
A0A182DW26;113;130;D;pdb;280
A0A182DW26;131;279;S;pdb;280
A0A182DW26;280;280;D;pdb;280
A0A182DW87;1;4;D;pdb;244
A0A182DW87;5;66;S;pdb;244
A0A182DW87;69;232;S;pdb;244
A0A182DW87;233;244;D;pdb;244
A0A182DWB2;1;22;D;pdb;480
A0A182DWB2;23;62;S;pdb;480
A0A182DWB2;63;65;D;pdb;480
A0A182DWB2;66;147;S;pdb;480
A0A182DWB2;148;153;D;pdb;480
A0A182DWB2;154;457;S;pdb;480
A0A182DWB2;458;480;D;pdb;480
A0A182DWB3;1;289;S;pdb;289
A0A182DWC7;1;433;S;pdb;433
A0A182DWC8;1;311;S;pdb;311
A0A182DWD1;1;2;D;pdb;114
A0A182DWD1;3;112;S;pdb;114
A0A182DWD1;113;114;D;pdb;114
A0A182DWD2;1;3;D;pdb;114
A0A182DWD2;4;113;S;pdb;114
A0A182DWD2;114;114;D;pdb;114
A0A182DWE0;1;4;D;pdb;334
A0A182DWE0;5;324;S;pdb;334
A0A182DWE0;325;334;D;pdb;334
A0A182DWE1;1;175;S;pdb;181
A0A182DWE1;176;181;D;pdb;181
A0A182DWE3;1;1079;S;pdb;1228
A0A182DWE3;1080;1082;D;pdb;1228
A0A182DWE3;1083;1228;S;pdb;1228
A0A182DWE5;1;12;D;pdb;385
A0A182DWE5;13;254;S;pdb;385
A0A182DWE5;255;263;D;pdb;385
A0A182DWE5;264;376;S;pdb;385
A0A182DWE5;377;385;D;pdb;385
A0A183C5H8;1;33;D;pdb;525
A0A183C5H8;34;68;S;pdb;525
A0A183C5H8;69;81;D;pdb;525
A0A183C5H8;82;129;S;pdb;525
A0A183C5H8;130;139;D;pdb;525
A0A183C5H8;140;151;S;pdb;525
A0A183C5H8;152;154;D;pdb;525
A0A183C5H8;155;214;S;pdb;525
A0A183C5H8;215;217;D;pdb;525
A0A183C5H8;218;315;S;pdb;525
A0A183C5H8;316;323;D;pdb;525
A0A183C5H8;324;365;S;pdb;525
A0A183C5H8;366;371;D;pdb;525
A0A183C5H8;372;387;S;pdb;525
A0A183C5H8;388;400;D;pdb;525
A0A183C5H8;401;414;S;pdb;525
A0A183C5H8;415;420;D;pdb;525
A0A183C5H8;421;505;S;pdb;525
A0A183C5H8;506;515;D;pdb;525
A0A183C5H8;516;525;S;pdb;525
A0A183CD52;1;25;D;pdb;300
A0A183CD52;26;191;S;pdb;300
A0A183CD52;192;197;D;pdb;300
A0A183CD52;198;281;S;pdb;300
A0A183CD52;282;290;D;pdb;300
A0A183CD52;291;300;S;pdb;300
A0A183GMB4;22;209;S;pdb;215
A0A183GMB4;210;215;D;pdb;215
A0A191KW82;1;2;D;pdb;3948
A0A191KW82;3;158;S;pdb;3948
A0A191KW82;159;169;D;pdb;3948
A0A191KW96;1;1;D;pdb;3981
A0A191KW96;2;88;S;pdb;3981
A0A191KW96;89;101;D;pdb;3981
A0A191KW96;102;183;S;pdb;3981
A0A191KW96;184;194;D;pdb;3981
A0A192B6J5;3;122;S;pdb;124
A0A192B6J5;123;124;D;pdb;124
A0A192B6J6;1;125;S;pdb;125
A0A192ET52;3197;3200;D;pdb;3288
A0A192ET52;3201;3288;S;pdb;3288
A0A192ETU5;1;106;S;pdb;106
A0A192GPS0;588;594;D;pdb;3423
A0A192GPS0;595;694;S;pdb;3423
A0A192GPS0;695;697;D;pdb;3423
A0A192ICX3;1;4;D;pdb;249
A0A192ICX3;5;249;S;pdb;249
A0A193AUK9;159;431;S;pdb;435
A0A193AUK9;432;435;D;pdb;435
A0A193CDY9;1;9;D;pdb;233
A0A193CDY9;10;230;S;pdb;233
A0A193CDY9;231;233;D;pdb;233
A0A193PKW5;36;1281;S;pdb;1281
A0A1A5DB13;1;128;S;pdb;129
A0A1A5DB13;129;129;D;pdb;129
A0A1A7T0E1;39;314;S;pdb;796
A0A1A9TAF4;1;4;D;pdb;106
A0A1A9TAF4;5;106;S;pdb;106
A0A1B0UHJ4;11;310;S;pdb;424
A0A1B0UHJ4;311;321;D;pdb;424
A0A1B0UHJ4;322;421;S;pdb;424
A0A1B0UHJ4;422;424;D;pdb;424
A0A1B0XTC8;291;438;S;pdb;3423
A0A1B0XTC8;439;443;D;pdb;3423
A0A1B0XTC8;444;697;S;pdb;3423
A0A1B0XTC8;698;699;D;pdb;3423
A0A1B1H1K0;104;473;S;pdb;478
A0A1B1ZB31;36;129;S;pdb;129
A0A1B2AH37;2;186;S;pdb;210
A0A1B2AH37;187;210;D;pdb;210
A0A1B2JER8;1;14;D;pdb;110
A0A1B2JER8;15;78;S;pdb;110
A0A1B2JER8;79;82;D;pdb;110
A0A1B2JGH2;33;40;D;pdb;1569
A0A1B2JGH2;41;253;S;pdb;1569
A0A1B2TT09;1;7;D;pdb;405
A0A1B2TT09;8;33;S;pdb;405
A0A1B2TT09;34;34;D;pdb;405
A0A1B2TT09;35;405;S;pdb;405
A0A1B2TT18;1;14;D;pdb;288
A0A1B2TT18;15;288;S;pdb;288
A0A1B3B7F6;26;288;S;pdb;288
A0A1B3SN05;1;96;S;pdb;96
A0A1B4JXW9;27;27;D;pdb;197
A0A1B4JXW9;28;192;S;pdb;197
A0A1B4JXW9;193;197;D;pdb;197
A0A1B8R7L2;1;335;S;pdb;621
A0A1B8R7L2;336;350;D;pdb;621
A0A1B8R7L2;351;621;S;pdb;621
A0A1B8YJW8;1;10;D;pdb;353
A0A1B8YJW8;11;353;S;pdb;353
A0A1C3NEV1;215;538;S;pdb;538
A0A1C5AE13;1;442;S;pdb;450
A0A1C5AE13;443;450;D;pdb;450
A0A1C9CIU0;1;11;D;pdb;410
A0A1C9CIU0;12;191;S;pdb;410
A0A1C9CIU0;192;192;D;pdb;410
A0A1C9CIU0;193;410;S;pdb;410
A0A1C9J6A7;1;59;D;pdb;607
A0A1C9J6A7;60;218;S;pdb;607
A0A1C9J6A7;219;225;D;pdb;607
A0A1C9J6A7;226;573;S;pdb;607
A0A1C9J6A7;574;577;D;pdb;607
A0A1C9J6A7;578;592;S;pdb;607
A0A1C9J6A7;593;607;D;pdb;607
A0A1C9V3S9;1;8;D;pdb;184
A0A1C9V3S9;9;184;S;pdb;184
A0A1D1UN89;28;171;S;pdb;171
A0A1D3G1L2;1;113;D;pdb;594
A0A1D3G1L2;114;591;S;pdb;594
A0A1D3G1L2;592;594;D;pdb;594
A0A1D3HBV2;21;24;D;pdb;123
A0A1D3HBV2;25;123;S;pdb;123
A0A1D3HIA2;1;174;S;pdb;175
A0A1D3HIA2;175;175;D;pdb;175
A0A1D5P3M9;1;7;D;pdb;1519
A0A1D5P3M9;8;29;S;pdb;1519
A0A1D5P3M9;30;35;D;pdb;1519
A0A1D5P3M9;36;229;S;pdb;1519
A0A1D5P3M9;230;232;D;pdb;1519
A0A1D5P3M9;233;242;S;pdb;1519
A0A1D5P3M9;243;256;D;pdb;1519
A0A1D5P3M9;257;281;S;pdb;1519
A0A1D5P3M9;282;289;D;pdb;1519
A0A1D5PXA5;133;382;S;pdb;852
A0A1D7Y259;1;37;D;pdb;430
A0A1D7Y259;38;430;S;pdb;430
A0A1D8PGB7;1;14;D;pdb;522
A0A1D8PGB7;15;149;S;pdb;522
A0A1D8PGB7;150;155;D;pdb;522
A0A1D8PIS4;702;734;S;pdb;1007
A0A1D8PIS4;735;747;D;pdb;1007
A0A1D8PIS4;748;1007;S;pdb;1007
A0A1D8PJF9;47;74;D;pdb;683
A0A1D8PJF9;75;267;S;pdb;683
A0A1D8PJF9;268;275;D;pdb;683
A0A1D8PJF9;276;683;S;pdb;683
A0A1D8PQ86;18;328;S;pdb;1890
A0A1D8PT56;1;281;S;pdb;482
A0A1D8PT56;282;287;D;pdb;482
A0A1D8PT56;288;476;S;pdb;482
A0A1D8PT56;477;482;D;pdb;482
A0A1D8PTI2;1;7;D;pdb;222
A0A1D8PTI2;8;43;S;pdb;222
A0A1D8PTI2;44;48;D;pdb;222
A0A1D8PTI2;49;186;S;pdb;222
A0A1D8PTI2;187;222;D;pdb;222
A0A1D8PTP9;1;1;D;pdb;899
A0A1D8PTP9;2;38;S;pdb;899
A0A1D8PTP9;39;45;D;pdb;899
A0A1D8PTP9;46;158;S;pdb;899
A0A1D8PTP9;159;164;D;pdb;899
A0A1E1FFL0;6;294;S;pdb;301
A0A1E1FFL1;1;3;D;pdb;174
A0A1E1FFL1;4;155;S;pdb;174
A0A1E1FFL1;156;174;D;pdb;174
A0A1E1FFN6;2;5;D;pdb;455
A0A1E1FFN6;6;450;S;pdb;455
A0A1E1FFN6;451;455;D;pdb;455
A0A1E3M5S3;1;9;D;pdb;559
A0A1E3M5S3;10;557;S;pdb;559
A0A1E3M5S3;558;559;D;pdb;559
A0A1E3MC83;1;2;D;pdb;342
A0A1E3MC83;3;242;S;pdb;342
A0A1E3MC83;243;244;D;pdb;342
A0A1E3MC83;245;342;S;pdb;342
A0A1E5TT85;1;199;S;pdb;199
A0A1E7PHN7;1;86;S;pdb;157
A0A1E7PHN7;87;88;D;pdb;157
A0A1E7PHN7;89;154;S;pdb;157
A0A1E7PHN7;155;157;D;pdb;157
A0A1E8X683;1;154;S;pdb;154
A0A1E9VP98;235;242;D;pdb;578
A0A1E9VP98;243;578;S;pdb;578
A0A1G4H5I1;1;442;S;pdb;442
A0A1G5LIK5;1;143;S;pdb;143
A0A1G7HYD7;1;244;S;pdb;244
A0A1H1MMX0;23;40;D;pdb;501
A0A1H1MMX0;41;501;S;pdb;501
A0A1H2BDT0;17;135;S;pdb;136
A0A1I9GEP2;1;13;S;pdb;133
A0A1I9GEP2;14;17;D;pdb;133
A0A1I9GEP2;18;130;S;pdb;133
A0A1I9GEP2;131;133;D;pdb;133
A0A1I9GET0;1;27;S;pdb;275
A0A1I9GET0;28;36;D;pdb;275
A0A1I9GET0;37;271;S;pdb;275
A0A1I9GET0;272;275;D;pdb;275
A0A1J0MGR2;230;238;D;pdb;848
A0A1J0MGR2;239;848;S;pdb;848
A0A1J0SCU0;21;26;D;pdb;317
A0A1J0SCU0;27;39;S;pdb;317
A0A1J0SCU0;40;41;D;pdb;317
A0A1J0SCU0;42;113;S;pdb;317
A0A1J0SCU0;114;139;D;pdb;317
A0A1J0SCU0;140;310;S;pdb;317
A0A1J0SCU0;311;317;D;pdb;317
A0A1J1EJ43;2;229;S;pdb;229
A0A1J1ER74;2;257;S;pdb;257
A0A1J1EU54;1;122;S;pdb;122
A0A1J9UWD8;1;194;S;pdb;194
A0A1J9V1U0;1;176;S;pdb;192
A0A1J9V1U0;177;192;D;pdb;192
A0A1J9V549;1;119;S;pdb;119
A0A1J9VES8;1;206;S;pdb;307
A0A1J9VES8;207;235;D;pdb;307
A0A1J9VES8;236;294;S;pdb;307
A0A1J9VES8;295;307;D;pdb;307
A0A1J9VH59;1;257;S;pdb;258
A0A1J9VH59;258;258;D;pdb;258
A0A1J9VMK6;29;195;S;pdb;195
A0A1J9VNL2;1;82;S;pdb;82
A0A1J9VP85;1;210;S;pdb;210
A0A1J9WM20;1;55;D;pdb;368
A0A1J9WM20;56;198;S;pdb;368
A0A1J9WM20;199;202;D;pdb;368
A0A1J9WM20;203;368;S;pdb;368
A0A1J9WWF3;1;90;S;pdb;90
A0A1L1QK40;1;5;D;pdb;541
A0A1L1QK40;6;534;S;pdb;541
A0A1L1QK40;535;541;D;pdb;541
A0A1L1VVY8;27;228;S;pdb;228
A0A1L4BK98;1;516;S;pdb;606
A0A1L4BK98;517;606;D;pdb;606
A0A1L4BKA3;1;302;S;pdb;303
A0A1L4BKA3;303;303;D;pdb;303
A0A1L4BKP6;1;138;S;pdb;171
A0A1L7NQ96;1;289;S;pdb;289
A0A1L7NZN4;27;136;S;pdb;147
A0A1L7NZN4;137;147;D;pdb;147
A0A1L8F5J9;22;22;D;pdb;903
A0A1L8F5J9;23;582;S;pdb;903
A0A1L8F5J9;583;587;D;pdb;903
A0A1L8F5J9;596;598;D;pdb;903
A0A1L8F5J9;599;836;S;pdb;903
A0A1L8F832;588;678;S;pdb;1480
A0A1L8F832;679;688;D;pdb;1480
A0A1L8F832;689;701;S;pdb;1480
A0A1L8F832;702;708;D;pdb;1480
A0A1L8F832;709;734;S;pdb;1480
A0A1L8F832;735;738;D;pdb;1480
A0A1L8F832;739;763;S;pdb;1480
A0A1L8GTP2;35;35;D;pdb;814
A0A1L8GTP2;36;318;S;pdb;814
A0A1L8GTP2;319;325;D;pdb;814
A0A1L8GTP2;326;401;S;pdb;814
A0A1L8GTP2;416;525;S;pdb;814
A0A1L8GTP2;526;528;D;pdb;814
A0A1L8Y4Q3;9;496;S;pdb;501
A0A1L9L8C0;1;317;S;pdb;319
A0A1L9L8C0;318;319;D;pdb;319
A0A1P8VKA0;1;2;D;pdb;932
A0A1P8VKA0;3;932;S;pdb;932
A0A1P8VSI6;1;26;D;pdb;227
A0A1P8VSI6;27;226;S;pdb;227
A0A1P8VSI6;227;227;D;pdb;227
A0A1P8VSL7;6;6;D;pdb;228
A0A1P8VSL7;27;27;D;pdb;228
A0A1P8VSL7;28;228;S;pdb;228
A0A1Q4LWC0;1;328;S;pdb;328
A0A1Q4LYM0;27;347;S;pdb;347
A0A1Q4M031;27;27;D;pdb;177
A0A1Q4M031;29;29;D;pdb;177
A0A1Q4M031;32;177;S;pdb;177
A0A1Q4M0T3;69;79;D;pdb;226
A0A1Q4M0T3;80;226;S;pdb;226
A0A1Q4M1A2;1;109;S;pdb;109
A0A1Q4M366;1;459;S;pdb;564
A0A1Q4M366;460;482;D;pdb;564
A0A1Q4M366;483;564;S;pdb;564
A0A1Q4M367;1;245;S;pdb;245
A0A1Q4M6K3;1;353;S;pdb;353
A0A1Q4M737;1;4;D;pdb;147
A0A1Q4M737;5;142;S;pdb;147
A0A1Q4M737;143;147;D;pdb;147
A0A1Q4M780;30;40;D;pdb;344
A0A1Q4M780;41;205;S;pdb;344
A0A1Q4M780;206;211;D;pdb;344
A0A1Q4M780;212;344;S;pdb;344
A0A1Q4M8F7;2;142;S;pdb;142
A0A1Q4M8S3;1;3;D;pdb;234
A0A1Q4M8S3;4;232;S;pdb;234
A0A1Q4M8S3;233;234;D;pdb;234
A0A1Q4M9Z1;1;106;S;pdb;107
A0A1Q8I6M1;1;345;S;pdb;345
A0A1Q9N7W7;1;119;S;pdb;119
A0A1R1AV52;1;130;S;pdb;130
A0A1S0QJT2;1;1;D;pdb;162
A0A1S0QJT2;2;160;S;pdb;162
A0A1S0QJT2;161;162;D;pdb;162
A0A1S0QL17;1;282;S;pdb;284
A0A1S0QL17;283;284;D;pdb;284
A0A1S0QLD4;1;179;S;pdb;180
A0A1S0QLD4;180;180;D;pdb;180
A0A1S0QLH9;1;174;S;pdb;181
A0A1S0QLH9;175;181;D;pdb;181
A0A1S0QQI1;1;100;S;pdb;100
A0A1S0QSG1;2;120;S;pdb;120
A0A1S0QWI1;36;58;D;pdb;187
A0A1S0QWI1;59;173;S;pdb;187
A0A1S0QWI1;174;187;D;pdb;187
A0A1S0QWK0;1;246;S;pdb;246
A0A1S0QXP6;1;161;S;pdb;161
A0A1S2ZIM2;76;255;S;pdb;260
A0A1S3C4H6;995;1047;D;pdb;1888
A0A1S3C4H6;1048;1084;S;pdb;1888
A0A1S3THR8;1;154;S;pdb;155
A0A1S3THR8;155;155;D;pdb;155
A0A1S4NYE5;1;10;D;pdb;302
A0A1S4NYE5;11;213;S;pdb;302
A0A1S4NYE5;214;218;D;pdb;302
A0A1S4NYE5;219;298;S;pdb;302
A0A1S4NYE5;299;302;D;pdb;302
A0A1S5NV50;1;1;D;pdb;266
A0A1S5NV50;2;130;S;pdb;266
A0A1S5NV50;131;133;D;pdb;266
A0A1S5NV50;134;266;S;pdb;266
A0A1S5PRR0;1;183;S;pdb;183
A0A1S5SHT2;199;262;S;pdb;435
A0A1S5SHT2;265;435;S;pdb;435
A0A1S6R2B6;19;334;S;pdb;564
A0A1S6YJF3;17;28;D;pdb;215
A0A1S6YJF3;29;215;S;pdb;215
A0A1S7IWI8;1;2;D;pdb;231
A0A1S7IWI8;3;65;S;pdb;231
A0A1S7IWI8;68;231;S;pdb;231
A0A1S9NIH4;1;56;S;pdb;408
A0A1S9NIH4;57;74;D;pdb;408
A0A1S9NIH4;75;408;S;pdb;408
A0A1T3E2H1;1;1;D;pdb;154
A0A1T3E2H1;2;154;S;pdb;154
A0A1T3HI54;1;1;D;pdb;503
A0A1T3HI54;2;503;S;pdb;503
A0A1T3V201;1;244;S;pdb;244
A0A1U7F4W2;20;144;S;pdb;144
A0A1U7N2Z8;2;1016;S;pdb;1138
A0A1U7N2Z8;1017;1022;D;pdb;1138
A0A1U7Q1U3;1;1;D;pdb;305
A0A1U7Q1U3;2;305;S;pdb;305
A0A1U9IS38;28;295;S;pdb;675
A0A1U9IS38;296;299;D;pdb;675
A0A1U9YFU1;21;403;S;pdb;505
A0A1U9YFU1;438;471;S;pdb;505
A0A1V2W6E8;1;38;S;pdb;373
A0A1V2W6E8;39;51;D;pdb;373
A0A1V2W6E8;52;254;S;pdb;373
A0A1V2W6E8;255;255;D;pdb;373
A0A1V2W6E8;303;369;S;pdb;373
A0A1V2W6E8;370;373;D;pdb;373
A0A1V3AA65;24;180;S;pdb;180
A0A1V3U2Z4;38;178;S;pdb;331
A0A1V3U2Z4;188;331;S;pdb;331
A0A1V4B4K7;1;1;D;pdb;247
A0A1V4B4K7;2;245;S;pdb;247
A0A1V4B4K7;246;247;D;pdb;247
A0A1V4BF60;33;130;D;pdb;253
A0A1V4BF60;131;253;S;pdb;253
A0A1W1Q5B1;1;141;S;pdb;141
A0A1W2ITH4;1;378;S;pdb;731
A0A1W2ITH4;379;385;D;pdb;731
A0A1W2ITH4;386;511;S;pdb;731
A0A1W2ITH4;512;528;D;pdb;731
A0A1W2ITH4;529;730;S;pdb;731
A0A1W2ITH4;731;731;D;pdb;731
A0A1W2VMZ9;1;10;D;pdb;161
A0A1W2VMZ9;11;155;S;pdb;161
A0A1W2VMZ9;156;161;D;pdb;161
A0A1W6I4R7;1;9;D;pdb;124
A0A1W6I4R7;10;119;S;pdb;124
A0A1W6I4R7;120;124;D;pdb;124
A0A1W6M1D6;94;95;S;pdb;309
A0A1W6M1D6;96;101;D;pdb;309
A0A1W6M1D6;102;309;S;pdb;309
A0A1W6VP04;31;46;D;pdb;352
A0A1W6VP04;47;344;S;pdb;352
A0A1W6VP04;345;352;D;pdb;352
A0A1X0ZT96;2;361;S;pdb;363
A0A1X6TAH4;108;119;D;pdb;377
A0A1X6TAH4;120;230;S;pdb;377
A0A1X6TAH4;231;235;D;pdb;377
A0A1X6TAH4;236;365;S;pdb;377
A0A1X6TAH4;366;377;D;pdb;377
A0A1Y0DDB3;1;2;D;pdb;151
A0A1Y0DDB3;3;42;S;pdb;151
A0A1Y0DDB3;43;68;D;pdb;151
A0A1Y0DDB3;69;140;S;pdb;151
A0A1Y0DDB3;141;151;D;pdb;151
A0A1Y0PY16;1;328;S;pdb;328
A0A1Y0YDS7;1;34;D;pdb;585
A0A1Y0YDS7;35;395;S;pdb;585
A0A1Y0YDS7;396;398;D;pdb;585
A0A1Y0YDS7;399;580;S;pdb;585
A0A1Y0YDS7;581;585;D;pdb;585
A0A1Y1CVU5;17;21;D;pdb;251
A0A1Y1CVU5;22;251;S;pdb;251
A0A1Y2HEJ3;78;261;S;pdb;261
A0A1Z0YU86;1;142;S;pdb;147
A0A1Z0YU86;143;147;D;pdb;147
A0A1Z1F9L9;1;11;D;pdb;205
A0A1Z1F9L9;12;205;S;pdb;205
A0A218KRF6;191;200;D;pdb;901
A0A218KRF6;201;787;S;pdb;901
A0A218KRF6;788;901;D;pdb;901
A0A218MY65;340;510;S;pdb;560
A0A218MY65;511;560;D;pdb;560
A0A221ZS22;1606;1865;S;pdb;2929
A0A221ZS22;1876;1992;S;pdb;2929
A0A221ZS22;2056;2438;S;pdb;2929
A0A223CGG0;1;183;S;pdb;183
A0A223GEC9;23;249;S;pdb;274
A0A223GEC9;250;274;D;pdb;274
A0A231I520;1;207;S;pdb;213
A0A231I520;208;213;D;pdb;213
A0A232D7B1;2;96;S;pdb;344
A0A232D7B1;97;100;D;pdb;344
A0A232D7B1;101;341;S;pdb;344
A0A232D7B1;342;344;D;pdb;344
A0A238LNS4;11;12;D;pdb;362
A0A238LNS4;13;165;S;pdb;362
A0A238LNS4;166;177;D;pdb;362
A0A238LNS4;178;289;S;pdb;362
A0A238LNS4;290;303;D;pdb;362
A0A238LNS4;304;320;S;pdb;362
A0A239S009;1;8;D;pdb;245
A0A239S009;9;244;S;pdb;245
A0A239S009;245;245;D;pdb;245
A0A251RPF5;70;126;D;pdb;560
A0A251RPF5;127;372;S;pdb;560
A0A251RPF5;373;378;D;pdb;560
A0A251RPF5;379;406;S;pdb;560
A0A251RPF5;407;560;D;pdb;560
A0A286R227;572;594;D;pdb;863
A0A286R227;595;863;S;pdb;863
A0A290S6P3;145;483;S;pdb;708
A0A290S6P3;484;485;D;pdb;708
A0A2A4GXB5;1;27;D;pdb;100
A0A2A4GXB5;28;97;S;pdb;100
A0A2A4GXB5;98;100;D;pdb;100
A0A2A5LBI6;1;130;S;pdb;130
A0A2B0Y3G5;1;105;S;pdb;105
A0A2B6C3P9;33;33;D;pdb;129
A0A2B6C3P9;34;129;S;pdb;129
A0A2B6C949;1;194;S;pdb;254
A0A2B6C949;195;199;D;pdb;254
A0A2B6C949;200;253;S;pdb;254
A0A2B6C949;254;254;D;pdb;254
A0A2B6CI11;1;278;S;pdb;278
A0A2B9BPQ7;1;310;S;pdb;469
A0A2B9BPQ7;311;320;D;pdb;469
A0A2B9BPQ7;321;469;S;pdb;469
A0A2D0TC51;740;748;D;pdb;965
A0A2D0TC51;749;964;S;pdb;965
A0A2D0TC51;965;965;D;pdb;965
A0A2D1UXN2;1;10;D;pdb;212
A0A2D1UXN2;11;202;S;pdb;212
A0A2D1UXN2;203;212;D;pdb;212
A0A2H2IB89;1;215;S;pdb;788
A0A2H2IB89;216;216;D;pdb;788
A0A2H4A2U9;1;9;D;pdb;466
A0A2H4A2U9;10;458;S;pdb;466
A0A2H4A2U9;459;466;D;pdb;466
A0A2H4A315;1;2;D;pdb;119
A0A2H4A315;3;119;S;pdb;119
A0A2H5BN17;1;23;D;pdb;325
A0A2H5BN17;24;325;S;pdb;325
A0A2I6B3P0;1;14;D;pdb;490
A0A2I6B3P0;15;339;S;pdb;490
A0A2I6B3P0;340;348;D;pdb;490
A0A2I6B3P0;349;490;S;pdb;490
A0A2I7YV20;344;514;S;pdb;564
A0A2I7YV81;19;334;S;pdb;560
A0A2I7YV81;335;339;D;pdb;560
A0A2K1JP57;31;41;D;pdb;501
A0A2K1JP57;42;501;S;pdb;501
A0A2K3DSC9;65;69;D;pdb;180
A0A2K3DSC9;70;179;S;pdb;180
A0A2K3DSC9;180;180;D;pdb;180
A0A2K5IAM2;543;553;D;pdb;685
A0A2K5IAM2;554;562;S;pdb;685
A0A2K6VKP7;54;128;S;pdb;550
A0A2K6VKP7;129;134;D;pdb;550
A0A2K6VKP7;135;248;S;pdb;550
A0A2K6VKP7;249;255;D;pdb;550
A0A2K6VKP7;256;348;S;pdb;550
A0A2K6VKP7;349;351;D;pdb;550
A0A2K6VKP7;352;461;S;pdb;550
A0A2K6VKP7;462;550;D;pdb;550
A0A2N1LTK3;25;396;S;pdb;466
A0A2N9BKY0;1;3;D;pdb;343
A0A2N9BKY0;4;231;S;pdb;343
A0A2N9BKY0;232;236;D;pdb;343
A0A2N9BKY0;237;316;S;pdb;343
A0A2N9BKY0;317;343;D;pdb;343
A0A2P0NE26;214;239;D;pdb;576
A0A2P0NE26;240;475;S;pdb;576
A0A2P8TJ56;88;168;S;pdb;288
A0A2P8TJ56;169;169;D;pdb;288
A0A2P8TJ56;170;288;S;pdb;288
A0A2R2JFH4;1;5;D;pdb;410
A0A2R2JFH4;6;265;S;pdb;410
A0A2R2JFH4;266;276;D;pdb;410
A0A2R2JFH4;277;383;S;pdb;410
A0A2R2JFH4;384;396;D;pdb;410
A0A2R2JFH4;397;405;S;pdb;410
A0A2R2JFH4;406;410;D;pdb;410
A0A2R2JFI9;1;5;D;pdb;410
A0A2R2JFI9;6;385;S;pdb;410
A0A2R2JFI9;386;396;D;pdb;410
A0A2R2JFI9;397;405;S;pdb;410
A0A2R2JFI9;406;410;D;pdb;410
A0A2R2JFU5;3;6;D;pdb;195
A0A2R2JFU5;7;195;S;pdb;195
A0A2R2JFU6;3;9;D;pdb;195
A0A2R2JFU6;10;195;S;pdb;195
A0A2R2JFW7;1;26;D;pdb;345
A0A2R3BZ02;224;532;S;pdb;542
A0A2R4D3F6;1;89;S;pdb;485
A0A2R4D3F6;90;91;D;pdb;485
A0A2R4D3F6;93;93;D;pdb;485
A0A2R4D3F6;197;198;D;pdb;485
A0A2R4D3F6;199;401;S;pdb;485
A0A2R4D3F6;402;404;D;pdb;485
A0A2R4D3F6;405;482;S;pdb;485
A0A2R4D3F6;483;485;D;pdb;485
A0A2R4GQN1;1;1;D;pdb;302
A0A2R4GQN1;2;299;S;pdb;302
A0A2R4GQN1;300;302;D;pdb;302
A0A2R4N4Q6;1;24;D;pdb;507
A0A2R4N4Q6;25;501;S;pdb;507
A0A2R4N4Q6;502;507;D;pdb;507
A0A2S0CUG6;27;265;S;pdb;1554
A0A2S0CUG6;303;575;S;pdb;1554
A0A2S0CUG6;604;629;S;pdb;1554
A0A2S4MV65;1;4;D;pdb;132
A0A2S4MV65;5;125;S;pdb;132
A0A2S4MV65;126;132;D;pdb;132
A0A2S4N050;1;3;D;pdb;125
A0A2S4N050;4;119;S;pdb;125
A0A2S4N050;120;125;D;pdb;125
A0A2S7V314;28;28;D;pdb;522
A0A2S7V314;29;521;S;pdb;522
A0A2S7V314;522;522;D;pdb;522
A0A2U2M035;1;220;S;pdb;220
A0A2U2M037;1;1;D;pdb;299
A0A2U2M037;2;298;S;pdb;299
A0A2U2M037;299;299;D;pdb;299
A0A2U2M038;1;2;D;pdb;357
A0A2U2M038;3;69;S;pdb;357
A0A2U2M038;70;71;D;pdb;357
A0A2U2M038;72;104;S;pdb;357
A0A2U2M038;105;109;D;pdb;357
A0A2U2M038;110;154;S;pdb;357
A0A2U2M038;155;157;D;pdb;357
A0A2U2M038;158;357;S;pdb;357
A0A2U2M049;1;1;D;pdb;126
A0A2U2M049;2;126;S;pdb;126
A0A2U2M0F3;1;57;S;pdb;758
A0A2U2M0F3;58;61;D;pdb;758
A0A2U2M0F3;62;85;S;pdb;758
A0A2U2M0F3;86;102;D;pdb;758
A0A2U2M0F3;103;354;S;pdb;758
A0A2U2M0F3;355;357;D;pdb;758
A0A2U2M0F3;358;757;S;pdb;758
A0A2U2M0F3;758;758;D;pdb;758
A0A2U8JDD5;64;223;S;pdb;775
A0A2U8XQ45;4;265;S;pdb;266
A0A2U8XQ45;266;266;D;pdb;266
A0A2U8ZTY7;20;179;S;pdb;181
A0A2U8ZTY7;180;181;D;pdb;181
A0A2W0LW10;2;58;D;pdb;331
A0A2W0LW10;59;331;S;pdb;331
A0A2Z5V8U8;20;161;S;pdb;161
A0A2Z5WH92;1;3;D;pdb;555
A0A2Z5WH92;4;288;S;pdb;555
A0A2Z5WH92;289;293;D;pdb;555
A0A2Z5WH92;294;517;S;pdb;555
A0A2Z5WH92;518;519;D;pdb;555
A0A2Z5WH92;520;555;S;pdb;555
A0A2Z5WLM1;23;186;S;pdb;186
A0A332QZQ2;2;239;S;pdb;239
A0A346DKD9;2;190;S;pdb;192
A0A346DKD9;191;192;D;pdb;192
A0A380XJB8;1;3;D;pdb;555
A0A380XJB8;4;290;S;pdb;555
A0A380XJB8;291;294;D;pdb;555
A0A380XJB8;295;517;S;pdb;555
A0A380XJB8;518;519;D;pdb;555
A0A380XJB8;520;555;S;pdb;555
A0A384K8I9;1;2;D;pdb;132
A0A384K8I9;3;110;S;pdb;132
A0A384K8I9;111;112;D;pdb;132
A0A384K8I9;113;131;S;pdb;132
A0A384K8I9;132;132;D;pdb;132
A0A384K990;1;70;S;pdb;70
A0A384KAK0;31;38;D;pdb;168
A0A384KAK0;39;168;S;pdb;168
A0A384KAN6;1;5;D;pdb;174
A0A384KAN6;6;174;S;pdb;174
A0A384KCF1;79;205;S;pdb;205
A0A384KDD3;1;116;S;pdb;119
A0A384KDD3;117;119;D;pdb;119
A0A384KG77;1;243;S;pdb;243
A0A384KGX8;43;50;D;pdb;563
A0A384KGX8;51;329;S;pdb;563
A0A384KGX8;330;331;D;pdb;563
A0A384KGX8;332;387;S;pdb;563
A0A384KHV8;1;27;D;pdb;525
A0A384KHV8;28;524;S;pdb;525
A0A384KHV8;525;525;D;pdb;525
A0A384KIK4;1;3;D;pdb;286
A0A384KIK4;4;27;S;pdb;286
A0A384KIK4;28;32;D;pdb;286
A0A384KIK4;33;142;S;pdb;286
A0A384KIK4;143;150;D;pdb;286
A0A384KIK4;151;285;S;pdb;286
A0A384KIK4;286;286;D;pdb;286
A0A384KJ97;1;143;S;pdb;145
A0A384KJ97;144;145;D;pdb;145
A0A384KJX3;1;19;D;pdb;264
A0A384KJX3;20;264;S;pdb;264
A0A384KLA7;1;1;D;pdb;338
A0A384KLA7;2;280;S;pdb;338
A0A384KLA7;281;285;D;pdb;338
A0A384KLA7;286;337;S;pdb;338
A0A384KLA7;338;338;D;pdb;338
A0A384KMD8;1;3;D;pdb;213
A0A384KMD8;4;213;S;pdb;213
A0A384KMH6;1;271;S;pdb;273
A0A384KMH6;272;273;D;pdb;273
A0A384KN94;1;407;S;pdb;407
A0A384KP04;1;276;S;pdb;277
A0A384KP04;277;277;D;pdb;277
A0A384KR58;1;12;D;pdb;149
A0A384KR58;13;139;S;pdb;149
A0A384KR58;140;149;D;pdb;149
A0A384KRT8;2;126;S;pdb;126
A0A384KTX0;1;147;S;pdb;147
A0A384KWU6;1;419;S;pdb;435
A0A384KWU6;420;435;D;pdb;435
A0A384KXA3;1;194;S;pdb;194
A0A384KY59;1;1;D;pdb;205
A0A384KY59;2;184;S;pdb;205
A0A384KY59;185;193;D;pdb;205
A0A384KYS3;29;32;D;pdb;348
A0A384KYS3;33;137;S;pdb;348
A0A384KYS3;138;142;D;pdb;348
A0A384KYS3;143;170;S;pdb;348
A0A384KYS3;171;177;D;pdb;348
A0A384KYS3;178;203;S;pdb;348
A0A384KYS3;204;215;D;pdb;348
A0A384KYS3;216;235;S;pdb;348
A0A384KYS3;236;246;D;pdb;348
A0A384KYS3;247;281;S;pdb;348
A0A384KYS3;282;298;D;pdb;348
A0A384KYY5;1;160;S;pdb;160
A0A384KZY1;1;2;D;pdb;118
A0A384KZY1;3;117;S;pdb;118
A0A384KZY1;118;118;D;pdb;118
A0A384L319;266;293;S;pdb;1295
A0A384L319;294;301;D;pdb;1295
A0A384L319;302;399;S;pdb;1295
A0A384L319;433;600;S;pdb;1295
A0A384L3J4;1;5;D;pdb;210
A0A384L3J4;6;208;S;pdb;210
A0A384L3J4;209;210;D;pdb;210
A0A384LBL6;39;386;S;pdb;388
A0A384LEP8;22;149;S;pdb;149
A0A384LFU1;29;42;D;pdb;362
A0A384LFU1;43;67;S;pdb;362
A0A384LFU1;68;74;D;pdb;362
A0A384LFU1;75;178;S;pdb;362
A0A384LFU1;179;186;D;pdb;362
A0A384LFU1;187;219;S;pdb;362
A0A384LFU1;220;225;D;pdb;362
A0A384LFU1;226;263;S;pdb;362
A0A384LFU1;264;279;D;pdb;362
A0A384LFU1;280;351;S;pdb;362
A0A384LFU1;352;362;D;pdb;362
A0A384LGT3;1;436;S;pdb;437
A0A384LGT3;437;437;D;pdb;437
A0A384LHG9;27;346;S;pdb;346
A0A384LIX6;1;135;S;pdb;135
A0A384LJC9;26;312;S;pdb;314
A0A384LJC9;313;314;D;pdb;314
A0A384LKN0;1;175;S;pdb;181
A0A384LKN0;176;181;D;pdb;181
A0A384LKY8;1;1;D;pdb;179
A0A384LKY8;2;179;S;pdb;179
A0A384LL35;1;414;S;pdb;415
A0A384LL35;415;415;D;pdb;415
A0A384LMS9;26;26;D;pdb;656
A0A384LMS9;27;362;S;pdb;656
A0A3B6UEQ2;1;370;S;pdb;378
A0A3B6UEQ2;371;378;D;pdb;378
A0A3E1L4S6;48;53;D;pdb;401
A0A3E1L4S6;54;363;S;pdb;401
A0A3E1L4S6;364;364;D;pdb;401
A0A3F2YM29;1;20;D;pdb;325
A0A3F2YM29;21;322;S;pdb;325
A0A3F2YM29;323;325;D;pdb;325
A0A3G5BRZ6;1;1;D;pdb;142
A0A3G5BRZ6;2;138;S;pdb;142
A0A3G5BRZ6;139;142;D;pdb;142
A0A3N4B5P1;1;66;S;pdb;66
A0A3Q0KY79;3591;3669;S;pdb;5206
A0A3Q0KZG4;1;2;D;pdb;399
A0A3Q0KZG4;3;11;S;pdb;399
A0A3Q0KZG4;12;15;D;pdb;399
A0A3Q0KZG4;16;154;S;pdb;399
A0A3Q0KZG4;155;163;D;pdb;399
A0A3Q0KZG4;164;391;S;pdb;399
A0A3Q0KZG4;392;399;D;pdb;399
A0A3Q0L1G8;1;19;D;pdb;169
A0A3Q0L1G8;20;169;S;pdb;169
A0A3Q0L1H4;1;2;D;pdb;429
A0A3Q0L1H4;3;428;S;pdb;429
A0A3Q0L1H4;429;429;D;pdb;429
A0A3Q0L1R9;29;262;S;pdb;269
A0A3Q0L222;1;96;S;pdb;98
A0A3Q0L222;97;98;D;pdb;98
A0A3Q0L2C6;334;343;D;pdb;718
A0A3Q0L2C6;344;540;S;pdb;718
A0A3Q0L2C6;541;545;D;pdb;718
A0A3Q0L2C6;546;570;S;pdb;718
A0A3Q0L2C6;571;584;D;pdb;718
A0A3Q0L2Q1;36;147;S;pdb;147
A0A3Q0L2T9;5;5;D;pdb;403
A0A3Q0L2T9;6;184;S;pdb;403
A0A3Q0L2T9;185;190;D;pdb;403
A0A3Q0L2T9;191;204;S;pdb;403
A0A3Q0L2T9;205;206;D;pdb;403
A0A3Q0L2T9;207;239;S;pdb;403
A0A3Q0L2T9;240;241;D;pdb;403
A0A3Q0L308;1;457;S;pdb;458
A0A3Q0L308;458;458;D;pdb;458
A0A3Q0L3N0;1;1;D;pdb;129
A0A3Q0L3N0;2;128;S;pdb;129
A0A3Q0L3N0;129;129;D;pdb;129
A0A3Q0L571;1;1;D;pdb;107
A0A3Q0L571;2;77;S;pdb;107
A0A3S5Y0Q5;27;66;D;pdb;172
A0A3S5Y0Q5;67;172;S;pdb;172
A0A3S5Y0S3;50;51;D;pdb;164
A0A3S5Y0S3;52;164;S;pdb;164
A0A3S5YBC7;27;28;D;pdb;492
A0A3S5YBC7;29;478;S;pdb;492
A0A3S5YBC7;479;492;D;pdb;492
A0A454AB91;25;303;S;pdb;303
A0A578;21;113;S;pdb;114
A0A580;22;114;S;pdb;114
A0A592;20;115;S;pdb;116
A0A5A3;20;115;S;pdb;116
A0A5B4;15;110;S;pdb;111
A0A5B6;22;113;S;pdb;114
A0A5B9;1;130;S;pdb;178
A0ACI9;1;11;D;pdb;532
A0ACI9;12;532;S;pdb;532
A0AEF3;465;465;D;pdb;730
A0AEF3;466;606;S;pdb;730
A0AEF3;607;610;D;pdb;730
A0AEF3;648;730;S;pdb;730
A0AEF4;399;539;S;pdb;2071
A0AEF4;540;544;D;pdb;2071
A0AEF4;739;876;S;pdb;2071
A0AEF5;565;802;S;pdb;803
A0AEF5;803;803;D;pdb;803
A0AEF6;29;230;S;pdb;330
A0AQQ7;1;4;D;pdb;232
A0AQQ7;5;62;S;pdb;232
A0AQQ7;64;232;S;pdb;232
A0AQQ8;1;4;D;pdb;232
A0AQQ8;5;62;S;pdb;232
A0AQQ8;64;64;S;pdb;232
A0AQQ8;66;232;S;pdb;232
A0AVK6;110;212;S;pdb;867
A0AVK6;213;258;D;pdb;867
A0AVK6;259;341;S;pdb;867
A0AW19;88;375;S;pdb;376
A0B567;57;138;S;pdb;138
A0B5R2;1;32;S;pdb;367
A0B5R2;33;40;D;pdb;367
A0B5R2;41;71;S;pdb;367
A0B5R2;72;73;D;pdb;367
A0B5R2;74;367;S;pdb;367
A0EKU1;2516;2780;S;pdb;3421
A0EL75;1;18;D;pdb;287
A0EL75;19;285;S;pdb;287
A0EL75;286;287;D;pdb;287
A0ELI2;24;26;D;pdb;325
A0ELI2;27;61;S;pdb;325
A0ELI2;63;138;S;pdb;325
A0ELI2;139;199;D;pdb;325
A0ELI2;200;211;S;pdb;325
A0ELI2;212;221;D;pdb;325
A0F6C5;1;33;S;pdb;500
A0F6C5;35;100;S;pdb;500
A0F7J4;1;99;S;pdb;499
A0FFQ6;17;336;S;pdb;556
A0FFQ6;337;339;D;pdb;556
A0FFQ6;347;516;S;pdb;556
A0FFQ6;517;522;D;pdb;556
A0FGR8;191;659;S;pdb;921
A0FGR8;660;662;D;pdb;921
A0FKN5;511;512;D;pdb;742
A0FKN5;513;569;S;pdb;742
A0FKN5;652;730;S;pdb;742
A0FKN5;731;733;D;pdb;742
A0JD37;19;113;S;pdb;113
A0JP82;58;58;D;pdb;1901
A0JP82;59;109;S;pdb;1901
A0JP82;110;111;D;pdb;1901
A0JR48;1;3;D;pdb;123
A0JR48;4;123;S;pdb;123
A0JSJ2;1;42;S;pdb;226
A0JSJ2;43;47;D;pdb;226
A0JSJ2;48;226;S;pdb;226
A0JVA7;1;7;D;pdb;166
A0JVA7;8;166;S;pdb;166
A0JVT3;1;96;S;pdb;169
A0JVT3;97;103;D;pdb;169
A0JVT3;104;166;S;pdb;169
A0JVT3;167;169;D;pdb;169
A0JWG4;1;15;D;pdb;171
A0JWG4;16;171;S;pdb;171
A0JYP2;1;2;D;pdb;224
A0JYP2;3;190;S;pdb;224
A0JYP2;191;193;D;pdb;224
A0JYP2;194;223;S;pdb;224
A0JYP2;224;224;D;pdb;224
A0K1X3;59;61;D;pdb;341
A0K1X3;62;341;S;pdb;341
A0KEJ7;22;134;S;pdb;134
A0KF84;6;52;S;pdb;411
A0KF84;53;54;D;pdb;411
A0KF84;55;410;S;pdb;411
A0KF84;411;411;D;pdb;411
A0KGU9;6;254;S;pdb;257
A0KH11;1;127;S;pdb;357
A0KH11;128;132;D;pdb;357
A0KH11;133;161;S;pdb;357
A0KH11;162;172;D;pdb;357
A0KH11;173;198;S;pdb;357
A0KH11;199;201;D;pdb;357
A0KH11;202;357;S;pdb;357
A0KHJ5;20;20;D;pdb;145
A0KHJ5;21;145;S;pdb;145
A0KHX4;1;2;D;pdb;94
A0KHX4;3;88;S;pdb;94
A0KHX4;89;94;D;pdb;94
A0KIZ1;1;132;S;pdb;230
A0KIZ1;133;141;D;pdb;230
A0KIZ1;142;230;S;pdb;230
A0KJC7;1;224;D;pdb;478
A0KJC7;225;376;S;pdb;478
A0KJC7;377;382;D;pdb;478
A0KJC7;383;474;S;pdb;478
A0KJC7;475;478;D;pdb;478
A0KLG5;1;21;D;pdb;408
A0KLG5;22;408;S;pdb;408
A0KPA6;2;88;S;pdb;225
A0KPA6;89;92;D;pdb;225
A0KPA6;93;183;S;pdb;225
A0KPA6;184;194;D;pdb;225
A0KPA6;195;225;S;pdb;225
A0KWY4;23;313;S;pdb;313
A0L5S6;1;91;S;pdb;274
A0L5S6;92;99;D;pdb;274
A0L5S6;100;262;S;pdb;274
A0L5S6;263;274;D;pdb;274
A0L9W2;26;53;D;pdb;261
A0L9W2;55;80;D;pdb;261
A0L9W2;81;261;S;pdb;261
A0LSI1;47;47;D;pdb;1298
A0LSI1;48;786;S;pdb;1298
A0LU48;1;42;S;pdb;503
A0LU48;43;78;D;pdb;503
A0LU48;79;500;S;pdb;503
A0LU48;501;502;D;pdb;503
A0LVW8;32;45;D;pdb;333
A0LVW8;46;333;S;pdb;333
A0LWM4;1;113;S;pdb;113
A0MGZ7;75;173;S;pdb;419
A0MGZ7;174;181;D;pdb;419
A0MGZ7;182;390;S;pdb;419
A0MGZ7;391;395;D;pdb;419
A0MHA3;1;20;D;pdb;71
A0MHA3;21;35;S;pdb;71
A0MHA3;36;54;D;pdb;71
A0MK70;183;192;D;pdb;363
A0MK70;193;363;S;pdb;363
A0MMD0;2;149;S;pdb;149
A0MNZ3;2;115;S;pdb;213
A0MTA1;33;310;S;pdb;310
A0N262;2;112;S;pdb;115
A0N274;20;139;S;pdb;152
A0N6Y3;1;107;S;pdb;107
A0N7J2;1;216;S;pdb;219
A0N7J2;217;218;D;pdb;219
A0N8J3;1;22;S;pdb;281
A0N8J3;23;23;D;pdb;281
A0N8J3;24;107;S;pdb;281
A0N8J3;108;108;D;pdb;281
A0N8J3;109;129;S;pdb;281
A0NA69;20;117;S;pdb;122
A0NIJ1;2;4;D;pdb;390
A0NIJ1;5;387;S;pdb;390
A0NIJ1;388;390;D;pdb;390
A0NLY7;1;263;S;pdb;263
A0NP48;1;390;S;pdb;390
A0NXQ8;1;367;S;pdb;367
A0PKT3;1;9;D;pdb;388
A0PKT3;10;388;S;pdb;388
A0PL01;1;1;D;pdb;161
A0PL01;2;161;S;pdb;161
A0PLZ7;1;231;S;pdb;231
A0PMN1;1;4;D;pdb;253
A0PMN1;5;131;S;pdb;253
A0PMN1;132;133;D;pdb;253
A0PMN1;134;248;S;pdb;253
A0PMN1;249;253;D;pdb;253
A0PNS1;1;143;S;pdb;310
A0PNS1;144;149;D;pdb;310
A0PNS1;150;205;S;pdb;310
A0PNS1;206;225;D;pdb;310
A0PNS1;226;298;S;pdb;310
A0PNS1;299;310;D;pdb;310
A0PQD8;1;2;D;pdb;227
A0PQD8;3;227;S;pdb;227
A0PQS3;1;3;D;pdb;375
A0PQS3;4;374;S;pdb;375
A0PUS8;1;2;D;pdb;277
A0PUS8;3;277;S;pdb;277
A0PV47;1;6;D;pdb;498
A0PV47;7;496;S;pdb;498
A0PV47;497;498;D;pdb;498
A0PXY7;36;79;D;pdb;240
A0PXY7;80;240;S;pdb;240
A0PZS2;1;156;S;pdb;192
A0PZS2;157;163;D;pdb;192
A0PZS2;164;186;S;pdb;192
A0PZS2;187;192;D;pdb;192
A0Q0N1;1;426;S;pdb;426
A0Q2D8;1;391;S;pdb;392
A0Q2D8;392;392;D;pdb;392
A0Q436;23;25;D;pdb;514
A0Q436;26;35;S;pdb;514
A0Q436;36;39;D;pdb;514
A0Q436;40;510;S;pdb;514
A0Q436;511;514;D;pdb;514
A0Q494;1;3;D;pdb;304
A0Q494;4;232;S;pdb;304
A0Q494;233;241;D;pdb;304
A0Q494;242;304;S;pdb;304
A0Q5Y3;1;112;S;pdb;1629
A0Q5Y3;113;122;D;pdb;1629
A0Q5Y3;123;138;S;pdb;1629
A0Q5Y3;139;140;D;pdb;1629
A0Q5Y3;141;180;S;pdb;1629
A0Q5Y3;181;185;D;pdb;1629
A0Q5Y3;186;214;S;pdb;1629
A0Q5Y3;215;233;D;pdb;1629
A0Q5Y3;234;267;S;pdb;1629
A0Q5Y3;268;290;D;pdb;1629
A0Q5Y3;291;565;S;pdb;1629
A0Q5Y3;566;574;D;pdb;1629
A0Q5Y3;575;751;S;pdb;1629
A0Q5Y3;752;758;D;pdb;1629
A0Q5Y3;759;830;S;pdb;1629
A0Q5Y3;831;840;D;pdb;1629
A0Q5Y3;841;944;S;pdb;1629
A0Q5Y3;945;964;D;pdb;1629
A0Q5Y3;965;973;S;pdb;1629
A0Q5Y3;974;979;D;pdb;1629
A0Q5Y3;980;991;S;pdb;1629
A0Q5Y3;992;998;D;pdb;1629
A0Q5Y3;999;1007;S;pdb;1629
A0Q5Y3;1008;1044;D;pdb;1629
A0Q5Y3;1045;1195;S;pdb;1629
A0Q5Y3;1196;1206;D;pdb;1629
A0Q5Y3;1207;1622;S;pdb;1629
A0Q5Y3;1623;1629;D;pdb;1629
A0Q625;32;132;S;pdb;132
A0Q664;1;225;S;pdb;225
A0Q7H2;25;125;S;pdb;125
A0Q7H7;1;157;S;pdb;207
A0Q7H7;158;185;D;pdb;207
A0Q7Q2;1;1;D;pdb;1300
A0Q7Q2;2;429;S;pdb;1300
A0Q7Q2;430;435;D;pdb;1300
A0Q7Q2;436;1156;S;pdb;1300
A0Q7Q2;1157;1159;D;pdb;1300
A0Q7Q2;1160;1300;S;pdb;1300
A0Q7W8;1;120;S;pdb;228
A0Q7W8;121;126;D;pdb;228
A0Q7Y0;1;259;S;pdb;259
A0QI26;1;1;D;pdb;403
A0QI26;2;106;S;pdb;403
A0QI26;107;132;D;pdb;403
A0QI26;133;403;S;pdb;403
A0QJI1;1;4;D;pdb;411
A0QJI1;5;400;S;pdb;411
A0QJI1;401;411;D;pdb;411
A0QLL2;1;1;D;pdb;223
A0QLL2;2;222;S;pdb;223
A0QLL2;223;223;D;pdb;223
A0QLU8;2;4;D;pdb;387
A0QLU8;5;387;S;pdb;387
A0QND6;1;7;D;pdb;397
A0QND6;8;372;S;pdb;397
A0QND6;373;373;D;pdb;397
A0QND6;374;397;S;pdb;397
A0QNK4;1;2;D;pdb;520
A0QNK4;3;296;S;pdb;520
A0QNT0;1;213;S;pdb;360
A0QNT0;214;226;D;pdb;360
A0QNT0;227;356;S;pdb;360
A0QNT0;357;360;D;pdb;360
A0QP46;1;259;S;pdb;259
A0QP47;1;6;D;pdb;334
A0QP47;7;98;S;pdb;334
A0QP47;99;101;D;pdb;334
A0QP47;102;334;S;pdb;334
A0QP48;1;9;D;pdb;218
A0QP48;10;30;S;pdb;218
A0QP48;31;35;D;pdb;218
A0QP48;36;218;S;pdb;218
A0QP49;1;1;D;pdb;93
A0QP49;2;92;S;pdb;93
A0QP49;93;93;D;pdb;93
A0QP50;1;86;S;pdb;87
A0QP50;87;87;D;pdb;87
A0QP52;1;1;D;pdb;202
A0QP52;2;202;S;pdb;202
A0QP85;2;172;S;pdb;175
A0QP85;173;175;D;pdb;175
A0QPD6;26;55;D;pdb;387
A0QPD6;56;386;S;pdb;387
A0QPD6;387;387;D;pdb;387
A0QPE7;1;25;D;pdb;450
A0QPE7;26;391;S;pdb;450
A0QPE7;392;401;D;pdb;450
A0QPE7;402;450;S;pdb;450
A0QPL0;1;1;D;pdb;294
A0QPL0;2;293;S;pdb;294
A0QPL0;294;294;D;pdb;294
A0QPL1;2;210;S;pdb;210
A0QPL3;26;32;D;pdb;317
A0QPL3;33;317;S;pdb;317
A0QPR6;50;340;S;pdb;342
A0QPR6;341;341;D;pdb;342
A0QQ04;2;9;D;pdb;448
A0QQ04;10;448;S;pdb;448
A0QQ43;1;4;D;pdb;97
A0QQ43;5;94;S;pdb;97
A0QQ43;95;97;D;pdb;97
A0QQ44;1;86;S;pdb;95
A0QQ44;87;95;D;pdb;95
A0QQ45;1;273;S;pdb;293
A0QQ45;274;293;D;pdb;293
A0QQ47;26;240;S;pdb;459
A0QQ47;241;245;D;pdb;459
A0QQ47;246;399;S;pdb;459
A0QQ47;400;403;D;pdb;459
A0QQ72;1;9;D;pdb;244
A0QQ72;10;239;S;pdb;244
A0QQ72;240;240;D;pdb;244
A0QQ72;241;244;S;pdb;244
A0QQG1;1;3;D;pdb;386
A0QQG1;4;83;S;pdb;386
A0QQG1;84;95;D;pdb;386
A0QQG1;96;360;S;pdb;386
A0QQG1;361;386;D;pdb;386
A0QQJ6;1;258;S;pdb;258
A0QQK1;2;375;S;pdb;376
A0QQK1;376;376;D;pdb;376
A0QQS4;1;16;D;pdb;745
A0QQS4;17;151;S;pdb;745
A0QQS4;152;158;D;pdb;745
A0QQS4;159;744;S;pdb;745
A0QQS4;745;745;D;pdb;745
A0QQY7;1;2;D;pdb;227
A0QQY7;3;227;S;pdb;227
A0QR29;28;211;S;pdb;211
A0QR77;1;1;D;pdb;356
A0QR77;2;35;S;pdb;356
A0QR77;36;41;D;pdb;356
A0QR77;42;239;S;pdb;356
A0QR77;240;356;D;pdb;356
A0QRC4;1;4;D;pdb;103
A0QRC4;5;102;S;pdb;103
A0QRC4;103;103;D;pdb;103
A0QRS5;1;4;D;pdb;142
A0QRS5;5;142;S;pdb;142
A0QS40;7;115;S;pdb;158
A0QS40;116;118;D;pdb;158
A0QS40;119;144;S;pdb;158
A0QS41;2;142;S;pdb;142
A0QS66;1;2;D;pdb;1317
A0QS66;3;906;S;pdb;1317
A0QS66;907;909;D;pdb;1317
A0QS66;910;1011;S;pdb;1317
A0QS66;1012;1026;D;pdb;1317
A0QS66;1027;1090;S;pdb;1317
A0QS66;1091;1094;D;pdb;1317
A0QS66;1095;1195;S;pdb;1317
A0QS66;1196;1201;D;pdb;1317
A0QS66;1202;1283;S;pdb;1317
A0QS66;1284;1317;D;pdb;1317
A0QS86;1;6;D;pdb;312
A0QS86;7;77;S;pdb;312
A0QS86;78;91;D;pdb;312
A0QS86;92;312;S;pdb;312
A0QS88;2;232;S;pdb;254
A0QS88;233;254;D;pdb;254
A0QSL8;1;235;S;pdb;350
A0QSL8;236;250;D;pdb;350
A0QSL8;251;303;S;pdb;350
A0QSL8;304;350;D;pdb;350
A0QST4;1;2;D;pdb;265
A0QST4;3;261;S;pdb;265
A0QST4;262;265;D;pdb;265
A0QSU7;1;2;D;pdb;537
A0QSU7;3;466;S;pdb;537
A0QSU7;467;476;D;pdb;537
A0QSU7;477;532;S;pdb;537
A0QSU7;533;537;D;pdb;537
A0QSZ3;1;5;D;pdb;743
A0QSZ3;6;740;S;pdb;743
A0QSZ3;741;743;D;pdb;743
A0QT11;2;123;S;pdb;128
A0QT11;124;128;D;pdb;128
A0QT42;4;4;D;pdb;365
A0QT42;27;36;D;pdb;365
A0QT42;37;365;S;pdb;365
A0QT91;1;5;D;pdb;1507
A0QT91;6;69;S;pdb;1507
A0QT91;70;74;D;pdb;1507
A0QT91;75;300;S;pdb;1507
A0QT91;301;326;D;pdb;1507
A0QT91;327;489;S;pdb;1507
A0QT91;490;495;D;pdb;1507
A0QT91;496;543;S;pdb;1507
A0QT91;544;549;D;pdb;1507
A0QT91;550;559;S;pdb;1507
A0QT91;560;587;D;pdb;1507
A0QT91;588;724;S;pdb;1507
A0QT91;725;728;D;pdb;1507
A0QT91;729;852;S;pdb;1507
A0QT91;853;856;D;pdb;1507
A0QTN8;1;366;S;pdb;367
A0QTN8;367;367;D;pdb;367
A0QTQ5;1;215;S;pdb;265
A0QTQ5;216;226;D;pdb;265
A0QTQ5;227;263;S;pdb;265
A0QTQ5;264;265;D;pdb;265
A0QTQ6;1;233;S;pdb;233
A0QTW7;1;1;D;pdb;384
A0QTW7;2;384;S;pdb;384
A0QU01;27;140;S;pdb;140
A0QU89;1;382;S;pdb;385
A0QU89;383;385;D;pdb;385
A0QUG3;360;389;S;pdb;615
A0QUG3;390;408;D;pdb;615
A0QUG3;409;606;S;pdb;615
A0QUH3;1;2;D;pdb;407
A0QUH3;3;406;S;pdb;407
A0QUH3;407;407;D;pdb;407
A0QUY6;1;258;S;pdb;259
A0QUY6;259;259;D;pdb;259
A0QUZ2;1;20;D;pdb;322
A0QUZ2;21;35;S;pdb;322
A0QUZ2;36;41;D;pdb;322
A0QUZ2;42;322;S;pdb;322
A0QV09;1;9;D;pdb;283
A0QV09;10;283;S;pdb;283
A0QV68;1;12;D;pdb;399
A0QV68;13;399;S;pdb;399
A0QVJ7;1;257;S;pdb;257
A0QVM3;1;10;D;pdb;181
A0QVM3;11;179;S;pdb;181
A0QVM3;180;181;D;pdb;181
A0QVM9;1;21;D;pdb;340
A0QVM9;22;340;S;pdb;340
A0QVP0;1;3;D;pdb;252
A0QVP0;4;71;S;pdb;252
A0QVP0;72;80;D;pdb;252
A0QVP0;81;231;S;pdb;252
A0QVP0;232;252;D;pdb;252
A0QVS8;1;7;D;pdb;309
A0QVS8;8;306;S;pdb;309
A0QVS8;307;309;D;pdb;309
A0QVU1;1;85;S;pdb;112
A0QVU1;86;112;D;pdb;112
A0QW02;1;22;D;pdb;466
A0QW02;23;39;S;pdb;466
A0QW02;40;148;D;pdb;466
A0QW02;149;466;S;pdb;466
A0QWG5;1;38;D;pdb;304
A0QWG5;39;303;S;pdb;304
A0QWG5;304;304;D;pdb;304
A0QWG6;1;375;S;pdb;386
A0QWG6;376;386;D;pdb;386
A0QWJ0;2;445;S;pdb;446
A0QWJ0;446;446;D;pdb;446
A0QWN3;1;1;D;pdb;598
A0QWN3;2;582;S;pdb;598
A0QWN3;583;598;D;pdb;598
A0QWT1;1;23;D;pdb;107
A0QWT1;24;106;S;pdb;107
A0QWT1;107;107;D;pdb;107
A0QWT2;186;362;S;pdb;414
A0QWT2;363;375;D;pdb;414
A0QWT2;376;412;S;pdb;414
A0QWT2;413;414;D;pdb;414
A0QWX6;1;244;S;pdb;244
A0QX16;1;4;D;pdb;273
A0QX16;5;67;S;pdb;273
A0QX16;68;91;D;pdb;273
A0QX16;92;143;S;pdb;273
A0QX16;144;146;D;pdb;273
A0QX16;147;240;S;pdb;273
A0QX16;241;273;D;pdb;273
A0QX37;1;4;D;pdb;325
A0QX37;5;90;S;pdb;325
A0QX37;91;105;D;pdb;325
A0QX37;106;325;S;pdb;325
A0QX65;1;11;D;pdb;382
A0QX65;12;382;S;pdb;382
A0QX69;2;160;S;pdb;205
A0QX69;161;167;D;pdb;205
A0QX69;168;189;S;pdb;205
A0QX69;190;205;D;pdb;205
A0QXB7;1;161;S;pdb;161
A0QXD6;1;5;D;pdb;262
A0QXD6;6;262;S;pdb;262
A0QXM5;1;112;S;pdb;112
A0QXP8;1;1;D;pdb;129
A0QXP8;2;129;S;pdb;129
A0QY29;1;402;S;pdb;402
A0QY79;1;161;S;pdb;161
A0QY90;1;1;D;pdb;159
A0QY90;2;159;S;pdb;159
A0QYB3;25;33;D;pdb;349
A0QYB3;34;348;S;pdb;349
A0QYB3;349;349;D;pdb;349
A0QYB5;25;32;D;pdb;349
A0QYB5;33;347;S;pdb;349
A0QYB5;348;349;D;pdb;349
A0QYH7;1;105;S;pdb;208
A0QYQ0;2;3;D;pdb;228
A0QYQ0;4;220;S;pdb;228
A0QYQ0;221;228;D;pdb;228
A0QYW6;1;1;D;pdb;147
A0QYW6;2;147;S;pdb;147
A0QYY6;285;329;S;pdb;479
A0QYY6;330;332;D;pdb;479
A0QYY6;333;445;S;pdb;479
A0QZ11;1;24;D;pdb;114
A0QZ11;25;112;S;pdb;114
A0QZ11;113;114;D;pdb;114
A0QZ23;2;151;S;pdb;299
A0QZ23;152;158;D;pdb;299
A0QZ23;159;294;S;pdb;299
A0QZ23;295;299;D;pdb;299
A0QZC8;27;379;S;pdb;380
A0QZC8;380;380;D;pdb;380
A0QZY0;1;284;S;pdb;412
A0QZY0;285;297;D;pdb;412
A0QZY0;298;412;S;pdb;412
A0R066;2;5;D;pdb;368
A0R066;6;368;S;pdb;368
A0R089;14;225;S;pdb;225
A0R095;1;85;S;pdb;242
A0R095;86;90;D;pdb;242
A0R095;91;240;S;pdb;242
A0R095;241;242;D;pdb;242
A0R0G0;1;6;D;pdb;297
A0R0G0;7;293;S;pdb;297
A0R0G0;294;297;D;pdb;297
A0R0V0;1;17;D;pdb;558
A0R0V0;18;151;S;pdb;558
A0R0V0;152;156;D;pdb;558
A0R0V0;157;313;S;pdb;558
A0R0V0;314;320;D;pdb;558
A0R0V0;321;556;S;pdb;558
A0R0V0;557;558;D;pdb;558
A0R1C4;1;3;D;pdb;170
A0R1C4;4;40;S;pdb;170
A0R1C4;41;49;D;pdb;170
A0R1C4;50;88;S;pdb;170
A0R1C4;89;94;D;pdb;170
A0R1C4;95;121;S;pdb;170
A0R1C4;122;170;D;pdb;170
A0R1E8;1;3;D;pdb;2111
A0R1E8;4;46;S;pdb;2111
A0R1E8;47;65;D;pdb;2111
A0R1E8;66;131;S;pdb;2111
A0R1E8;132;151;D;pdb;2111
A0R1E8;152;210;S;pdb;2111
A0R1E8;211;220;D;pdb;2111
A0R1E8;221;276;S;pdb;2111
A0R1E8;277;284;D;pdb;2111
A0R1E8;285;433;S;pdb;2111
A0R1E8;434;443;D;pdb;2111
A0R1E8;444;1282;S;pdb;2111
A0R1E8;1283;1287;D;pdb;2111
A0R1E8;1288;1948;S;pdb;2111
A0R1E8;1949;1959;D;pdb;2111
A0R1E8;1960;2008;S;pdb;2111
A0R1E8;2009;2020;D;pdb;2111
A0R1H6;2;130;S;pdb;130
A0R1R4;2;65;S;pdb;260
A0R1R4;66;70;D;pdb;260
A0R1R4;71;251;S;pdb;260
A0R1R4;252;260;D;pdb;260
A0R1T8;1;239;D;pdb;294
A0R1T8;240;290;S;pdb;294
A0R1T8;291;294;D;pdb;294
A0R1X0;1;277;S;pdb;277
A0R238;1;7;D;pdb;224
A0R238;8;221;S;pdb;224
A0R238;222;224;D;pdb;224
A0R291;1;113;S;pdb;145
A0R291;114;119;D;pdb;145
A0R291;120;143;S;pdb;145
A0R291;144;145;D;pdb;145
A0R2E9;2;15;D;pdb;194
A0R2E9;16;194;S;pdb;194
A0R2I8;28;51;D;pdb;627
A0R2I8;52;393;S;pdb;627
A0R2I8;394;405;D;pdb;627
A0R2I8;406;495;S;pdb;627
A0R2I8;496;542;D;pdb;627
A0R2I8;543;626;S;pdb;627
A0R2I8;627;627;D;pdb;627
A0R2U8;1;6;D;pdb;468
A0R2U8;7;444;S;pdb;468
A0R2U8;445;446;D;pdb;468
A0R2U8;447;465;S;pdb;468
A0R2U8;466;468;D;pdb;468
A0R2U9;232;260;S;pdb;571
A0R2U9;261;264;D;pdb;571
A0R2U9;265;373;S;pdb;571
A0R2U9;374;380;D;pdb;571
A0R2V4;1;1;D;pdb;329
A0R2V4;2;328;S;pdb;329
A0R2V4;329;329;D;pdb;329
A0R351;1;36;D;pdb;266
A0R351;37;266;S;pdb;266
A0R3C8;1;9;D;pdb;326
A0R3C8;10;204;S;pdb;326
A0R3C8;205;213;D;pdb;326
A0R3C8;214;316;S;pdb;326
A0R3C8;317;326;D;pdb;326
A0R3D3;1;191;S;pdb;191
A0R3E2;2;513;S;pdb;515
A0R3E2;514;515;D;pdb;515
A0R3F3;31;168;S;pdb;225
A0R3F3;169;173;D;pdb;225
A0R3F3;174;224;S;pdb;225
A0R3F9;2;167;S;pdb;333
A0R3F9;168;174;D;pdb;333
A0R3F9;175;293;S;pdb;333
A0R3F9;294;296;D;pdb;333
A0R3F9;297;333;S;pdb;333
A0R3J1;1;1;D;pdb;382
A0R3J1;2;382;S;pdb;382
A0R3M0;1;19;S;pdb;507
A0R3M0;20;23;D;pdb;507
A0R3M0;24;64;S;pdb;507
A0R3M0;65;77;D;pdb;507
A0R3M0;78;133;S;pdb;507
A0R3M0;134;165;D;pdb;507
A0R3M0;166;252;S;pdb;507
A0R3M0;253;253;D;pdb;507
A0R3M0;254;507;S;pdb;507
A0R4F7;1;128;S;pdb;128
A0R4I6;1;3;D;pdb;474
A0R4I6;4;89;S;pdb;474
A0R4I6;90;92;D;pdb;474
A0R4I6;93;471;S;pdb;474
A0R4I6;472;474;D;pdb;474
A0R4P1;1;16;D;pdb;316
A0R4P1;17;313;S;pdb;316
A0R4P1;314;316;D;pdb;316
A0R4Q6;1;1;D;pdb;401
A0R4Q6;2;401;S;pdb;401
A0R4R9;1;2;D;pdb;260
A0R4R9;3;260;S;pdb;260
A0R4Y3;1;1;D;pdb;427
A0R4Y3;2;415;S;pdb;427
A0R4Y3;416;427;D;pdb;427
A0R4Z8;1;205;S;pdb;262
A0R4Z8;206;222;D;pdb;262
A0R4Z8;223;262;S;pdb;262
A0R559;1;2;D;pdb;163
A0R559;3;157;S;pdb;163
A0R559;158;163;D;pdb;163
A0R5B5;1;423;S;pdb;423
A0R5M8;1;321;S;pdb;321
A0R5M9;1;1;D;pdb;227
A0R5M9;2;227;S;pdb;227
A0R5T1;6;336;S;pdb;350
A0R5U2;1;14;D;pdb;414
A0R5U2;15;414;S;pdb;414
A0R5U7;1;1;D;pdb;216
A0R5U7;2;216;S;pdb;216
A0R607;1;5;D;pdb;460
A0R607;6;266;S;pdb;460
A0R607;267;294;D;pdb;460
A0R607;295;321;S;pdb;460
A0R607;322;328;D;pdb;460
A0R607;329;460;S;pdb;460
A0R618;1;630;S;pdb;630
A0R619;36;70;D;pdb;337
A0R619;71;334;S;pdb;337
A0R619;335;337;D;pdb;337
A0R629;1;12;D;pdb;412
A0R629;13;406;S;pdb;412
A0R629;407;412;D;pdb;412
A0R692;9;157;S;pdb;183
A0R6D0;1;11;D;pdb;234
A0R6D0;12;234;S;pdb;234
A0R6D9;1;325;S;pdb;441
A0R6D9;326;328;D;pdb;441
A0R6D9;329;439;S;pdb;441
A0R6D9;440;441;D;pdb;441
A0R6E0;1;8;D;pdb;593
A0R6E0;9;587;S;pdb;593
A0R6E0;588;593;D;pdb;593
A0R6E4;15;266;S;pdb;266
A0R6F1;1;142;S;pdb;142
A0R6I8;8;8;D;pdb;189
A0R6I8;9;189;S;pdb;189
A0R6V6;1;8;D;pdb;397
A0R6V6;9;396;S;pdb;397
A0R6V6;397;397;D;pdb;397
A0R723;1;240;S;pdb;240
A0R724;1;5;D;pdb;342
A0R724;6;342;S;pdb;342
A0R731;1;1;D;pdb;161
A0R731;2;161;S;pdb;161
A0R747;1;1;D;pdb;259
A0R747;2;259;S;pdb;259
A0R760;1;306;S;pdb;306
A0R7I9;1;4;D;pdb;311
A0R7I9;5;310;S;pdb;311
A0R7I9;311;311;D;pdb;311
A0RD96;2;31;D;pdb;242
A0RD96;32;233;S;pdb;242
A0RD96;234;242;D;pdb;242
A0REX4;50;51;D;pdb;194
A0REX4;52;89;S;pdb;194
A0REX4;90;92;D;pdb;194
A0REX4;93;164;S;pdb;194
A0REX4;165;171;D;pdb;194
A0REX4;172;194;S;pdb;194
A0S864;35;109;S;pdb;109
A0S865;35;111;S;pdb;111
A0T1L9;1;2;D;pdb;575
A0T1L9;3;399;S;pdb;575
A0T1L9;400;409;D;pdb;575
A0T1L9;410;472;S;pdb;575
A0T1L9;473;485;D;pdb;575
A0T1L9;486;575;S;pdb;575
A0YXD2;1;3;D;pdb;775
A0YXD2;4;229;S;pdb;775
A0YXD2;230;239;D;pdb;775
A0YXD2;240;336;S;pdb;775
A0YXD2;337;341;D;pdb;775
A0YXD2;342;775;S;pdb;775
A0ZNP3;225;531;S;pdb;541
A0ZNP5;1190;1194;D;pdb;1699
A0ZNP5;1195;1694;S;pdb;1699
A0ZNP5;1695;1699;D;pdb;1699
A0ZPR8;124;206;S;pdb;227
A0ZPR9;1;4;D;pdb;157
A0ZPR9;5;26;S;pdb;157
A0ZPR9;27;29;D;pdb;157
A0ZPR9;30;157;S;pdb;157
A0ZT93;42;168;S;pdb;168
A0ZXM3;24;295;S;pdb;357
A0ZZH6;1;504;S;pdb;504
A0ZZM4;10;360;S;pdb;362
A0ZZM4;361;362;D;pdb;362
A0ZZZ7;1;4;D;pdb;259
A0ZZZ7;5;259;S;pdb;259
A1A0I0;3;506;S;pdb;506
A1A1Z1;1;2;D;pdb;478
A1A1Z1;3;63;S;pdb;478
A1A1Z1;64;67;D;pdb;478
A1A1Z1;68;355;S;pdb;478
A1A1Z1;356;360;D;pdb;478
A1A1Z1;361;402;S;pdb;478
A1A1Z1;403;414;D;pdb;478
A1A1Z1;415;478;S;pdb;478
A1A237;2;3;D;pdb;431
A1A237;4;330;S;pdb;431
A1A237;331;344;D;pdb;431
A1A237;345;430;S;pdb;431
A1A2B5;2;326;S;pdb;326
A1A2F5;38;54;D;pdb;600
A1A2F5;55;600;S;pdb;600
A1A2L3;1;6;D;pdb;300
A1A2L3;7;293;S;pdb;300
A1A2L3;294;300;D;pdb;300
A1A2P2;1;4;D;pdb;751
A1A2P2;5;52;S;pdb;751
A1A2P2;53;64;D;pdb;751
A1A2P2;65;348;S;pdb;751
A1A2P2;349;350;D;pdb;751
A1A2P2;351;706;S;pdb;751
A1A2P2;707;709;D;pdb;751
A1A2P2;710;722;S;pdb;751
A1A2P2;723;751;D;pdb;751
A1A399;409;539;S;pdb;700
A1A399;540;545;D;pdb;700
A1A399;546;634;S;pdb;700
A1A399;635;638;D;pdb;700
A1A3G9;2;7;D;pdb;272
A1A3G9;8;101;S;pdb;272
A1A3G9;102;107;D;pdb;272
A1A3G9;108;266;S;pdb;272
A1A3G9;267;272;D;pdb;272
A1AA28;1;153;S;pdb;153
A1AC32;1;323;S;pdb;323
A1ADJ6;66;81;D;pdb;307
A1ADJ6;82;307;S;pdb;307
A1AY86;146;162;D;pdb;299
A1AY86;163;299;S;pdb;299
A1AYL4;2;15;S;pdb;383
A1AYL4;16;19;D;pdb;383
A1AYL4;20;376;S;pdb;383
A1AYL4;377;383;D;pdb;383
A1B060;1;235;S;pdb;236
A1B060;236;236;D;pdb;236
A1B198;1;369;S;pdb;369
A1B2F3;1;24;D;pdb;309
A1B2F3;25;309;S;pdb;309
A1B5I2;2;13;D;pdb;181
A1B5I2;14;21;S;pdb;181
A1B5I2;22;24;D;pdb;181
A1B5I2;25;178;S;pdb;181
A1B5I2;179;181;D;pdb;181
A1B5Y0;1;6;D;pdb;551
A1B5Y0;7;551;S;pdb;551
A1B602;1;1;D;pdb;104
A1B602;2;33;S;pdb;104
A1B602;34;82;D;pdb;104
A1B602;83;104;S;pdb;104
A1B618;1;2;D;pdb;77
A1B618;3;76;S;pdb;77
A1B618;77;77;D;pdb;77
A1B619;1;165;D;pdb;248
A1B619;166;198;S;pdb;248
A1B619;199;216;D;pdb;248
A1B619;217;246;S;pdb;248
A1B619;247;248;D;pdb;248
A1B7S1;1;5;D;pdb;281
A1B7S1;6;281;S;pdb;281
A1B8N7;1;5;D;pdb;188
A1B8N7;6;115;S;pdb;188
A1B8N7;116;188;D;pdb;188
A1B8N8;1;1;D;pdb;511
A1B8N8;2;511;S;pdb;511
A1B8N9;1;2;D;pdb;290
A1B8N9;3;62;S;pdb;290
A1B8N9;63;64;D;pdb;290
A1B8N9;65;74;S;pdb;290
A1B8N9;75;78;D;pdb;290
A1B8N9;79;111;S;pdb;290
A1B8N9;112;115;D;pdb;290
A1B8N9;116;144;S;pdb;290
A1B8N9;145;147;D;pdb;290
A1B8N9;148;167;S;pdb;290
A1B8N9;168;170;D;pdb;290
A1B8N9;171;200;S;pdb;290
A1B8N9;201;212;D;pdb;290
A1B8N9;213;290;S;pdb;290
A1B8P0;1;1;D;pdb;474
A1B8P0;2;471;S;pdb;474
A1B8P0;472;474;D;pdb;474
A1B8P1;1;9;D;pdb;148
A1B8P1;10;84;S;pdb;148
A1B8P1;85;148;D;pdb;148
A1B956;2;4;D;pdb;453
A1B956;5;453;S;pdb;453
A1B9E3;1;1;D;pdb;182
A1B9E3;2;182;S;pdb;182
A1BB97;32;40;D;pdb;417
A1BB97;41;417;S;pdb;417
A1BBA0;58;63;D;pdb;188
A1BBA0;64;188;S;pdb;188
A1C3L3;190;208;D;pdb;2587
A1C3L3;209;296;S;pdb;2587
A1C3L3;297;320;D;pdb;2587
A1C3L3;321;520;S;pdb;2587
A1C3L3;521;522;D;pdb;2587
A1CII2;1;382;S;pdb;572
A1CII2;383;383;D;pdb;572
A1CJQ5;1;251;S;pdb;251
A1DN10;1;29;D;pdb;437
A1DN10;30;324;S;pdb;437
A1DN10;325;335;D;pdb;437
A1DN10;336;437;S;pdb;437
A1DRD5;25;43;S;pdb;727
A1DRD5;44;48;D;pdb;727
A1DRD5;49;511;S;pdb;727
A1DRD5;512;519;D;pdb;727
A1E266;24;362;S;pdb;362
A1E280;2;529;S;pdb;531
A1E280;530;531;D;pdb;531
A1E348;794;806;D;pdb;1150
A1E348;807;1072;S;pdb;1150
A1E348;1073;1150;D;pdb;1150
A1E4A3;1549;1731;S;pdb;2188
A1E8I9;1;315;S;pdb;361
A1E8I9;316;361;D;pdb;361
A1E8J1;1780;1981;S;pdb;2473
A1E8J1;1982;1983;D;pdb;2473
A1E9A6;31;550;S;pdb;662
A1EAI1;28;28;D;pdb;858
A1EAI1;29;137;S;pdb;858
A1EAI1;138;140;D;pdb;858
A1EAI1;141;397;S;pdb;858
A1EAI1;398;400;D;pdb;858
A1EAI1;401;502;S;pdb;858
A1EAI1;507;515;D;pdb;858
A1EAI1;516;547;S;pdb;858
A1EAI1;548;560;D;pdb;858
A1EAI1;561;657;S;pdb;858
A1EAI1;658;659;D;pdb;858
A1HT30;123;132;S;pdb;302
A1HT30;137;147;S;pdb;302
A1HT30;150;157;S;pdb;302
A1HT30;163;211;S;pdb;302
A1HT30;226;226;S;pdb;302
A1IIX4;1;350;S;pdb;351
A1IIX4;351;351;D;pdb;351
A1ILL9;79;472;S;pdb;473
A1ILL9;473;473;D;pdb;473
A1JJ76;2;40;D;pdb;361
A1JJ76;41;360;S;pdb;361
A1JJ76;361;361;D;pdb;361
A1JJJ6;42;54;D;pdb;285
A1JJJ6;55;259;S;pdb;285
A1JJJ6;260;285;D;pdb;285
A1JJJ9;1;5;D;pdb;311
A1JJJ9;6;305;S;pdb;311
A1JJJ9;306;311;D;pdb;311
A1JK11;1;58;S;pdb;61
A1JK11;59;61;D;pdb;61
A1JLH5;28;338;S;pdb;338
A1JMA5;1;304;S;pdb;388
A1JMA5;305;316;D;pdb;388
A1JMA5;317;388;S;pdb;388
A1JMF7;2;110;S;pdb;110
A1JML9;28;33;D;pdb;294
A1JML9;34;293;S;pdb;294
A1JML9;294;294;D;pdb;294
A1JMX7;1;1;D;pdb;244
A1JMX7;2;168;S;pdb;244
A1JMX7;169;179;D;pdb;244
A1JNA0;2;173;S;pdb;174
A1JNA0;174;174;D;pdb;174
A1JQU0;1;2;D;pdb;194
A1JQU0;3;194;S;pdb;194
A1JRF3;1;246;S;pdb;246
A1JSR8;1;94;S;pdb;120
A1JSR8;95;120;D;pdb;120
A1JSS7;20;159;S;pdb;159
A1JSS8;27;569;S;pdb;572
A1JTF3;1;1;D;pdb;434
A1JTF3;2;9;S;pdb;434
A1JTF3;10;11;D;pdb;434
A1JTF3;12;153;S;pdb;434
A1JTF3;154;160;D;pdb;434
A1JTF3;161;434;S;pdb;434
A1JTG0;2;256;S;pdb;366
A1JTG0;257;262;D;pdb;366
A1JTG0;263;358;S;pdb;366
A1JTG0;359;366;D;pdb;366
A1JTP8;1;342;S;pdb;352
A1JTP8;343;352;D;pdb;352
A1JTX8;27;29;D;pdb;363
A1JTX8;30;362;S;pdb;363
A1JTX8;363;363;D;pdb;363
A1JUG2;174;177;D;pdb;407
A1JUG2;178;406;S;pdb;407
A1JUG2;407;407;D;pdb;407
A1JUG3;306;310;D;pdb;549
A1JUG3;311;342;S;pdb;549
A1JUG3;343;345;D;pdb;549
A1JUG3;346;547;S;pdb;549
A1JUG3;548;549;D;pdb;549
A1K2B7;1;1;D;pdb;388
A1K2B7;2;388;S;pdb;388
A1KQS1;3045;3051;D;pdb;4085
A1KQS1;3052;3965;S;pdb;4085
A1KQS1;3966;3967;D;pdb;4085
A1KRL1;1;2;D;pdb;149
A1KRL1;3;146;S;pdb;149
A1KRL1;147;149;D;pdb;149
A1KRY9;1;1;D;pdb;320
A1KRY9;2;320;S;pdb;320
A1KSW9;17;29;D;pdb;159
A1KSW9;30;83;S;pdb;159
A1KSW9;84;85;D;pdb;159
A1KSW9;86;124;S;pdb;159
A1KSW9;125;127;D;pdb;159
A1KSW9;128;159;S;pdb;159
A1KUS8;1;4;D;pdb;160
A1KUS8;5;158;S;pdb;160
A1KUS8;159;160;D;pdb;160
A1KVD0;1;12;D;pdb;155
A1KVD0;13;155;S;pdb;155
A1KVH5;1;125;S;pdb;125
A1KVU8;1;1;D;pdb;261
A1KVU8;2;259;S;pdb;261
A1KVU8;260;261;D;pdb;261
A1KXI0;1;21;D;pdb;333
A1KXI0;22;333;S;pdb;333
A1KYE3;1;4;D;pdb;78
A1KYE3;5;75;S;pdb;78
A1KYE3;76;78;D;pdb;78
A1L0Z0;624;634;S;pdb;1573
A1L0Z0;635;636;D;pdb;1573
A1L1Q4;68;71;D;pdb;408
A1L1Q4;72;408;S;pdb;408
A1L259;1;168;S;pdb;174
A1L259;169;174;D;pdb;174
A1L260;16;17;D;pdb;329
A1L260;18;118;S;pdb;329
A1L260;119;123;D;pdb;329
A1L565;129;134;D;pdb;445
A1L565;135;405;S;pdb;445
A1R0W1;1;458;S;pdb;458
A1R118;1;3;D;pdb;310
A1R118;4;309;S;pdb;310
A1R118;310;310;D;pdb;310
A1R3U3;1;7;D;pdb;343
A1R3U3;8;342;S;pdb;343
A1R3U3;343;343;D;pdb;343
A1R4M8;1;7;D;pdb;560
A1R4M8;8;559;S;pdb;560
A1R562;1;5;D;pdb;247
A1R562;6;26;S;pdb;247
A1R562;27;32;D;pdb;247
A1R562;33;63;S;pdb;247
A1R562;64;65;D;pdb;247
A1R562;66;176;S;pdb;247
A1R562;177;180;D;pdb;247
A1R562;181;247;S;pdb;247
A1R6X9;56;316;S;pdb;320
A1R6X9;317;319;D;pdb;320
A1R8G0;1;3;D;pdb;286
A1R8G0;4;286;S;pdb;286
A1R958;1;6;D;pdb;456
A1R958;7;369;S;pdb;456
A1R958;370;372;D;pdb;456
A1R958;373;456;S;pdb;456
A1RAA6;1;7;D;pdb;272
A1RAA6;8;229;S;pdb;272
A1RAA6;230;232;D;pdb;272
A1RAA6;233;272;S;pdb;272
A1RB88;129;301;S;pdb;302
A1RBZ5;1;261;S;pdb;540
A1RBZ5;262;265;D;pdb;540
A1RBZ5;266;364;S;pdb;540
A1RBZ5;365;369;D;pdb;540
A1RBZ5;370;435;S;pdb;540
A1RBZ5;436;438;D;pdb;540
A1RBZ5;439;537;S;pdb;540
A1RBZ5;538;540;D;pdb;540
A1RCJ9;1;454;S;pdb;456
A1RCJ9;455;456;D;pdb;456
A1RDF1;1;17;D;pdb;446
A1RDF1;18;440;S;pdb;446
A1RDF1;441;446;D;pdb;446
A1RUM9;1;424;S;pdb;424
A1RZU2;1;4;D;pdb;374
A1RZU2;5;133;S;pdb;374
A1RZU2;134;146;D;pdb;374
A1RZU2;147;353;S;pdb;374
A1RZU2;354;374;D;pdb;374
A1S356;1;1;D;pdb;367
A1S356;2;367;S;pdb;367
A1S3D0;1;125;S;pdb;125
A1S3H7;1;5;D;pdb;274
A1S3H7;6;274;S;pdb;274
A1S420;24;24;D;pdb;467
A1S420;25;466;S;pdb;467
A1S420;467;467;D;pdb;467
A1S4A6;1;280;S;pdb;280
A1S6W5;1;10;D;pdb;241
A1S6W5;11;241;S;pdb;241
A1S8W8;1;144;S;pdb;144
A1S9Q7;1;7;D;pdb;116
A1S9Q7;8;110;S;pdb;116
A1S9Q7;111;116;D;pdb;116
A1SAQ1;1;99;S;pdb;239
A1SAQ1;100;102;D;pdb;239
A1SAQ1;103;239;S;pdb;239
A1SBA1;1;58;S;pdb;274
A1SBA1;59;64;D;pdb;274
A1SBA1;65;274;S;pdb;274
A1SPF2;2;141;S;pdb;153
A1SPF2;142;153;D;pdb;153
A1SR00;1;1;D;pdb;421
A1SR00;2;421;S;pdb;421
A1SR01;1;105;S;pdb;105
A1SUU0;1;119;S;pdb;421
A1SUU0;120;138;D;pdb;421
A1SUU0;139;146;S;pdb;421
A1SUU0;147;152;D;pdb;421
A1SUU0;153;175;S;pdb;421
A1SUU0;176;179;D;pdb;421
A1SUU0;180;311;S;pdb;421
A1SUU0;312;315;D;pdb;421
A1SUU0;316;421;S;pdb;421
A1T351;2;3;D;pdb;186
A1T351;4;155;S;pdb;186
A1T351;156;167;D;pdb;186
A1T351;168;182;S;pdb;186
A1T351;183;186;D;pdb;186
A1T557;1;189;S;pdb;204
A1T557;190;204;D;pdb;204
A1TH50;1;1;D;pdb;441
A1TH50;2;441;S;pdb;441
A1TSQ3;26;504;S;pdb;504
A1TX06;1;168;S;pdb;455
A1TX06;169;190;D;pdb;455
A1TX06;191;218;S;pdb;455
A1TX06;219;225;D;pdb;455
A1TX06;226;295;S;pdb;455
A1TX06;296;308;D;pdb;455
A1TX06;309;455;S;pdb;455
A1TY67;1;206;S;pdb;206
A1TY68;1;221;S;pdb;222
A1TY68;222;222;D;pdb;222
A1TY82;1;48;D;pdb;470
A1TY82;49;470;S;pdb;470
A1TYC0;1;1;D;pdb;456
A1TYC0;2;454;S;pdb;456
A1TYC0;455;456;D;pdb;456
A1TZ69;1;198;S;pdb;199
A1TZ69;199;199;D;pdb;199
A1TZQ9;1;2;D;pdb;125
A1TZQ9;3;125;S;pdb;125
A1U0I5;1;194;S;pdb;194
A1U3A9;1;2;D;pdb;420
A1U3A9;3;82;S;pdb;420
A1U3A9;83;90;D;pdb;420
A1U3A9;91;252;S;pdb;420
A1U3A9;253;254;D;pdb;420
A1U3A9;255;256;S;pdb;420
A1U3A9;257;272;D;pdb;420
A1U3A9;273;420;S;pdb;420
A1U3W3;149;151;D;pdb;316
A1U3W3;152;316;S;pdb;316
A1U4G2;1;6;D;pdb;274
A1U4G2;7;271;S;pdb;274
A1U4G2;272;274;D;pdb;274
A1U4I5;33;44;D;pdb;353
A1U4I5;45;88;S;pdb;353
A1U4I5;89;91;D;pdb;353
A1U4I5;92;349;S;pdb;353
A1U4I5;350;353;D;pdb;353
A1U4R9;22;22;D;pdb;312
A1U4R9;23;127;S;pdb;312
A1U5H9;1;1;D;pdb;153
A1U5H9;2;153;S;pdb;153
A1U5W8;2;2;D;pdb;491
A1U5W8;3;490;S;pdb;491
A1U5W8;491;491;D;pdb;491
A1U6M1;1;2;D;pdb;227
A1U6M1;3;169;S;pdb;227
A1U6M1;170;178;D;pdb;227
A1U6M1;179;214;S;pdb;227
A1U6M1;215;227;D;pdb;227
A1U6U7;1;481;S;pdb;482
A1U6U7;482;482;D;pdb;482
A1VXZ7;1;77;S;pdb;146
A1VXZ7;78;80;D;pdb;146
A1VXZ7;81;145;S;pdb;146
A1VXZ7;146;146;D;pdb;146
A1VZ59;1;284;S;pdb;287
A1VZ59;285;287;D;pdb;287
A1WJM2;32;33;D;pdb;330
A1WJM2;34;330;S;pdb;330
A1WL96;26;379;S;pdb;379
A1WPV4;33;335;S;pdb;335
A1WU94;2;5;D;pdb;157
A1WU94;6;26;S;pdb;157
A1WU94;27;34;D;pdb;157
A1WU94;35;157;S;pdb;157
A1WUH0;1;2;D;pdb;70
A1WUH0;3;69;S;pdb;70
A1WUH0;70;70;D;pdb;70
A1X1V8;24;89;S;pdb;109
A1X1V8;91;99;S;pdb;109
A1X808;1;1;D;pdb;336
A1X808;2;336;S;pdb;336
A1XDS9;2;115;S;pdb;116
A1XQQ8;514;716;S;pdb;972
A1XQR0;524;547;S;pdb;972
A1XQR0;548;554;D;pdb;972
A1XQR0;555;711;S;pdb;972
A1XQR0;712;716;D;pdb;972
A1YBQ4;918;927;D;pdb;3655
A1YBQ4;928;1223;S;pdb;3655
A1YBQ4;1224;1228;D;pdb;3655
A1YIY2;182;494;S;pdb;602
A1YIY3;100;102;D;pdb;1567
A1YIY3;103;204;S;pdb;1567
A1YIY3;205;206;D;pdb;1567
A1YIY3;207;713;S;pdb;1567
A1YIY3;714;715;D;pdb;1567
A1YIY3;716;903;S;pdb;1567
A1YIY3;996;1002;D;pdb;1567
A1YIY3;1003;1318;S;pdb;1567
A1YIY3;1386;1430;D;pdb;1567
A1YIY3;1431;1567;S;pdb;1567
A1YNW7;34;70;S;pdb;74
A1YTN0;1;2;D;pdb;89
A1YTN0;3;89;S;pdb;89
A1YYW7;1;29;D;pdb;559
A1YYW7;30;559;S;pdb;559
A1YZD2;1;327;S;pdb;327
A1YZP4;2;143;S;pdb;143
A1Z092;180;185;D;pdb;631
A1Z092;186;246;S;pdb;631
A1Z092;247;248;D;pdb;631
A1Z092;249;414;S;pdb;631
A1Z092;415;418;D;pdb;631
A1Z092;419;629;S;pdb;631
A1Z092;630;630;D;pdb;631
A1Z093;1;181;S;pdb;631
A1Z1Q3;7;9;D;pdb;425
A1Z1Q3;10;50;S;pdb;425
A1Z1Q3;51;56;D;pdb;425
A1Z1Q3;57;241;S;pdb;425
A1Z1Q3;242;243;D;pdb;425
A1Z651;533;587;S;pdb;1733
A1Z651;588;591;D;pdb;1733
A1Z651;592;657;S;pdb;1733
A1Z651;658;684;D;pdb;1733
A1Z651;685;760;S;pdb;1733
A1Z651;761;764;D;pdb;1733
A1Z651;765;831;S;pdb;1733
A1Z651;832;838;D;pdb;1733
A1Z651;839;986;S;pdb;1733
A1Z651;987;988;D;pdb;1733
A1Z651;989;1105;S;pdb;1733
A1Z651;1106;1111;D;pdb;1733
A1Z651;1112;1144;S;pdb;1733
A1Z651;1145;1156;D;pdb;1733
A1Z651;1157;1324;S;pdb;1733
A1Z651;1325;1328;D;pdb;1733
A1Z6E0;27;28;D;pdb;279
A1Z6E0;29;249;S;pdb;279
A1Z6E0;250;251;D;pdb;279
A1Z8R1;1;26;D;pdb;1025
A1Z8R1;27;236;S;pdb;1025
A1Z8R1;237;240;D;pdb;1025
A1Z9P3;1393;1395;D;pdb;1576
A1Z9P3;1396;1570;S;pdb;1576
A1Z9P3;1571;1576;D;pdb;1576
A1ZAW5;1;89;S;pdb;215
A1ZAW5;90;130;D;pdb;215
A1ZAW5;131;168;S;pdb;215
A1ZAW5;169;180;D;pdb;215
A1ZB14;11;136;S;pdb;1284
A1ZB71;1;222;S;pdb;222
A1ZB72;1;223;S;pdb;223
A2A114;59;61;D;pdb;564
A2A114;62;335;S;pdb;564
A2A114;336;341;D;pdb;564
A2A114;342;415;S;pdb;564
A2A114;416;421;D;pdb;564
A2A114;422;473;S;pdb;564
A2A114;474;478;D;pdb;564
A2A136;1;5;D;pdb;491
A2A136;6;485;S;pdb;491
A2A136;486;491;D;pdb;491
A2A8L5;30;226;S;pdb;1898
A2AR50;460;575;S;pdb;585
A2AR50;576;585;D;pdb;585
A2ASQ1;1510;1514;D;pdb;1950
A2ASQ1;1515;1536;S;pdb;1950
A2ASQ1;1537;1542;D;pdb;1950
A2ASQ1;1543;1633;S;pdb;1950
A2ASQ1;1638;1701;S;pdb;1950
A2ATX9;27;38;D;pdb;519
A2ATX9;39;508;S;pdb;519
A2ATX9;509;519;D;pdb;519
A2D7D7;1;275;S;pdb;275
A2D9X4;53;171;S;pdb;249
A2D9X4;172;180;D;pdb;249
A2DC48;1;9;D;pdb;275
A2DC48;10;275;S;pdb;275
A2DT06;1;173;S;pdb;173
A2DW27;1;4;D;pdb;371
A2DW27;5;371;S;pdb;371
A2E7Y6;2;236;S;pdb;236
A2EGX9;1;252;S;pdb;252
A2FEV4;1;3;D;pdb;396
A2FEV4;4;396;S;pdb;396
A2FT29;1;252;S;pdb;252
A2I2W2;26;33;D;pdb;216
A2I2W2;34;216;S;pdb;216
A2IAD2;20;96;S;pdb;96
A2IC68;10;167;S;pdb;227
A2ICH1;1;638;S;pdb;638
A2KD57;1;116;S;pdb;132
A2KD57;118;132;S;pdb;132
A2KD59;1;128;S;pdb;128
A2N494;1;100;S;pdb;114
A2N494;102;113;S;pdb;114
A2NAI0;1;94;S;pdb;95
A2NHM3;1;219;S;pdb;219
A2NI60;1;107;S;pdb;108
A2NN81;20;121;S;pdb;269
A2NN81;127;142;S;pdb;269
A2NTU7;21;132;S;pdb;268
A2NTY6;29;29;D;pdb;144
A2NTY6;30;144;S;pdb;144
A2NU21;19;119;S;pdb;119
A2NUE8;19;120;S;pdb;149
A2NUE8;123;149;S;pdb;149
A2NUT2;20;235;S;pdb;235
A2NUW5;19;25;D;pdb;133
A2NUW5;26;133;S;pdb;133
A2P1G9;1;219;S;pdb;219
A2PZA5;1;1;D;pdb;719
A2PZA5;2;102;S;pdb;719
A2PZA5;103;129;D;pdb;719
A2PZA5;130;172;S;pdb;719
A2PZA5;173;174;D;pdb;719
A2PZA5;175;344;S;pdb;719
A2PZA5;389;412;D;pdb;719
A2PZA5;413;719;S;pdb;719
A2Q6L5;22;27;D;pdb;383
A2Q6L5;28;134;S;pdb;383
A2Q6L5;135;147;D;pdb;383
A2Q6L5;148;262;S;pdb;383
A2Q6L5;263;270;D;pdb;383
A2QAN3;1;40;D;pdb;1007
A2QAN3;41;1007;S;pdb;1007
A2QFV7;26;327;S;pdb;327
A2QHE5;1;2;D;pdb;500
A2QHE5;3;499;S;pdb;500
A2QHE5;500;500;D;pdb;500
A2QS62;18;40;D;pdb;594
A2QS62;41;594;S;pdb;594
A2QTU5;19;736;S;pdb;736
A2R2V4;43;44;D;pdb;480
A2R2V4;45;480;S;pdb;480
A2RI36;1;116;S;pdb;116
A2RI47;1;4;D;pdb;182
A2RI47;5;182;S;pdb;182
A2RIP9;1;252;S;pdb;252
A2RJ53;24;34;D;pdb;600
A2RJ53;35;598;S;pdb;600
A2RJ53;599;600;D;pdb;600
A2RJT9;1;311;S;pdb;311
A2RLJ5;1;4;D;pdb;308
A2RLJ5;5;307;S;pdb;308
A2RLJ5;308;308;D;pdb;308
A2RMJ9;2;188;S;pdb;189
A2RP81;25;25;D;pdb;308
A2RP81;26;305;S;pdb;308
A2RP81;306;308;D;pdb;308
A2RQE2;199;381;S;pdb;495
A2RQE2;382;387;D;pdb;495
A2RT67;720;721;D;pdb;1274
A2RT67;722;947;S;pdb;1274
A2RT67;948;973;D;pdb;1274
A2RUC4;1;311;S;pdb;315
A2RUC4;312;315;D;pdb;315
A2SI32;2;63;S;pdb;63
A2SJH7;1;253;S;pdb;253
A2SL15;1;155;S;pdb;155
A2SL37;2;65;S;pdb;71
A2SL37;66;71;D;pdb;71
A2SQK8;1;1;D;pdb;202
A2SQK8;2;192;S;pdb;202
A2SQK8;193;202;D;pdb;202
A2T0X6;26;49;D;pdb;160
A2T0X6;50;155;S;pdb;160
A2T0X6;156;160;D;pdb;160
A2T1W7;1;1;D;pdb;310
A2T1W7;2;114;S;pdb;310
A2T1W7;115;131;D;pdb;310
A2T1W7;132;284;S;pdb;310
A2T1W7;285;310;D;pdb;310
A2T3P0;1;1;D;pdb;317
A2T3P0;2;314;S;pdb;317
A2T3P0;315;317;D;pdb;317
A2T3S5;696;835;S;pdb;835
A2T3T2;65;132;S;pdb;776
A2T3T2;134;201;S;pdb;776
A2T3T2;204;224;S;pdb;776
A2T4Q0;129;662;S;pdb;668
A2T8Y3;29;29;D;pdb;342
A2T8Y3;30;72;S;pdb;342
A2T8Y3;73;76;D;pdb;342
A2T8Y3;77;153;S;pdb;342
A2T8Y3;154;156;D;pdb;342
A2T8Y3;157;196;S;pdb;342
A2T8Y3;197;200;D;pdb;342
A2T8Y3;201;308;S;pdb;342
A2TBB4;4;461;S;pdb;461
A2TC31;1;2;D;pdb;108
A2TC31;3;104;S;pdb;108
A2TC31;105;108;D;pdb;108
A2TC87;1;5;D;pdb;454
A2TC87;6;454;S;pdb;454
A2TC88;1;4;D;pdb;174
A2TC88;5;174;S;pdb;174
A2TLS9;1;518;S;pdb;518
A2TM14;37;352;S;pdb;374
A2V759;36;39;D;pdb;456
A2V759;40;451;S;pdb;456
A2V759;452;456;D;pdb;456
A2V8B8;152;158;D;pdb;239
A2V8B8;159;239;S;pdb;239
A2VA43;1;1;D;pdb;186
A2VA43;2;186;S;pdb;186
A2VST2;24;192;S;pdb;193
A2WPN7;1;145;S;pdb;145
A2XDA1;88;94;D;pdb;578
A2XDA1;95;571;S;pdb;578
A2XDA1;572;578;D;pdb;578
A2YPH1;28;505;S;pdb;510
A2YPH1;506;510;D;pdb;510
A2ZEX7;1;393;S;pdb;398
A2ZEX7;394;398;D;pdb;398
A3CM52;249;449;S;pdb;1625
A3CM53;801;804;D;pdb;1074
A3CM53;805;1072;S;pdb;1074
A3CM53;1073;1074;D;pdb;1074
A3CNR0;1;1;D;pdb;262
A3CNR0;2;262;S;pdb;262
A3CR20;5;5;D;pdb;162
A3CR20;6;158;S;pdb;162
A3CR20;159;162;D;pdb;162
A3CS79;2;122;S;pdb;211
A3CS79;123;128;D;pdb;211
A3CUL0;1;264;S;pdb;264
A3CWV0;1;3;D;pdb;301
A3CWV0;4;37;S;pdb;301
A3CWV0;38;40;D;pdb;301
A3CWV0;41;179;S;pdb;301
A3CWV0;180;209;D;pdb;301
A3CWV0;210;235;S;pdb;301
A3CWV0;236;238;D;pdb;301
A3CWV0;239;293;S;pdb;301
A3CWV0;294;301;D;pdb;301
A3CYS0;1;42;S;pdb;101
A3CYS0;43;53;D;pdb;101
A3CYS0;54;101;S;pdb;101
A3CZ62;40;47;D;pdb;187
A3CZ62;48;110;S;pdb;187
A3CZ62;111;126;D;pdb;187
A3CZ62;127;186;S;pdb;187
A3CZ62;187;187;D;pdb;187
A3D088;1;2;D;pdb;127
A3D088;3;126;S;pdb;127
A3D088;127;127;D;pdb;127
A3D092;1;7;D;pdb;198
A3D092;8;198;S;pdb;198
A3D5G6;9;28;D;pdb;157
A3D5G6;29;155;S;pdb;157
A3D5G6;156;157;D;pdb;157
A3D7B7;1;3;D;pdb;199
A3D7B7;4;199;S;pdb;199
A3D842;1;3;D;pdb;275
A3D842;4;271;S;pdb;275
A3D842;272;275;D;pdb;275
A3D8P6;1;224;S;pdb;224
A3DBC8;25;27;D;pdb;707
A3DBC8;28;167;S;pdb;707
A3DBC8;168;170;D;pdb;707
A3DBG4;94;242;S;pdb;419
A3DBG4;243;246;D;pdb;419
A3DBG4;247;287;S;pdb;419
A3DBG4;288;323;D;pdb;419
A3DBH1;340;485;S;pdb;486
A3DBX3;30;249;S;pdb;334
A3DC27;506;671;S;pdb;671
A3DC29;33;395;S;pdb;477
A3DC45;1;1;D;pdb;402
A3DC45;2;402;S;pdb;402
A3DCA4;1;6;D;pdb;318
A3DCA4;7;41;S;pdb;318
A3DCA4;42;44;D;pdb;318
A3DCA4;45;65;S;pdb;318
A3DCA4;66;67;D;pdb;318
A3DCA4;68;84;S;pdb;318
A3DCA4;85;90;D;pdb;318
A3DCA4;91;200;S;pdb;318
A3DCA4;201;211;D;pdb;318
A3DCA4;212;317;S;pdb;318
A3DCA4;318;318;D;pdb;318
A3DCH2;823;1003;S;pdb;1224
A3DCJ4;32;34;D;pdb;350
A3DCJ4;35;106;S;pdb;350
A3DCJ4;107;112;D;pdb;350
A3DCJ4;130;139;D;pdb;350
A3DCJ4;140;350;S;pdb;350
A3DCL1;99;101;D;pdb;257
A3DCL1;102;257;S;pdb;257
A3DCU1;1;11;D;pdb;727
A3DCU1;12;724;S;pdb;727
A3DCU1;725;727;D;pdb;727
A3DCZ0;2;126;S;pdb;394
A3DCZ0;127;134;D;pdb;394
A3DD30;31;33;D;pdb;1601
A3DD30;34;228;S;pdb;1601
A3DD30;229;235;D;pdb;1601
A3DD30;773;774;D;pdb;1601
A3DD30;775;1284;S;pdb;1601
A3DD30;1285;1287;D;pdb;1601
A3DD30;1353;1353;D;pdb;1601
A3DD30;1354;1601;S;pdb;1601
A3DD67;31;493;S;pdb;571
A3DD67;494;520;D;pdb;571
A3DDA2;3;188;S;pdb;188
A3DDB7;1;113;S;pdb;118
A3DDB7;114;118;D;pdb;118
A3DDK4;32;33;D;pdb;528
A3DDK4;34;234;S;pdb;528
A3DDK4;235;237;D;pdb;528
A3DDQ3;1;140;S;pdb;185
A3DDQ3;141;143;D;pdb;185
A3DDQ3;144;185;S;pdb;185
A3DDW1;1;115;S;pdb;450
A3DDW1;116;120;D;pdb;450
A3DDW1;121;333;S;pdb;450
A3DDW1;334;336;D;pdb;450
A3DDW1;337;450;S;pdb;450
A3DDW2;1;9;S;pdb;46
A3DDW2;10;19;D;pdb;46
A3DDW2;20;21;S;pdb;46
A3DDY9;1;91;S;pdb;247
A3DDY9;92;106;D;pdb;247
A3DDY9;107;142;S;pdb;247
A3DDY9;143;151;D;pdb;247
A3DDY9;152;245;S;pdb;247
A3DDY9;246;247;D;pdb;247
A3DEX4;30;330;S;pdb;679
A3DF10;27;28;D;pdb;631
A3DF10;29;201;S;pdb;631
A3DF72;2;114;S;pdb;114
A3DFK9;1;181;S;pdb;247
A3DFK9;182;184;D;pdb;247
A3DFK9;185;246;S;pdb;247
A3DFK9;247;247;D;pdb;247
A3DGR1;2;69;S;pdb;114
A3DGR1;70;71;D;pdb;114
A3DGR1;72;106;S;pdb;114
A3DGR1;107;114;D;pdb;114
A3DHB8;1;11;D;pdb;113
A3DHB8;12;103;S;pdb;113
A3DHB8;104;113;D;pdb;113
A3DHD2;2;35;D;pdb;286
A3DHD2;36;285;S;pdb;286
A3DHD2;286;286;D;pdb;286
A3DHG6;36;743;S;pdb;948
A3DHG6;744;889;D;pdb;948
A3DHJ7;1;226;S;pdb;230
A3DHJ7;227;230;D;pdb;230
A3DHS7;2;55;S;pdb;306
A3DHS7;56;68;D;pdb;306
A3DHS7;69;125;S;pdb;306
A3DHS7;126;129;D;pdb;306
A3DHS7;130;303;S;pdb;306
A3DHS7;304;305;D;pdb;306
A3DIC9;221;382;S;pdb;1013
A3DIC9;383;383;D;pdb;1013
A3DIC9;384;438;S;pdb;1013
A3DIC9;439;444;D;pdb;1013
A3DIH0;1;1;D;pdb;503
A3DIH0;2;502;S;pdb;503
A3DIH0;503;503;D;pdb;503
A3DIL8;1;148;S;pdb;149
A3DIL8;149;149;D;pdb;149
A3DJ21;1;1;D;pdb;134
A3DJ21;2;130;S;pdb;134
A3DJ21;131;134;D;pdb;134
A3DJ30;730;732;D;pdb;961
A3DJ30;733;892;S;pdb;961
A3DJ37;1;64;S;pdb;465
A3DJ37;65;72;D;pdb;465
A3DJ37;73;226;S;pdb;465
A3DJ37;227;230;D;pdb;465
A3DJ37;258;267;D;pdb;465
A3DJ37;268;465;S;pdb;465
A3DJ38;1;424;S;pdb;870
A3DJ38;445;451;D;pdb;870
A3DJ38;452;651;S;pdb;870
A3DJ38;652;658;D;pdb;870
A3DJ38;659;870;S;pdb;870
A3DJ68;1;126;S;pdb;126
A3DJ82;1;37;D;pdb;611
A3DJ82;38;531;S;pdb;611
A3DJ82;532;611;D;pdb;611
A3DJS9;34;419;S;pdb;630
A3DK57;479;611;S;pdb;831
A3DK57;612;615;D;pdb;831
A3DM60;1;655;S;pdb;696
A3DM60;656;659;D;pdb;696
A3DM60;660;670;S;pdb;696
A3DM60;671;678;D;pdb;696
A3DM60;679;696;S;pdb;696
A3DN96;1238;1287;S;pdb;1524
A3DQM7;16;358;S;pdb;584
A3DQM7;359;362;D;pdb;584
A3DQM7;363;533;S;pdb;584
A3DQM7;534;537;D;pdb;584
A3DTD8;1;32;D;pdb;291
A3DTD8;33;291;S;pdb;291
A3E7Z7;1;19;D;pdb;399
A3E7Z7;20;399;S;pdb;399
A3EX94;372;385;D;pdb;1352
A3EX94;386;593;S;pdb;1352
A3EX94;594;611;D;pdb;1352
A3EXG6;355;520;S;pdb;1274
A3EXG6;521;521;D;pdb;1274
A3EYF7;1;12;D;pdb;445
A3EYF7;13;445;S;pdb;445
A3EYI7;1;65;S;pdb;66
A3EYI7;66;66;D;pdb;66
A3EZR7;2;94;S;pdb;95
A3F986;542;583;S;pdb;858
A3F9D6;118;712;S;pdb;712
A3FBE6;21;24;D;pdb;152
A3FBE6;25;152;S;pdb;152
A3FEV7;1;58;S;pdb;604
A3FEV7;59;65;D;pdb;604
A3FEV7;66;211;S;pdb;604
A3FEV7;212;221;D;pdb;604
A3FEV7;222;604;S;pdb;604
A3FEV8;1;186;S;pdb;186
A3FJ48;1;31;D;pdb;627
A3FJ48;32;627;S;pdb;627
A3FJ49;12;35;D;pdb;281
A3FJ49;36;281;S;pdb;281
A3FJ51;1;24;D;pdb;90
A3FJ51;25;90;S;pdb;90
A3FJ64;1;250;S;pdb;250
A3FMN7;1;281;S;pdb;462
A3FMN7;282;285;D;pdb;462
A3FNZ8;1;5;D;pdb;170
A3FNZ8;6;170;S;pdb;170
A3FPG4;1;453;S;pdb;453
A3FQ16;70;496;S;pdb;538
A3FQ16;497;507;D;pdb;538
A3FQ16;508;537;S;pdb;538
A3FQ16;538;538;D;pdb;538
A3FQ68;3;161;S;pdb;169
A3FQ68;162;169;D;pdb;169
A3FQ69;148;149;D;pdb;326
A3FQ69;150;325;S;pdb;326
A3FQ69;326;326;D;pdb;326
A3FQ79;4;22;S;pdb;710
A3FQ79;23;24;D;pdb;710
A3FQ79;25;176;S;pdb;710
A3FQ79;177;191;D;pdb;710
A3FQ79;192;277;S;pdb;710
A3FQ79;278;280;D;pdb;710
A3FQ79;281;354;S;pdb;710
A3FQ79;355;358;D;pdb;710
A3FQ79;359;383;S;pdb;710
A3FQ79;384;390;D;pdb;710
A3FQA7;3;87;S;pdb;172
A3FQA7;88;88;D;pdb;172
A3FQA7;89;170;S;pdb;172
A3FQN0;52;55;D;pdb;433
A3FQN0;56;68;S;pdb;433
A3FQN0;69;69;D;pdb;433
A3FQN0;70;122;S;pdb;433
A3FQN0;123;159;D;pdb;433
A3FQN0;160;323;S;pdb;433
A3FQN0;324;325;D;pdb;433
A3FQN0;326;381;S;pdb;433
A3FQN0;382;398;D;pdb;433
A3FQN0;399;425;S;pdb;433
A3FQN0;426;433;D;pdb;433
A3JB27;1;2;D;pdb;296
A3JB27;3;296;S;pdb;296
A3LNL5;1;394;S;pdb;396
A3LNL5;395;396;D;pdb;396
A3LT82;1;1;D;pdb;407
A3LT82;2;405;S;pdb;407
A3LT82;406;407;D;pdb;407
A3LWG4;1;331;S;pdb;334
A3LWG4;332;334;D;pdb;334
A3M4Z0;1;253;S;pdb;253
A3M692;1;151;S;pdb;151
A3MSH1;1;334;S;pdb;334
A3MSP1;1;109;S;pdb;109
A3MTK6;1;212;S;pdb;213
A3MTK6;213;213;D;pdb;213
A3MTM6;1;1;D;pdb;338
A3MTM6;2;338;S;pdb;338
A3MU08;1;283;S;pdb;286
A3MU08;284;286;D;pdb;286
A3MUJ4;1;311;S;pdb;312
A3MUJ4;312;312;D;pdb;312
A3MV07;1;619;S;pdb;783
A3MV07;620;624;D;pdb;783
A3MV07;625;766;S;pdb;783
A3MV07;767;783;D;pdb;783
A3MVR4;1;313;S;pdb;313
A3MW14;1;2;D;pdb;53
A3MW14;3;17;S;pdb;53
A3MW14;18;20;D;pdb;53
A3MW14;21;53;S;pdb;53
A3MWN5;1;430;S;pdb;432
A3MWN5;431;432;D;pdb;432
A3MWN6;188;203;S;pdb;203
A3MWV9;1;336;S;pdb;338
A3MWV9;337;338;D;pdb;338
A3MX09;1;201;S;pdb;261
A3MX09;202;210;D;pdb;261
A3MX09;211;252;S;pdb;261
A3MX09;253;261;D;pdb;261
A3N294;28;346;S;pdb;346
A3NWD9;1;158;S;pdb;162
A3NZL3;1;1;D;pdb;312
A3NZL3;2;312;S;pdb;312
A3PC74;25;297;S;pdb;297
A3PDP9;22;28;D;pdb;292
A3PDP9;29;292;S;pdb;292
A3PLM5;22;325;S;pdb;325
A3PQL6;22;22;D;pdb;329
A3PQL6;23;328;S;pdb;329
A3PQL6;329;329;D;pdb;329
A3PQU4;42;48;D;pdb;363
A3PQU4;49;363;S;pdb;363
A3QAQ5;27;359;S;pdb;359
A3QAS1;1;17;D;pdb;335
A3QAS1;18;102;S;pdb;335
A3QAS1;103;112;D;pdb;335
A3QAS1;113;335;S;pdb;335
A3QAV3;1;565;S;pdb;566
A3QAV3;566;566;D;pdb;566
A3QB00;1;177;S;pdb;178
A3QB00;178;178;D;pdb;178
A3QB43;9;124;S;pdb;124
A3QCW5;32;336;S;pdb;336
A3QDQ3;18;19;D;pdb;129
A3QDQ3;20;129;S;pdb;129
A3QGX4;1;214;S;pdb;217
A3QGX4;215;217;D;pdb;217
A3QHM0;1;125;S;pdb;125
A3QHM2;1;6;D;pdb;194
A3QHM2;7;194;S;pdb;194
A3QHR8;1;79;S;pdb;98
A3QHR8;80;83;D;pdb;98
A3QHR8;84;98;S;pdb;98
A3QI43;1;154;S;pdb;154
A3QIY5;1;7;D;pdb;217
A3QIY5;8;210;S;pdb;217
A3QIY5;211;217;D;pdb;217
A3QJE4;1;90;S;pdb;90
A3QJH3;1;5;D;pdb;159
A3QJH3;6;10;S;pdb;159
A3QJH3;11;14;D;pdb;159
A3QJH3;15;19;S;pdb;159
A3QJH3;20;29;D;pdb;159
A3QJH3;30;79;S;pdb;159
A3QJH3;80;91;D;pdb;159
A3QJH3;92;122;S;pdb;159
A3QJH3;123;124;D;pdb;159
A3QJH3;125;135;S;pdb;159
A3QJH3;136;138;D;pdb;159
A3QJH3;139;151;S;pdb;159
A3QJH3;152;159;D;pdb;159
A3QMF6;9;9;D;pdb;640
A3QMF6;32;46;D;pdb;640
A3QMF6;47;636;S;pdb;640
A3QMF6;637;640;D;pdb;640
A3SHZ8;6;206;S;pdb;206
A3SKA6;1;2;D;pdb;258
A3SKA6;3;235;S;pdb;258
A3SKA6;236;258;D;pdb;258
A3SLM3;1;1;D;pdb;447
A3SLM3;2;447;S;pdb;447
A3SMJ4;1;366;S;pdb;366
A3SNF7;2;23;S;pdb;368
A3SNF7;24;25;D;pdb;368
A3SNF7;26;368;S;pdb;368
A3SNF8;2;369;S;pdb;369
A3SNG1;2;196;S;pdb;196
A3SSE3;1;395;S;pdb;410
A3SSE3;396;410;D;pdb;410
A3STM0;1;206;S;pdb;206
A3SUL8;239;263;S;pdb;263
A3T0C3;30;330;S;pdb;331
A3T0C3;331;331;D;pdb;331
A3T0C9;2;193;S;pdb;248
A3T0C9;194;200;D;pdb;248
A3T0C9;201;248;S;pdb;248
A3T0D1;28;330;S;pdb;330
A3TPB6;1;4;D;pdb;177
A3TPB6;5;177;S;pdb;177
A3UM69;2;53;S;pdb;135
A3UM69;54;64;D;pdb;135
A3UM69;65;107;S;pdb;135
A3UM69;108;111;D;pdb;135
A3UM69;112;134;S;pdb;135
A3UM69;135;135;D;pdb;135
A3UNN4;20;240;S;pdb;249
A3WE14;1;22;D;pdb;1850
A3WE14;23;57;S;pdb;1850
A3WE14;58;60;D;pdb;1850
A3WE14;61;279;S;pdb;1850
A3WE14;280;283;D;pdb;1850
A3WE14;284;644;S;pdb;1850
A3WE14;645;649;D;pdb;1850
A3WE14;650;852;S;pdb;1850
A3WE14;853;857;D;pdb;1850
A3WE14;858;1843;S;pdb;1850
A3WE14;1844;1850;D;pdb;1850
A3WM10;3;45;S;pdb;451
A3WM10;46;49;D;pdb;451
A3WM10;50;450;S;pdb;451
A3WM10;451;451;D;pdb;451
A3XHF9;1;4;D;pdb;427
A3XHF9;5;399;S;pdb;427
A3XHF9;400;427;D;pdb;427
A3XHN1;1;1;D;pdb;444
A3XHN1;2;55;S;pdb;444
A3XHN1;56;58;D;pdb;444
A3XHN1;59;197;S;pdb;444
A3XHN1;198;208;D;pdb;444
A3XHN1;209;232;S;pdb;444
A3XHN1;233;236;D;pdb;444
A3XHN1;237;273;S;pdb;444
A3XHN1;274;292;D;pdb;444
A3XHN1;293;403;S;pdb;444
A3XHN1;404;409;D;pdb;444
A3XHN1;410;441;S;pdb;444
A3XHN1;442;444;D;pdb;444
A3YCB7;1;40;S;pdb;293
A3YCB7;41;41;D;pdb;293
A3YCB7;42;90;S;pdb;293
A3YCB7;91;97;D;pdb;293
A3YCB7;98;226;S;pdb;293
A3YCB7;227;242;D;pdb;293
A3YCB7;243;290;S;pdb;293
A3YCB7;291;293;D;pdb;293
A3Z6M0;1;3;D;pdb;226
A3Z6M0;4;223;S;pdb;226
A3Z6M0;224;226;D;pdb;226
A4AFX2;1;18;D;pdb;388
A4AFX2;19;386;S;pdb;388
A4AFX2;387;388;D;pdb;388
A4CYJ6;47;140;S;pdb;140
A4D0H5;1;146;S;pdb;511
A4D0H5;147;150;D;pdb;511
A4D0H5;151;511;S;pdb;511
A4D126;43;54;S;pdb;451
A4D126;55;62;D;pdb;451
A4D126;63;320;S;pdb;451
A4D126;321;332;D;pdb;451
A4D126;333;451;S;pdb;451
A4D2B0;1;1;D;pdb;266
A4D2B0;2;51;S;pdb;266
A4D2B0;52;66;D;pdb;266
A4D2B0;67;239;S;pdb;266
A4D2B0;240;266;D;pdb;266
A4DA29;26;235;S;pdb;235
A4ECA9;1;263;S;pdb;263
A4F1R4;1;446;S;pdb;446
A4F255;1;103;S;pdb;234
A4F255;108;108;S;pdb;234
A4F255;111;228;S;pdb;234
A4F7P2;1;131;S;pdb;361
A4F7P2;132;137;D;pdb;361
A4F7P2;138;154;S;pdb;361
A4F7P2;155;159;D;pdb;361
A4F7P2;160;192;S;pdb;361
A4F7P2;193;194;D;pdb;361
A4F7P2;195;232;S;pdb;361
A4F7P2;233;234;D;pdb;361
A4F7P2;235;305;S;pdb;361
A4F7P2;306;309;D;pdb;361
A4F7P2;310;334;S;pdb;361
A4F7P2;335;339;D;pdb;361
A4F7P2;340;360;S;pdb;361
A4F7P2;361;361;D;pdb;361
A4F7P3;1;254;S;pdb;421
A4F7P3;255;264;D;pdb;421
A4F7P3;265;416;S;pdb;421
A4F7P3;417;421;D;pdb;421
A4FS04;1;119;S;pdb;119
A4FTK7;187;215;D;pdb;278
A4FTK7;216;278;S;pdb;278
A4FXZ3;1;218;S;pdb;218
A4GD96;1;6;D;pdb;147
A4GD96;7;132;S;pdb;147
A4GD96;133;147;D;pdb;147
A4GE69;1;13;D;pdb;372
A4GE69;14;84;S;pdb;372
A4GE69;85;89;D;pdb;372
A4GE69;90;174;S;pdb;372
A4GE69;175;175;D;pdb;372
A4GE69;176;304;S;pdb;372
A4GE69;305;306;D;pdb;372
A4GE69;307;367;S;pdb;372
A4GE69;368;372;D;pdb;372
A4GE70;1;2;D;pdb;384
A4GE70;3;11;S;pdb;384
A4GE70;12;15;D;pdb;384
A4GE70;16;81;S;pdb;384
A4GE70;82;91;D;pdb;384
A4GE70;92;168;S;pdb;384
A4GE70;169;174;D;pdb;384
A4GE70;175;302;S;pdb;384
A4GE70;303;311;D;pdb;384
A4GE70;312;379;S;pdb;384
A4GE70;380;384;D;pdb;384
A4GGC6;1;39;S;pdb;44
A4GRB2;21;238;S;pdb;239
A4GRB2;239;239;D;pdb;239
A4GRC6;23;244;S;pdb;1139
A4GRC6;245;270;D;pdb;1139
A4GRC6;271;331;S;pdb;1139
A4GRC6;332;340;D;pdb;1139
A4GRC6;341;342;S;pdb;1139
A4GRC6;343;343;D;pdb;1139
A4GRC6;344;591;S;pdb;1139
A4GRC6;592;592;D;pdb;1139
A4GRC7;1;157;S;pdb;157
A4GRE3;1;1;D;pdb;119
A4GRE3;2;119;S;pdb;119
A4GTA5;22;29;S;pdb;382
A4GWL5;36;496;S;pdb;800
A4GWM6;36;496;S;pdb;800
A4GX63;79;104;S;pdb;445
A4GX63;105;106;D;pdb;445
A4GX63;107;208;S;pdb;445
A4GX63;209;209;D;pdb;445
A4GX63;210;432;S;pdb;445
A4GX63;433;444;D;pdb;445
A4GYF9;11;325;S;pdb;367
A4GYF9;326;329;D;pdb;367
A4H9Q9;2;313;S;pdb;313
A4HCL7;34;35;D;pdb;226
A4HCL7;36;207;S;pdb;226
A4HCL7;208;225;D;pdb;226
A4HE05;1;18;D;pdb;166
A4HE05;19;51;S;pdb;166
A4HE05;52;55;D;pdb;166
A4HE05;56;165;S;pdb;166
A4HE05;166;166;D;pdb;166
A4HFB4;1;1;D;pdb;267
A4HFB4;2;267;S;pdb;267
A4HKT8;1;1;D;pdb;151
A4HKT8;2;142;S;pdb;151
A4HKT8;143;151;D;pdb;151
A4HPA0;1;246;S;pdb;411
A4HPA0;247;250;D;pdb;411
A4HPA0;251;398;S;pdb;411
A4HRG8;14;14;D;pdb;218
A4HRG8;15;214;S;pdb;218
A4HRG8;215;218;D;pdb;218
A4HSF7;1;489;S;pdb;491
A4HSF7;490;491;D;pdb;491
A4HWV2;1;203;S;pdb;457
A4HWV2;204;206;D;pdb;457
A4HWV2;207;254;S;pdb;457
A4I5U9;621;729;S;pdb;730
A4I5U9;730;730;D;pdb;730
A4IDL0;39;39;D;pdb;448
A4IDL0;40;61;S;pdb;448
A4IDL0;62;63;D;pdb;448
A4IDL0;64;448;S;pdb;448
A4IFT3;21;159;S;pdb;159
A4IJH4;1;1;D;pdb;60
A4IJH4;2;57;S;pdb;60
A4IJH4;58;60;D;pdb;60
A4IJK8;1;12;D;pdb;430
A4IJK8;13;144;S;pdb;430
A4IJK8;145;145;D;pdb;430
A4IJK8;146;200;S;pdb;430
A4IJK8;201;203;D;pdb;430
A4IJK8;210;213;D;pdb;430
A4IJK8;214;244;S;pdb;430
A4IJK8;245;258;D;pdb;430
A4IJK8;259;267;S;pdb;430
A4IJK8;268;272;D;pdb;430
A4IJK8;273;295;S;pdb;430
A4IJK8;296;300;D;pdb;430
A4IJK8;301;430;S;pdb;430
A4IK89;1;3;D;pdb;149
A4IK89;4;149;S;pdb;149
A4IKE4;1;97;S;pdb;97
A4IKE6;2;210;S;pdb;428
A4IKE6;211;216;D;pdb;428
A4IKE6;241;390;S;pdb;428
A4IKE6;391;397;D;pdb;428
A4IKE7;1;18;S;pdb;1479
A4IKE7;19;20;D;pdb;1479
A4IKE7;21;52;S;pdb;1479
A4IKE7;53;54;D;pdb;1479
A4IKE7;55;79;S;pdb;1479
A4IKE7;80;82;D;pdb;1479
A4IKE7;83;195;S;pdb;1479
A4IKE7;196;196;D;pdb;1479
A4IKE7;921;950;D;pdb;1479
A4IKE7;951;1479;S;pdb;1479
A4IKP6;1;432;S;pdb;448
A4IKP6;433;448;D;pdb;448
A4IKP7;1;330;S;pdb;342
A4IKP7;331;342;D;pdb;342
A4IL26;1;44;D;pdb;352
A4IL26;45;344;S;pdb;352
A4IL26;345;352;D;pdb;352
A4IM54;1;215;S;pdb;215
A4IMB4;1;19;D;pdb;287
A4IMB4;20;264;S;pdb;287
A4IMB4;265;274;D;pdb;287
A4IMB4;275;287;S;pdb;287
A4INJ9;2;9;D;pdb;105
A4INJ9;10;105;S;pdb;105
A4IPE6;200;308;S;pdb;532
A4IPE6;309;309;D;pdb;532
A4IQU1;2;341;S;pdb;341
A4ISU9;2;73;S;pdb;82
A4ISU9;74;82;D;pdb;82
A4ISV0;2;144;S;pdb;144
A4IU28;1;435;S;pdb;440
A4IU28;436;440;D;pdb;440
A4IYN5;1;4;D;pdb;224
A4IYN5;5;224;S;pdb;224
A4JBA9;1;202;S;pdb;202
A4JC15;1;294;S;pdb;297
A4JC15;295;297;D;pdb;297
A4JCS6;1;2;D;pdb;170
A4JCS6;3;169;S;pdb;170
A4JCS6;170;170;D;pdb;170
A4JGH3;1;259;S;pdb;259
A4JGS8;1;468;S;pdb;473
A4JGS8;469;473;D;pdb;473
A4JIB1;1;225;S;pdb;225
A4JIV2;1;1;D;pdb;294
A4JIV2;2;290;S;pdb;294
A4JIV2;291;294;D;pdb;294
A4JJY8;1;4;D;pdb;107
A4JJY8;5;107;S;pdb;107
A4JKB1;1;5;D;pdb;254
A4JKB1;6;190;S;pdb;254
A4JKB1;191;221;D;pdb;254
A4JKB1;222;252;S;pdb;254
A4JKB1;253;254;D;pdb;254
A4JL30;1;423;S;pdb;430
A4JL30;424;430;D;pdb;430
A4JLG9;1;372;S;pdb;405
A4JLG9;373;387;D;pdb;405
A4JLG9;388;393;S;pdb;405
A4JLG9;394;405;D;pdb;405
A4JLJ7;1;477;S;pdb;477
A4JN42;28;291;S;pdb;291
A4JP73;25;33;D;pdb;299
A4JP73;34;220;S;pdb;299
A4JP73;221;224;D;pdb;299
A4JP73;225;296;S;pdb;299
A4JP73;297;299;D;pdb;299
A4JQA0;1;11;D;pdb;426
A4JQA0;12;425;S;pdb;426
A4JQA0;426;426;D;pdb;426
A4JQH6;6;483;S;pdb;483
A4JR51;1;2;D;pdb;314
A4JR51;3;22;S;pdb;314
A4JR51;23;25;D;pdb;314
A4JR51;26;312;S;pdb;314
A4JR51;313;314;D;pdb;314
A4JT02;1;289;S;pdb;294
A4JT02;290;294;D;pdb;294
A4K9Z8;2;133;S;pdb;133
A4KCE5;7326;7327;D;pdb;7620
A4KCE5;7328;7605;S;pdb;7620
A4KCE5;7606;7620;D;pdb;7620
A4KUC0;1;8;D;pdb;490
A4KUC0;9;203;S;pdb;490
A4KUC0;204;206;D;pdb;490
A4KUC0;207;253;S;pdb;490
A4KUC0;254;269;D;pdb;490
A4KUC0;270;370;S;pdb;490
A4KUC0;371;380;D;pdb;490
A4KUC0;381;434;S;pdb;490
A4KUC0;435;440;D;pdb;490
A4KUC0;441;464;S;pdb;490
A4KUC0;465;490;D;pdb;490
A4KUD2;1;1;D;pdb;399
A4KUD2;2;215;S;pdb;399
A4KUD2;216;228;D;pdb;399
A4KUD2;229;382;S;pdb;399
A4KUD2;383;399;D;pdb;399
A4KWA1;78;92;D;pdb;223
A4KWA1;93;214;S;pdb;223
A4KWA1;215;223;D;pdb;223
A4L2N4;1;133;S;pdb;133
A4L9V2;43;122;S;pdb;630
A4L9V2;145;153;S;pdb;630
A4PB64;1;263;S;pdb;263
A4PEU6;1;1;D;pdb;296
A4PEU6;2;295;S;pdb;296
A4PEU6;296;296;D;pdb;296
A4PHY4;1;5;D;pdb;454
A4PHY4;6;364;S;pdb;454
A4PHY4;365;369;D;pdb;454
A4PHY4;370;450;S;pdb;454
A4PHY4;451;454;D;pdb;454
A4PI98;1;10;D;pdb;434
A4PI98;11;188;S;pdb;434
A4PI98;189;196;D;pdb;434
A4PI98;197;411;S;pdb;434
A4PI98;412;434;D;pdb;434
A4PIA0;1;12;D;pdb;433
A4PIA0;13;188;S;pdb;433
A4PIA0;189;194;D;pdb;433
A4PIA0;195;306;S;pdb;433
A4PIA0;307;313;D;pdb;433
A4PIA0;314;409;S;pdb;433
A4PIA0;410;433;D;pdb;433
A4PIH9;1;6;S;pdb;187
A4PIH9;7;9;D;pdb;187
A4PIH9;10;21;S;pdb;187
A4PIH9;22;23;D;pdb;187
A4PIH9;24;93;S;pdb;187
A4Q8F7;1;18;D;pdb;444
A4Q8F7;19;444;S;pdb;444
A4Q998;1;69;D;pdb;353
A4Q998;70;351;S;pdb;353
A4Q998;352;353;D;pdb;353
A4QUT2;24;49;D;pdb;786
A4QUT2;50;784;S;pdb;786
A4QUT2;785;786;D;pdb;786
A4SIK7;2;311;S;pdb;314
A4SIK7;312;314;D;pdb;314
A4SNL2;2;247;S;pdb;415
A4SNL2;248;249;D;pdb;415
A4SXU0;1;531;S;pdb;533
A4SXU0;532;533;D;pdb;533
A4TSJ5;1;3;D;pdb;456
A4TSJ5;4;190;S;pdb;456
A4TSJ5;191;192;D;pdb;456
A4TSJ5;193;388;S;pdb;456
A4TSJ5;389;390;D;pdb;456
A4TSJ5;391;452;S;pdb;456
A4TSJ5;453;456;D;pdb;456
A4TUL6;25;141;D;pdb;313
A4TUL6;142;313;S;pdb;313
A4TVL0;1;12;D;pdb;124
A4TVL0;13;124;S;pdb;124
A4UA16;1;2;D;pdb;388
A4UA16;3;152;S;pdb;388
A4UA16;153;164;D;pdb;388
A4UA16;165;388;S;pdb;388
A4UGR9;2245;2255;S;pdb;3374
A4UGR9;2256;2257;D;pdb;3374
A4UVY1;1;1;D;pdb;216
A4UVY1;2;63;S;pdb;216
A4UVY1;64;74;D;pdb;216
A4UVY1;75;107;S;pdb;216
A4UVY1;108;110;D;pdb;216
A4UVY1;111;212;S;pdb;216
A4UVY1;213;216;D;pdb;216
A4UWM5;795;1029;S;pdb;1036
A4V2Z1;714;717;D;pdb;1550
A4V2Z1;718;726;S;pdb;1550
A4V2Z1;727;729;D;pdb;1550
A4VD76;1;235;S;pdb;293
A4VD76;236;293;D;pdb;293
A4VME5;31;31;D;pdb;360
A4VME5;32;360;S;pdb;360
A4VSD6;1;304;S;pdb;304
A4VT01;139;343;S;pdb;698
A4VVI4;1;140;S;pdb;366
A4VVI4;141;153;D;pdb;366
A4VVI4;154;365;S;pdb;366
A4VVI4;366;366;D;pdb;366
A4VVQ2;1;3;D;pdb;271
A4VVQ2;4;207;S;pdb;271
A4VVQ2;208;213;D;pdb;271
A4VVQ2;214;269;S;pdb;271
A4VVQ2;270;271;D;pdb;271
A4VW80;2;31;D;pdb;497
A4VW80;32;242;S;pdb;497
A4VW80;243;244;D;pdb;497
A4VW80;245;497;S;pdb;497
A4VWG9;2;268;S;pdb;552
A4VWG9;271;321;S;pdb;552
A4VWG9;322;354;D;pdb;552
A4VWG9;355;552;S;pdb;552
A4VY63;36;39;D;pdb;317
A4VY63;40;317;S;pdb;317
A4VY75;67;244;S;pdb;295
A4VY75;245;245;D;pdb;295
A4WW08;25;319;S;pdb;319
A4WYU7;2;19;D;pdb;777
A4WYU7;20;777;S;pdb;777
A4X3Q0;1;271;S;pdb;283
A4X3Q0;272;283;D;pdb;283
A4XDU4;1;5;D;pdb;162
A4XDU4;6;80;S;pdb;162
A4XDU4;81;84;D;pdb;162
A4XDU4;85;162;S;pdb;162
A4XEC0;1;2;D;pdb;171
A4XEC0;3;165;S;pdb;171
A4XEC0;166;171;D;pdb;171
A4XEF6;1;249;S;pdb;249
A4XEL3;1;212;S;pdb;212
A4XEN7;1;144;S;pdb;144
A4XF23;1;402;S;pdb;402
A4XF70;12;165;S;pdb;166
A4XF70;166;166;D;pdb;166
A4XGA6;1;390;S;pdb;390
A4XGP2;1;756;S;pdb;756
A4XHB2;30;30;D;pdb;756
A4XHB2;31;380;S;pdb;756
A4XHB2;381;576;D;pdb;756
A4XRL3;2;7;D;pdb;464
A4XRL3;8;94;S;pdb;464
A4XRL3;95;123;D;pdb;464
A4XRL3;124;463;S;pdb;464
A4XXY9;1;4;D;pdb;338
A4XXY9;5;338;S;pdb;338
A4Y035;23;280;S;pdb;280
A4Y1H6;22;178;S;pdb;178
A4Y1H9;1;4;D;pdb;251
A4Y1H9;5;248;S;pdb;251
A4Y1H9;249;251;D;pdb;251
A4Y4H5;1;153;S;pdb;153
A4Y6G1;1;315;S;pdb;315
A4Y6G2;1;336;S;pdb;336
A4Y6G3;2;183;S;pdb;183
A4YG49;1;440;S;pdb;448
A4YG49;441;448;D;pdb;448
A4YHC5;75;87;D;pdb;369
A4YHC5;88;369;S;pdb;369
A4YI54;1;206;S;pdb;215
A4YI54;207;215;D;pdb;215
A4YI89;1;259;S;pdb;259
A4YVM8;1;360;S;pdb;360
A4ZDL6;27;134;S;pdb;134
A4ZF98;1;170;S;pdb;170
A4ZKE4;1;210;S;pdb;434
A4ZKE4;211;221;D;pdb;434
A4ZKE4;222;434;S;pdb;434
A4ZNG7;202;202;D;pdb;213
A4ZNG7;203;210;S;pdb;213
A4ZPX1;30;30;D;pdb;759
A4ZPX1;31;133;S;pdb;759
A4ZPX1;134;149;D;pdb;759
A4ZPX1;150;163;S;pdb;759
A4ZPX1;164;168;D;pdb;759
A4ZPX1;169;398;S;pdb;759
A4ZPX1;399;407;D;pdb;759
A4ZPX1;408;505;S;pdb;759
A4ZPY8;1;20;D;pdb;319
A4ZPY8;21;319;S;pdb;319
A4ZQ95;2;142;S;pdb;142
A4ZVL3;30;34;D;pdb;720
A4ZVL3;35;192;S;pdb;720
A4ZVL3;193;198;D;pdb;720
A4ZVL3;199;720;S;pdb;720
A5A513;69;74;D;pdb;215
A5A513;75;113;S;pdb;215
A5A513;114;118;D;pdb;215
A5A513;119;209;S;pdb;215
A5A513;210;215;D;pdb;215
A5A520;69;74;D;pdb;215
A5A520;75;113;S;pdb;215
A5A520;114;118;D;pdb;215
A5A520;119;209;S;pdb;215
A5A520;210;215;D;pdb;215
A5A523;69;74;D;pdb;215
A5A523;75;113;S;pdb;215
A5A523;114;118;D;pdb;215
A5A523;119;209;S;pdb;215
A5A523;210;215;D;pdb;215
A5A5U1;1;4;D;pdb;215
A5A5U1;5;74;S;pdb;215
A5A5U1;75;79;D;pdb;215
A5A5U1;80;197;S;pdb;215
A5A5U1;198;215;D;pdb;215
A5A616;1;27;S;pdb;31
A5A616;28;31;D;pdb;31
A5A665;1;5;D;pdb;76
A5A665;6;76;S;pdb;76
A5CLK3;546;746;S;pdb;746
A5D791;96;103;D;pdb;1115
A5D791;104;147;S;pdb;1115
A5D791;148;151;D;pdb;1115
A5D791;152;185;S;pdb;1115
A5D791;186;191;D;pdb;1115
A5D791;192;226;S;pdb;1115
A5D791;227;233;D;pdb;1115
A5D791;234;271;S;pdb;1115
A5D791;272;296;D;pdb;1115
A5D791;297;361;S;pdb;1115
A5D791;362;374;D;pdb;1115
A5D791;375;408;S;pdb;1115
A5D791;409;421;D;pdb;1115
A5DMN1;261;265;D;pdb;448
A5DMN1;266;301;S;pdb;448
A5DMN1;302;312;D;pdb;448
A5DMN1;313;363;S;pdb;448
A5DMN1;364;383;D;pdb;448
A5E0V2;1;214;S;pdb;214
A5E437;1;2;D;pdb;222
A5E437;3;222;S;pdb;222
A5E8D2;1;22;D;pdb;323
A5E8D2;23;322;S;pdb;323
A5E8D2;323;323;D;pdb;323
A5EEL3;23;353;S;pdb;353
A5EI34;1;234;S;pdb;234
A5EXI3;131;470;S;pdb;601
A5F384;1;3;D;pdb;276
A5F384;4;273;S;pdb;276
A5F384;274;276;D;pdb;276
A5F5P5;21;21;D;pdb;276
A5F5P5;22;276;S;pdb;276
A5F5R2;1;231;S;pdb;231
A5F5Y4;129;408;S;pdb;408
A5F5Y7;44;257;S;pdb;257
A5F686;2;196;S;pdb;196
A5F692;1;205;S;pdb;283
A5F692;206;216;D;pdb;283
A5F692;217;283;S;pdb;283
A5F850;1;172;S;pdb;172
A5F8G9;1;2;D;pdb;91
A5F8G9;3;91;S;pdb;91
A5F934;22;341;S;pdb;341
A5F9C1;1;2;D;pdb;208
A5F9C1;3;38;S;pdb;208
A5F9C1;39;58;D;pdb;208
A5F9C1;59;208;S;pdb;208
A5FB55;35;35;D;pdb;505
A5FB55;36;150;S;pdb;505
A5FB55;151;156;D;pdb;505
A5FB55;157;250;S;pdb;505
A5FB55;251;262;D;pdb;505
A5FB55;263;505;S;pdb;505
A5FB66;33;44;D;pdb;526
A5FB66;45;526;S;pdb;526
A5FC88;501;590;S;pdb;957
A5FCJ5;1;306;S;pdb;324
A5FCJ5;307;307;D;pdb;324
A5FCJ5;308;314;S;pdb;324
A5FCJ5;315;324;D;pdb;324
A5FET8;1;2;D;pdb;128
A5FET8;3;125;S;pdb;128
A5FET8;126;128;D;pdb;128
A5FJK8;1;3;D;pdb;243
A5FJK8;4;243;S;pdb;243
A5GZW8;1;57;D;pdb;159
A5GZW8;58;159;S;pdb;159
A5H025;21;21;D;pdb;743
A5H025;22;322;S;pdb;743
A5H025;323;332;D;pdb;743
A5H025;333;567;S;pdb;743
A5H025;568;570;D;pdb;743
A5H025;571;619;S;pdb;743
A5H025;620;621;D;pdb;743
A5H025;622;643;S;pdb;743
A5H025;644;662;D;pdb;743
A5H025;663;729;S;pdb;743
A5H025;730;732;D;pdb;743
A5H1I6;1;4;D;pdb;320
A5H1I6;5;320;S;pdb;320
A5H660;1;1;D;pdb;440
A5H660;2;169;S;pdb;440
A5H660;170;175;D;pdb;440
A5H660;176;304;S;pdb;440
A5H660;305;310;D;pdb;440
A5H660;311;440;S;pdb;440
A5H7H0;18;18;D;pdb;230
A5H7H0;19;230;S;pdb;230
A5HAK0;19;26;D;pdb;149
A5HAK0;27;149;S;pdb;149
A5HBD5;34;107;S;pdb;369
A5HBD5;108;109;D;pdb;369
A5HBD5;110;296;S;pdb;369
A5HBR7;1;161;S;pdb;161
A5HC98;1;549;S;pdb;2263
A5HC98;550;554;D;pdb;2263
A5HC98;555;709;S;pdb;2263
A5HC98;710;712;D;pdb;2263
A5HC98;713;875;S;pdb;2263
A5HC98;876;891;D;pdb;2263
A5HC98;892;1407;S;pdb;2263
A5HC98;1408;1424;D;pdb;2263
A5HC98;1425;1530;S;pdb;2263
A5HC98;1531;1542;D;pdb;2263
A5HC98;1543;1615;S;pdb;2263
A5HC98;1616;1619;D;pdb;2263
A5HC98;1620;1640;S;pdb;2263
A5HC98;1641;1641;D;pdb;2263
A5HC98;1642;1745;S;pdb;2263
A5HC98;1746;2263;D;pdb;2263
A5HEI4;1;82;S;pdb;82
A5HII2;127;346;S;pdb;380
A5HJW8;26;288;S;pdb;638
A5HJW8;289;298;D;pdb;638
A5HMM7;24;133;S;pdb;224
A5HNV6;1;3;D;pdb;325
A5HNV6;4;24;S;pdb;325
A5HNV6;25;32;D;pdb;325
A5HNV6;33;206;S;pdb;325
A5HNV6;207;218;D;pdb;325
A5HNV6;219;238;S;pdb;325
A5HNV6;239;241;D;pdb;325
A5HNV6;242;285;S;pdb;325
A5HNV6;286;293;D;pdb;325
A5HNV6;294;325;S;pdb;325
A5HUM9;18;21;D;pdb;367
A5HUM9;22;100;S;pdb;367
A5HUM9;101;101;D;pdb;367
A5HUM9;102;209;S;pdb;367
A5HUM9;210;212;D;pdb;367
A5HUM9;213;284;S;pdb;367
A5HUM9;285;285;D;pdb;367
A5HUM9;286;292;S;pdb;367
A5HZZ4;378;379;D;pdb;626
A5HZZ4;380;397;S;pdb;626
A5HZZ4;398;401;D;pdb;626
A5HZZ4;402;436;S;pdb;626
A5HZZ4;437;454;D;pdb;626
A5HZZ4;455;626;S;pdb;626
A5HZZ5;2;3;D;pdb;146
A5HZZ5;4;146;S;pdb;146
A5HZZ6;2;8;D;pdb;293
A5HZZ6;9;293;S;pdb;293
A5I055;30;55;D;pdb;480
A5I055;56;480;S;pdb;480
A5I6N2;2;292;S;pdb;292
A5IKC8;1;1;D;pdb;484
A5IKC8;2;484;S;pdb;484
A5IKD4;21;21;D;pdb;471
A5IKD4;22;470;S;pdb;471
A5IKD4;471;471;D;pdb;471
A5IL00;21;344;S;pdb;347
A5IL44;200;207;D;pdb;641
A5IL44;208;459;S;pdb;641
A5IL44;460;460;D;pdb;641
A5IMX7;32;36;D;pdb;667
A5IMX7;37;393;S;pdb;667
A5J036;50;53;D;pdb;348
A5J036;54;344;S;pdb;348
A5J036;345;348;D;pdb;348
A5J299;1;151;S;pdb;151
A5JGM8;863;1050;S;pdb;1285
A5JGM8;1051;1059;D;pdb;1285
A5JGM8;1060;1284;S;pdb;1285
A5JQJ3;326;329;D;pdb;600
A5JQJ3;330;364;S;pdb;600
A5JQJ3;365;372;D;pdb;600
A5JQJ3;373;393;S;pdb;600
A5JQJ3;394;402;D;pdb;600
A5JQJ3;403;428;S;pdb;600
A5JQJ3;429;436;D;pdb;600
A5JQJ3;437;531;S;pdb;600
A5JQJ3;532;565;D;pdb;600
A5JSJ3;39;48;D;pdb;1121
A5JSJ3;49;435;S;pdb;1121
A5JSJ3;436;437;D;pdb;1121
A5JTM5;1;269;S;pdb;269
A5JUY8;118;712;S;pdb;712
A5JZ09;160;455;S;pdb;2487
A5JZC2;72;75;D;pdb;215
A5JZC2;76;207;S;pdb;215
A5JZC2;208;209;D;pdb;215
A5JZS1;1;9;D;pdb;717
A5JZS1;10;60;S;pdb;717
A5JZS1;61;66;D;pdb;717
A5JZS1;67;74;S;pdb;717
A5JZS1;75;75;D;pdb;717
A5JZS1;76;150;S;pdb;717
A5JZS1;151;152;D;pdb;717
A5JZS1;153;189;S;pdb;717
A5JZS1;190;202;D;pdb;717
A5JZS1;203;421;S;pdb;717
A5JZS1;422;433;D;pdb;717
A5JZS1;434;588;S;pdb;717
A5JZS1;589;656;D;pdb;717
A5JZS1;657;717;S;pdb;717
A5K000;1;1;D;pdb;191
A5K000;2;189;S;pdb;191
A5K063;1;8;D;pdb;293
A5K063;9;292;S;pdb;293
A5K063;293;293;D;pdb;293
A5K0N4;1;15;S;pdb;846
A5K0N4;16;18;D;pdb;846
A5K0N4;19;819;S;pdb;846
A5K0N4;820;839;D;pdb;846
A5K0N4;840;843;S;pdb;846
A5K0N4;844;844;D;pdb;846
A5K0N4;845;846;S;pdb;846
A5K1A2;26;410;S;pdb;410
A5K1H0;2;17;D;pdb;349
A5K1H0;18;101;S;pdb;349
A5K1H0;102;104;D;pdb;349
A5K1H0;105;312;S;pdb;349
A5K2B2;1;9;D;pdb;172
A5K2B2;10;172;S;pdb;172
A5K3M1;2;195;S;pdb;927
A5K3M1;196;197;D;pdb;927
A5K3M1;198;298;S;pdb;927
A5K3M1;299;304;D;pdb;927
A5K3N8;2034;2035;D;pdb;2203
A5K3N8;2036;2070;S;pdb;2203
A5K3N8;2071;2072;D;pdb;2203
A5K421;2;195;S;pdb;195
A5K4Q6;3;49;D;pdb;473
A5K4Q6;50;307;S;pdb;473
A5K4Q6;308;342;D;pdb;473
A5K4Q6;343;433;S;pdb;473
A5K4Q6;434;434;D;pdb;473
A5K4Q6;435;458;S;pdb;473
A5K4U6;1;5;D;pdb;375
A5K4U6;6;375;S;pdb;375
A5K4Z2;43;296;S;pdb;562
A5K4Z2;297;334;D;pdb;562
A5K4Z2;335;401;S;pdb;562
A5K4Z2;402;413;D;pdb;562
A5K4Z2;414;474;S;pdb;562
A5K4Z2;475;487;D;pdb;562
A5K709;1;196;S;pdb;196
A5K736;15;316;S;pdb;2652
A5K7E9;2;115;S;pdb;233
A5K7E9;116;124;D;pdb;233
A5K7E9;125;228;S;pdb;233
A5K7E9;229;233;D;pdb;233
A5K867;1;264;S;pdb;264
A5K893;66;73;D;pdb;215
A5K893;74;182;S;pdb;215
A5K893;183;190;D;pdb;215
A5K8L9;1;442;S;pdb;442
A5K8X6;1;2;D;pdb;302
A5K8X6;3;126;S;pdb;302
A5K9M4;1;245;S;pdb;245
A5KBB4;425;471;S;pdb;602
A5KBB4;472;474;D;pdb;602
A5KBB4;475;506;S;pdb;602
A5KBB4;507;509;D;pdb;602
A5KBB4;510;559;S;pdb;602
A5KBB4;560;564;D;pdb;602
A5KBB4;565;601;S;pdb;602
A5KBB4;602;602;D;pdb;602
A5KBL5;2;287;S;pdb;464
A5KBL5;288;292;D;pdb;464
A5KBL5;293;462;S;pdb;464
A5KBL5;463;464;D;pdb;464
A5KBP6;102;103;D;pdb;287
A5KBP6;104;122;S;pdb;287
A5KBP6;123;140;D;pdb;287
A5KBP6;141;183;S;pdb;287
A5KBP6;184;198;D;pdb;287
A5KBP6;199;286;S;pdb;287
A5KBP6;287;287;D;pdb;287
A5KE01;1;3;D;pdb;363
A5KE01;4;363;S;pdb;363
A5KUH4;2;399;S;pdb;399
A5KUH7;1;209;S;pdb;209
A5LHX0;37;409;S;pdb;409
A5MA43;1;120;S;pdb;120
A5MCJ6;42;255;S;pdb;462
A5MCJ6;256;258;D;pdb;462
A5N734;75;75;D;pdb;304
A5N734;76;304;S;pdb;304
A5PHA6;26;286;S;pdb;286
A5PJH9;1;13;D;pdb;309
A5PJH9;14;309;S;pdb;309
A5TY69;411;506;S;pdb;507
A5TY69;507;507;D;pdb;507
A5TY84;1;164;S;pdb;626
A5TY84;165;176;D;pdb;626
A5TY84;177;290;S;pdb;626
A5TY84;291;308;D;pdb;626
A5TY84;489;489;D;pdb;626
A5TY84;492;558;S;pdb;626
A5TYT6;1;606;S;pdb;606
A5TYW8;1;28;D;pdb;454
A5TYW8;29;73;S;pdb;454
A5TYW8;74;79;D;pdb;454
A5TYW8;80;394;S;pdb;454
A5TYW8;395;409;D;pdb;454
A5TYW8;410;454;S;pdb;454
A5U127;1;125;S;pdb;151
A5U127;126;151;D;pdb;151
A5U150;1;297;S;pdb;519
A5U150;298;298;D;pdb;519
A5U150;299;513;S;pdb;519
A5U150;514;519;D;pdb;519
A5U161;1;4;D;pdb;495
A5U161;5;479;S;pdb;495
A5U161;480;495;D;pdb;495
A5U1E6;35;352;S;pdb;362
A5U1E6;353;362;D;pdb;362
A5U1Q6;1;18;D;pdb;324
A5U1Q6;19;166;S;pdb;324
A5U1Q6;167;182;D;pdb;324
A5U1Q6;183;295;S;pdb;324
A5U1Q6;296;301;D;pdb;324
A5U1Q6;302;322;S;pdb;324
A5U1Q6;323;324;D;pdb;324
A5U1Y4;440;612;S;pdb;614
A5U281;1;11;D;pdb;193
A5U281;12;90;S;pdb;193
A5U281;91;101;D;pdb;193
A5U281;102;193;S;pdb;193
A5U2B7;1;75;S;pdb;425
A5U2B7;76;84;D;pdb;425
A5U2B7;85;248;S;pdb;425
A5U2B7;249;251;D;pdb;425
A5U2B7;252;300;S;pdb;425
A5U2B7;301;340;D;pdb;425
A5U2B7;341;364;S;pdb;425
A5U2B7;365;369;D;pdb;425
A5U2B7;370;383;S;pdb;425
A5U2B7;384;425;D;pdb;425
A5U2S7;2;225;S;pdb;226
A5U3K4;1;1;D;pdb;741
A5U3K4;2;71;S;pdb;741
A5U3K4;72;73;D;pdb;741
A5U3K4;74;301;S;pdb;741
A5U3K4;302;311;D;pdb;741
A5U3K4;312;381;S;pdb;741
A5U3K4;382;382;D;pdb;741
A5U3K4;383;673;S;pdb;741
A5U3K4;674;676;D;pdb;741
A5U3K4;677;727;S;pdb;741
A5U3K4;728;741;D;pdb;741
A5U4D5;10;192;S;pdb;248
A5U4D5;193;199;D;pdb;248
A5U4D5;200;236;S;pdb;248
A5U4D5;237;248;D;pdb;248
A5U4D6;58;280;S;pdb;291
A5U4D6;281;291;D;pdb;291
A5U4E1;98;380;S;pdb;609
A5U4E1;381;387;D;pdb;609
A5U4E1;388;602;S;pdb;609
A5U4E1;603;609;D;pdb;609
A5U4G5;31;97;S;pdb;357
A5U4G5;98;103;D;pdb;357
A5U4G5;104;353;S;pdb;357
A5U4H7;1;4;D;pdb;379
A5U4H7;5;313;S;pdb;379
A5U4H7;314;379;D;pdb;379
A5U4M0;1;24;D;pdb;370
A5U4M0;25;370;S;pdb;370
A5U5K3;1;23;D;pdb;215
A5U5K3;24;215;S;pdb;215
A5U5L6;56;407;S;pdb;408
A5U5N4;6;133;S;pdb;372
A5U5N4;134;134;D;pdb;372
A5U6C6;1;245;S;pdb;245
A5U6I5;1;30;D;pdb;436
A5U6I5;31;433;S;pdb;436
A5U6I5;434;436;D;pdb;436
A5U6I9;11;17;D;pdb;336
A5U6I9;18;336;S;pdb;336
A5U6L5;1;3;D;pdb;285
A5U6L5;4;285;S;pdb;285
A5U9H0;1;7;D;pdb;181
A5U9H0;8;164;S;pdb;181
A5U9H0;165;181;D;pdb;181
A5U9I4;1;21;D;pdb;216
A5U9I4;22;214;S;pdb;216
A5U9I4;215;216;D;pdb;216
A5U9P2;1;5;D;pdb;116
A5U9P2;6;112;S;pdb;116
A5U9P2;113;116;D;pdb;116
A5UXJ3;1;20;S;pdb;371
A5UXJ3;21;30;D;pdb;371
A5UXJ3;31;169;S;pdb;371
A5UXJ3;170;173;D;pdb;371
A5UXJ3;174;369;S;pdb;371
A5UXJ3;370;371;D;pdb;371
A5UZ69;96;360;S;pdb;360
A5VAT9;1;276;S;pdb;277
A5VAT9;277;277;D;pdb;277
A5VD79;2;400;S;pdb;400
A5VGW5;1;1;D;pdb;294
A5VGW5;2;290;S;pdb;294
A5VGW5;291;294;D;pdb;294
A5VM92;1;149;S;pdb;149
A5VMB3;1;10;D;pdb;238
A5VMB3;11;237;S;pdb;238
A5VMB3;238;238;D;pdb;238
A5VZA8;27;27;D;pdb;447
A5VZA8;28;447;S;pdb;447
A5W059;1;1;D;pdb;238
A5W059;2;236;S;pdb;238
A5W059;237;238;D;pdb;238
A5W1A6;1;1;D;pdb;231
A5W1A6;2;231;S;pdb;231
A5W3Z9;21;288;S;pdb;288
A5W4E3;43;167;S;pdb;978
A5W4E3;168;168;D;pdb;978
A5W4E9;1;406;S;pdb;410
A5W4E9;407;410;D;pdb;410
A5W4F0;1;1;D;pdb;107
A5W4F0;2;107;S;pdb;107
A5W4F1;1;7;D;pdb;187
A5W4F1;8;187;S;pdb;187
A5W4F2;1;14;D;pdb;450
A5W4F2;15;238;S;pdb;450
A5W4F2;239;240;D;pdb;450
A5W4F2;241;444;S;pdb;450
A5W4F2;445;450;D;pdb;450
A5W4F4;21;91;S;pdb;453
A5W4F4;92;96;D;pdb;453
A5W4F4;97;378;S;pdb;453
A5W4F4;379;384;D;pdb;453
A5W4F4;385;426;S;pdb;453
A5W4F4;427;432;D;pdb;453
A5W4F4;433;453;S;pdb;453
A5WF35;4;39;S;pdb;148
A5WF35;40;57;D;pdb;148
A5WF35;58;148;S;pdb;148
A5XB26;28;251;S;pdb;253
A5XB26;252;253;D;pdb;253
A5Y2E1;17;132;S;pdb;137
A5YBJ8;1;170;S;pdb;350
A5YBJ8;171;175;D;pdb;350
A5YBJ8;176;343;S;pdb;350
A5YBL8;34;216;S;pdb;216
A5YKK6;800;819;D;pdb;2376
A5YKK6;820;822;S;pdb;2376
A5YKK6;828;1004;S;pdb;2376
A5YKK6;1063;1068;D;pdb;2376
A5YKK6;1069;1317;S;pdb;2376
A5YKK6;1351;1588;S;pdb;2376
A5YKK6;1589;1600;D;pdb;2376
A5YKK6;1601;1604;S;pdb;2376
A5YKK6;1605;1838;D;pdb;2376
A5YKK6;1839;2361;S;pdb;2376
A5YKK6;2362;2371;D;pdb;2376
A5YV76;1;1154;S;pdb;2512
A5YV76;1155;1179;D;pdb;2512
A5YV76;1180;1195;S;pdb;2512
A5YV76;1196;1198;D;pdb;2512
A5YV76;1199;2114;S;pdb;2512
A5YV76;2115;2512;D;pdb;2512
A5YVK8;1;184;S;pdb;184
A5Z0S9;1;8;S;pdb;765
A5Z0S9;9;14;D;pdb;765
A5Z0S9;15;639;S;pdb;765
A5Z0S9;640;765;D;pdb;765
A5Z1Q8;31;59;S;pdb;160
A5Z1Q8;60;61;D;pdb;160
A5Z1Q8;62;71;S;pdb;160
A5Z1Q8;72;86;D;pdb;160
A5Z1Q8;87;151;S;pdb;160
A5Z1Q8;152;160;D;pdb;160
A5Z226;17;337;S;pdb;564
A5Z226;338;341;D;pdb;564
A5Z226;343;502;S;pdb;564
A5Z226;503;518;D;pdb;564
A5Z2K3;70;210;S;pdb;210
A5Z5V6;32;408;S;pdb;739
A5Z5V6;409;410;D;pdb;739
A5Z657;1;293;S;pdb;293
A5Z863;180;181;D;pdb;272
A5Z863;182;254;S;pdb;272
A5Z863;255;272;D;pdb;272
A5Z9E1;1;91;S;pdb;208
A5Z9E1;92;97;D;pdb;208
A5ZDY0;36;37;D;pdb;560
A5ZDY0;38;560;S;pdb;560
A5ZEW7;27;36;D;pdb;297
A5ZEW7;37;297;S;pdb;297
A5ZF42;32;33;D;pdb;185
A5ZF42;34;185;S;pdb;185
A5ZFG7;22;30;D;pdb;444
A5ZFG7;31;337;S;pdb;444
A5ZFG7;338;341;D;pdb;444
A5ZFG7;342;409;S;pdb;444
A5ZFG7;410;413;D;pdb;444
A5ZFG7;414;444;S;pdb;444
A5ZFJ0;19;20;D;pdb;294
A5ZFJ0;21;294;S;pdb;294
A5ZGP5;18;18;D;pdb;418
A5ZGP5;19;418;S;pdb;418
A5ZGS7;22;26;D;pdb;150
A5ZGS7;27;30;S;pdb;150
A5ZGS7;31;31;D;pdb;150
A5ZGS7;32;148;S;pdb;150
A5ZGS7;149;150;D;pdb;150
A5ZGW9;27;31;D;pdb;242
A5ZGW9;32;168;S;pdb;242
A5ZGW9;169;177;D;pdb;242
A5ZGW9;178;242;S;pdb;242
A5ZHK1;19;25;D;pdb;247
A5ZHK1;26;247;S;pdb;247
A5ZHK4;26;35;D;pdb;312
A5ZHK4;36;312;S;pdb;312
A5ZK25;22;24;D;pdb;235
A5ZK25;25;233;S;pdb;235
A5ZK25;234;235;D;pdb;235
A5ZLA0;26;37;D;pdb;428
A5ZLA0;38;428;S;pdb;428
A5ZMD8;1;1;D;pdb;104
A5ZMD8;2;99;S;pdb;104
A5ZMD8;100;104;D;pdb;104
A5ZWV4;26;28;D;pdb;244
A5ZWV4;29;244;S;pdb;244
A5ZY13;1;663;S;pdb;663
A6AYI6;4;6;D;pdb;327
A6AYI6;7;201;S;pdb;327
A6B7Q2;2;220;S;pdb;221
A6BM74;1;3;D;pdb;301
A6BM74;4;301;S;pdb;301
A6BMJ3;2;388;S;pdb;388
A6CQL2;1;243;S;pdb;243
A6DZ31;2;397;S;pdb;410
A6DZ31;398;410;D;pdb;410
A6E1Q0;1;366;S;pdb;366
A6G411;1;4;D;pdb;257
A6G411;5;257;S;pdb;257
A6G7B1;1;297;S;pdb;297
A6GV51;22;30;D;pdb;235
A6GV51;31;235;S;pdb;235
A6GWM2;18;712;S;pdb;713
A6GWM2;713;713;D;pdb;713
A6H4P1;2;422;S;pdb;422
A6H6Y4;111;112;D;pdb;419
A6H6Y4;113;415;S;pdb;419
A6H6Y4;416;419;D;pdb;419
A6H8Y1;241;285;D;pdb;2624
A6H8Y1;286;384;S;pdb;2624
A6H8Y1;385;396;D;pdb;2624
A6KX05;30;122;D;pdb;382
A6KX05;123;378;S;pdb;382
A6KX05;379;382;D;pdb;382
A6KX32;28;33;D;pdb;134
A6KX32;34;46;S;pdb;134
A6KX32;47;53;D;pdb;134
A6KX32;54;134;S;pdb;134
A6KXB7;22;22;D;pdb;534
A6KXB7;23;534;S;pdb;534
A6KXE4;33;36;D;pdb;513
A6KXE4;37;274;S;pdb;513
A6KXE4;275;279;D;pdb;513
A6KXE4;280;280;S;pdb;513
A6KXE4;281;288;D;pdb;513
A6KXE4;289;513;S;pdb;513
A6KXE5;19;19;D;pdb;815
A6KXE5;20;235;S;pdb;815
A6KXE5;236;240;D;pdb;815
A6KXE5;241;444;S;pdb;815
A6KXE5;445;456;D;pdb;815
A6KXE5;457;517;S;pdb;815
A6KXE5;518;525;D;pdb;815
A6KXE5;526;814;S;pdb;815
A6KXE5;815;815;D;pdb;815
A6KY15;22;280;S;pdb;281
A6KYC4;27;35;D;pdb;480
A6KYC4;36;480;S;pdb;480
A6KZ57;27;28;D;pdb;394
A6KZ57;29;390;S;pdb;394
A6KZ57;391;394;D;pdb;394
A6KZB0;23;36;D;pdb;516
A6KZB0;37;177;S;pdb;516
A6KZB0;178;178;D;pdb;516
A6KZB0;179;456;S;pdb;516
A6KZB0;457;459;D;pdb;516
A6KZB0;460;516;S;pdb;516
A6KZB9;1;1;D;pdb;302
A6KZB9;2;94;S;pdb;302
A6KZB9;95;103;D;pdb;302
A6KZB9;104;234;S;pdb;302
A6KZB9;235;248;D;pdb;302
A6KZB9;249;300;S;pdb;302
A6KZB9;301;302;D;pdb;302
A6KZN2;25;29;D;pdb;128
A6KZN2;30;127;S;pdb;128
A6KZN2;128;128;D;pdb;128
A6KZT0;26;36;D;pdb;493
A6KZT0;37;493;S;pdb;493
A6KZZ2;22;36;D;pdb;334
A6KZZ2;37;129;S;pdb;334
A6KZZ2;130;149;D;pdb;334
A6KZZ2;150;184;S;pdb;334
A6KZZ2;185;194;D;pdb;334
A6KZZ2;195;292;S;pdb;334
A6KZZ2;293;312;D;pdb;334
A6KZZ2;313;334;S;pdb;334
A6L054;37;37;D;pdb;535
A6L054;38;62;S;pdb;535
A6L054;63;78;D;pdb;535
A6L054;79;294;S;pdb;535
A6L054;295;297;D;pdb;535
A6L054;298;535;S;pdb;535
A6L094;124;256;S;pdb;302
A6L094;257;274;D;pdb;302
A6L094;275;302;S;pdb;302
A6L0Y5;327;418;S;pdb;432
A6L0Y5;419;421;D;pdb;432
A6L0Y5;422;432;S;pdb;432
A6L195;18;23;D;pdb;373
A6L195;24;373;S;pdb;373
A6L1M8;22;33;D;pdb;244
A6L1M8;34;244;S;pdb;244
A6L2D9;19;38;D;pdb;220
A6L2D9;39;220;S;pdb;220
A6L2E5;5;5;D;pdb;582
A6L2E5;20;582;S;pdb;582
A6L2F0;27;39;D;pdb;537
A6L2F0;40;537;S;pdb;537
A6L2G8;299;312;D;pdb;455
A6L2G8;313;455;S;pdb;455
A6L2G9;252;389;S;pdb;392
A6L2G9;390;392;D;pdb;392
A6L2I4;25;59;D;pdb;286
A6L2I4;60;126;S;pdb;286
A6L2I4;127;128;D;pdb;286
A6L2I4;129;286;S;pdb;286
A6L2L1;23;27;D;pdb;273
A6L2L1;28;76;S;pdb;273
A6L2L1;77;81;D;pdb;273
A6L2L1;82;272;S;pdb;273
A6L2L1;273;273;D;pdb;273
A6L326;32;36;D;pdb;524
A6L326;37;164;S;pdb;524
A6L326;165;174;D;pdb;524
A6L326;175;524;S;pdb;524
A6L337;20;146;S;pdb;146
A6L340;23;34;D;pdb;482
A6L340;35;482;S;pdb;482
A6L3B5;21;30;D;pdb;379
A6L3B5;31;42;S;pdb;379
A6L3B5;43;47;D;pdb;379
A6L3B5;48;368;S;pdb;379
A6L3B5;369;379;D;pdb;379
A6L3L5;25;164;S;pdb;164
A6L3N2;25;489;S;pdb;489
A6L3P9;2;289;S;pdb;510
A6L3P9;290;292;D;pdb;510
A6L3P9;293;302;S;pdb;510
A6L3P9;303;310;D;pdb;510
A6L4E1;20;220;S;pdb;222
A6L4E1;221;222;D;pdb;222
A6L4L1;20;145;S;pdb;145
A6L4U0;28;33;D;pdb;194
A6L4U0;34;186;S;pdb;194
A6L4U0;187;194;D;pdb;194
A6L587;22;109;S;pdb;196
A6L587;110;115;D;pdb;196
A6L587;116;187;S;pdb;196
A6L5C0;2;5;D;pdb;262
A6L5C0;6;261;S;pdb;262
A6L5C0;262;262;D;pdb;262
A6L615;22;363;S;pdb;363
A6L6K5;29;29;D;pdb;154
A6L6K5;30;154;S;pdb;154
A6L7K2;28;38;D;pdb;282
A6L7K2;39;227;S;pdb;282
A6L7K2;228;229;D;pdb;282
A6L7K2;230;266;S;pdb;282
A6L7K2;267;282;D;pdb;282
A6L7P8;1;131;S;pdb;244
A6L7P8;132;134;D;pdb;244
A6L7P8;135;243;S;pdb;244
A6L7P8;244;244;D;pdb;244
A6L7X2;1;103;S;pdb;108
A6L916;21;258;S;pdb;258
A6L9A1;22;25;D;pdb;222
A6L9A1;26;222;S;pdb;222
A6L9L2;26;38;D;pdb;553
A6L9L2;39;553;S;pdb;553
A6L9R1;22;174;S;pdb;174
A6LA98;25;108;S;pdb;108
A6LAN0;25;227;S;pdb;227
A6LAZ9;24;24;D;pdb;166
A6LAZ9;25;41;S;pdb;166
A6LAZ9;42;46;D;pdb;166
A6LAZ9;47;165;S;pdb;166
A6LAZ9;166;166;D;pdb;166
A6LB22;72;270;S;pdb;270
A6LB40;23;527;S;pdb;527
A6LB94;25;38;D;pdb;269
A6LB94;39;269;S;pdb;269
A6LBC8;24;37;D;pdb;352
A6LBC8;38;350;S;pdb;352
A6LBC8;351;352;D;pdb;352
A6LBD9;20;24;D;pdb;476
A6LBD9;25;223;S;pdb;476
A6LBD9;224;227;D;pdb;476
A6LBD9;228;476;S;pdb;476
A6LBR3;21;302;S;pdb;302
A6LC72;26;241;S;pdb;241
A6LCA7;20;20;D;pdb;341
A6LCA7;21;341;S;pdb;341
A6LCG6;1;289;S;pdb;365
A6LCG6;290;297;D;pdb;365
A6LCG6;298;363;S;pdb;365
A6LCG6;364;365;D;pdb;365
A6LCL9;106;120;D;pdb;337
A6LCL9;121;336;S;pdb;337
A6LCL9;337;337;D;pdb;337
A6LCM3;21;21;D;pdb;600
A6LCM3;22;593;S;pdb;600
A6LCM3;594;597;D;pdb;600
A6LCM3;598;600;S;pdb;600
A6LCN0;24;190;S;pdb;190
A6LCR1;24;26;D;pdb;194
A6LCR1;27;194;S;pdb;194
A6LD40;24;29;D;pdb;258
A6LD40;30;78;S;pdb;258
A6LD40;79;83;D;pdb;258
A6LD40;84;258;S;pdb;258
A6LD44;26;156;S;pdb;271
A6LD44;157;161;D;pdb;271
A6LD44;162;270;S;pdb;271
A6LD44;271;271;D;pdb;271
A6LD74;23;284;S;pdb;284
A6LDE6;26;27;D;pdb;277
A6LDE6;28;277;S;pdb;277
A6LDI0;21;21;D;pdb;154
A6LDI0;22;154;S;pdb;154
A6LDL3;32;42;D;pdb;334
A6LDL3;43;211;S;pdb;334
A6LDL3;212;221;D;pdb;334
A6LDL3;222;334;S;pdb;334
A6LDR8;1;23;D;pdb;388
A6LDR8;24;388;S;pdb;388
A6LE66;23;31;D;pdb;405
A6LE66;32;405;S;pdb;405
A6LES9;29;223;S;pdb;223
A6LF58;24;34;D;pdb;403
A6LF58;35;402;S;pdb;403
A6LF58;403;403;D;pdb;403
A6LF92;26;33;D;pdb;253
A6LF92;34;87;S;pdb;253
A6LF92;88;96;D;pdb;253
A6LF92;97;234;S;pdb;253
A6LF92;235;247;D;pdb;253
A6LF92;248;253;S;pdb;253
A6LFX0;30;36;D;pdb;270
A6LFX0;37;270;S;pdb;270
A6LG40;19;19;D;pdb;541
A6LG40;20;540;S;pdb;541
A6LG40;541;541;D;pdb;541
A6LGE3;20;20;D;pdb;234
A6LGE3;21;234;S;pdb;234
A6LGF6;19;20;D;pdb;721
A6LGF6;21;228;S;pdb;721
A6LGF6;229;230;D;pdb;721
A6LGF6;231;720;S;pdb;721
A6LGF6;721;721;D;pdb;721
A6LGH6;27;266;S;pdb;266
A6LGH7;21;22;D;pdb;262
A6LGH7;23;261;S;pdb;262
A6LGH7;262;262;D;pdb;262
A6LGL1;30;40;D;pdb;477
A6LGL1;41;206;S;pdb;477
A6LGL1;207;208;D;pdb;477
A6LGL1;209;476;S;pdb;477
A6LGL1;477;477;D;pdb;477
A6LGN3;32;37;D;pdb;386
A6LGN3;38;386;S;pdb;386
A6LGW3;29;136;S;pdb;136
A6LH36;28;38;D;pdb;419
A6LH36;39;419;S;pdb;419
A6LHD8;26;32;D;pdb;330
A6LHD8;33;94;S;pdb;330
A6LHD8;95;96;D;pdb;330
A6LHD8;97;330;S;pdb;330
A6LHQ4;20;29;D;pdb;421
A6LHQ4;30;45;S;pdb;421
A6LHQ4;46;54;D;pdb;421
A6LHQ4;55;412;S;pdb;421
A6LHQ4;413;421;D;pdb;421
A6LHQ6;21;28;D;pdb;375
A6LHQ6;29;340;S;pdb;375
A6LHQ6;341;347;D;pdb;375
A6LHQ6;348;371;S;pdb;375
A6LHQ6;372;375;D;pdb;375
A6LHQ9;23;31;D;pdb;318
A6LHQ9;32;46;S;pdb;318
A6LHQ9;47;56;D;pdb;318
A6LHQ9;57;317;S;pdb;318
A6LHQ9;318;318;D;pdb;318
A6LHT4;22;36;D;pdb;329
A6LHT4;37;329;S;pdb;329
A6LHZ0;18;26;D;pdb;184
A6LHZ0;27;182;S;pdb;184
A6LHZ0;183;184;D;pdb;184
A6LIG9;27;32;D;pdb;283
A6LIG9;33;283;S;pdb;283
A6LIL3;26;47;D;pdb;312
A6LIL3;48;312;S;pdb;312
A6LIT1;21;25;D;pdb;265
A6LIT1;26;265;S;pdb;265
A6LIT8;26;31;D;pdb;316
A6LIT8;32;316;S;pdb;316
A6LIX4;26;35;D;pdb;506
A6LIX4;36;506;S;pdb;506
A6LMQ7;1;6;D;pdb;396
A6LMQ7;7;36;S;pdb;396
A6LMQ7;37;48;D;pdb;396
A6LMQ7;49;65;S;pdb;396
A6LMQ7;66;77;D;pdb;396
A6LMQ7;78;395;S;pdb;396
A6LMQ7;396;396;D;pdb;396
A6LW07;25;35;D;pdb;326
A6LW07;36;298;S;pdb;326
A6LW07;299;300;D;pdb;326
A6LW07;301;315;S;pdb;326
A6LW07;316;326;D;pdb;326
A6LW08;1;121;S;pdb;457
A6LW08;122;134;D;pdb;457
A6LX94;118;206;S;pdb;589
A6LX94;207;213;D;pdb;589
A6LX94;215;589;S;pdb;589
A6M2W4;2;156;S;pdb;399
A6M2W4;157;164;D;pdb;399
A6M2W4;165;399;S;pdb;399
A6M946;95;220;S;pdb;221
A6M946;221;221;D;pdb;221
A6MH22;1006;1326;S;pdb;2474
A6NCL1;64;68;D;pdb;334
A6NCL1;69;132;S;pdb;334
A6NCL1;133;148;D;pdb;334
A6ND01;20;117;S;pdb;250
A6ND01;118;122;D;pdb;250
A6ND01;123;228;S;pdb;250
A6NED2;139;143;S;pdb;376
A6NI73;42;43;D;pdb;299
A6NI73;44;146;S;pdb;299
A6NI73;147;157;D;pdb;299
A6NI73;158;176;S;pdb;299
A6NI73;177;179;D;pdb;299
A6NI73;180;236;S;pdb;299
A6NI73;237;237;D;pdb;299
A6NK44;34;157;S;pdb;160
A6NLU0;94;285;S;pdb;287
A6NLU0;286;287;D;pdb;287
A6NQU6;23;23;D;pdb;622
A6NQU6;24;166;S;pdb;622
A6NQU6;167;170;D;pdb;622
A6P7M9;42;47;D;pdb;339
A6P7M9;48;319;S;pdb;339
A6P7M9;320;320;D;pdb;339
A6P7M9;321;339;S;pdb;339
A6PZ97;22;200;S;pdb;200
A6Q234;1;404;S;pdb;405
A6Q234;405;405;D;pdb;405
A6QD58;34;35;D;pdb;608
A6QD58;36;182;S;pdb;608
A6QDA0;1;5;D;pdb;326
A6QDA0;6;325;S;pdb;326
A6QDA0;326;326;D;pdb;326
A6QG59;101;165;S;pdb;165
A6QHR2;1;1;D;pdb;420
A6QHR2;2;324;S;pdb;420
A6QHR2;325;420;D;pdb;420
A6QNK7;24;25;D;pdb;661
A6QNK7;26;625;S;pdb;661
A6QNK7;626;626;D;pdb;661
A6QP16;2;5;D;pdb;708
A6QP16;6;32;S;pdb;708
A6QP16;33;33;D;pdb;708
A6T4W3;1;232;S;pdb;232
A6T6J6;1;331;S;pdb;331
A6T6R4;22;126;S;pdb;304
A6T6R4;127;132;D;pdb;304
A6T6R4;133;304;S;pdb;304
A6T7M3;1;3;D;pdb;502
A6T7M3;4;496;S;pdb;502
A6T7M3;497;502;D;pdb;502
A6T7Q7;11;294;S;pdb;294
A6T7R3;1;21;D;pdb;417
A6T7R3;22;415;S;pdb;417
A6T7R3;416;417;D;pdb;417
A6T882;12;176;S;pdb;364
A6T882;177;180;D;pdb;364
A6T882;181;364;S;pdb;364
A6T8F5;1;41;S;pdb;141
A6T8F5;42;55;D;pdb;141
A6T8F5;56;141;S;pdb;141
A6T8I0;2;302;S;pdb;309
A6T8I0;303;309;D;pdb;309
A6T8I1;1;2;D;pdb;95
A6T8I1;3;65;S;pdb;95
A6T8I1;66;95;D;pdb;95
A6T8I2;1;4;D;pdb;251
A6T8I2;5;251;S;pdb;251
A6T8J6;1;4;D;pdb;224
A6T8J6;5;224;S;pdb;224
A6T8N1;131;133;D;pdb;239
A6T8N1;134;235;S;pdb;239
A6T8N1;236;239;D;pdb;239
A6T8P4;3;122;S;pdb;436
A6T8P4;123;147;D;pdb;436
A6T8P4;148;400;S;pdb;436
A6T8P4;401;411;D;pdb;436
A6T8P4;412;436;S;pdb;436
A6T8V8;1;155;S;pdb;405
A6T8V8;156;157;D;pdb;405
A6T8V8;158;400;S;pdb;405
A6T8V8;401;405;D;pdb;405
A6T8Z3;1;27;S;pdb;160
A6T8Z3;28;36;D;pdb;160
A6T8Z3;37;152;S;pdb;160
A6T8Z3;153;160;D;pdb;160
A6T8Z4;85;87;D;pdb;292
A6T8Z4;88;292;S;pdb;292
A6T923;1;36;S;pdb;384
A6T923;37;39;D;pdb;384
A6T923;40;384;S;pdb;384
A6T925;1;166;S;pdb;166
A6T926;1;84;S;pdb;108
A6T926;85;87;D;pdb;108
A6T926;88;108;S;pdb;108
A6T989;2;285;S;pdb;290
A6T989;286;289;D;pdb;290
A6T990;31;31;D;pdb;317
A6T990;32;316;S;pdb;317
A6T990;317;317;D;pdb;317
A6T9C8;1;2;D;pdb;528
A6T9C8;3;265;S;pdb;528
A6T9C8;266;266;D;pdb;528
A6T9C8;267;268;S;pdb;528
A6T9C8;269;270;D;pdb;528
A6T9C8;271;298;S;pdb;528
A6T9C8;299;299;D;pdb;528
A6T9C8;300;303;S;pdb;528
A6T9C8;304;309;D;pdb;528
A6T9C8;310;320;S;pdb;528
A6T9C8;321;321;D;pdb;528
A6T9C8;322;324;S;pdb;528
A6T9C8;325;341;D;pdb;528
A6T9C8;342;425;S;pdb;528
A6T9C8;426;427;D;pdb;528
A6T9C8;428;456;S;pdb;528
A6T9C8;457;468;D;pdb;528
A6T9C8;469;474;S;pdb;528
A6T9C8;475;489;D;pdb;528
A6T9C8;490;528;S;pdb;528
A6T9E8;3;247;S;pdb;247
A6T9G8;35;36;D;pdb;338
A6T9G8;37;338;S;pdb;338
A6T9H1;1;1;D;pdb;251
A6T9H1;2;251;S;pdb;251
A6T9N5;23;39;S;pdb;393
A6T9N5;40;50;D;pdb;393
A6T9N5;51;179;S;pdb;393
A6T9N5;180;183;D;pdb;393
A6T9N5;184;392;S;pdb;393
A6TB43;1;105;S;pdb;577
A6TB43;106;106;D;pdb;577
A6TB44;1;379;S;pdb;379
A6TB72;15;20;D;pdb;144
A6TB72;21;137;S;pdb;144
A6TB72;138;144;D;pdb;144
A6TB83;1;14;D;pdb;265
A6TB83;15;97;S;pdb;265
A6TB83;98;107;D;pdb;265
A6TB83;108;117;S;pdb;265
A6TB83;118;122;D;pdb;265
A6TB83;123;252;S;pdb;265
A6TB83;253;265;D;pdb;265
A6TBY7;1;2;D;pdb;212
A6TBY7;3;210;S;pdb;212
A6TBY7;211;212;D;pdb;212
A6TCM0;201;327;S;pdb;428
A6TCM0;328;330;D;pdb;428
A6TCS9;1;201;S;pdb;201
A6TD90;21;22;D;pdb;76
A6TD90;23;75;S;pdb;76
A6TD90;76;76;D;pdb;76
A6TE93;31;37;D;pdb;220
A6TE93;38;217;S;pdb;220
A6TE93;218;220;D;pdb;220
A6TE95;25;101;S;pdb;101
A6TED5;31;32;D;pdb;128
A6TED5;33;111;S;pdb;128
A6TED5;112;128;D;pdb;128
A6TEE6;23;35;D;pdb;154
A6TEE6;36;154;S;pdb;154
A6TEJ6;1;24;S;pdb;282
A6TEJ6;25;33;D;pdb;282
A6TEJ6;34;60;S;pdb;282
A6TEJ6;61;67;D;pdb;282
A6TEJ6;68;145;S;pdb;282
A6TEJ6;146;151;D;pdb;282
A6TEJ6;152;282;S;pdb;282
A6TEL6;186;201;D;pdb;334
A6TEL6;202;331;S;pdb;334
A6TF32;1;264;S;pdb;772
A6TF32;265;267;D;pdb;772
A6TFN2;3;198;S;pdb;198
A6TFZ6;1;292;S;pdb;292
A6TGC5;1;179;S;pdb;731
A6TGC5;180;182;D;pdb;731
A6TGC5;183;378;S;pdb;731
A6TGC5;379;384;D;pdb;731
A6TGC5;385;511;S;pdb;731
A6TGC5;512;522;D;pdb;731
A6TGC5;523;679;S;pdb;731
A6TGC5;680;686;D;pdb;731
A6TGC5;687;717;S;pdb;731
A6TGC5;718;719;D;pdb;731
A6TGC5;720;731;S;pdb;731
A6TGH9;1;376;S;pdb;376
A6TGK6;1;118;S;pdb;266
A6TGK6;119;122;D;pdb;266
A6TGK6;123;266;S;pdb;266
A6TGL0;28;265;S;pdb;270
A6TH02;18;19;D;pdb;228
A6TH02;20;227;S;pdb;228
A6TH02;228;228;D;pdb;228
A6TH30;1;112;D;pdb;305
A6TH30;113;302;S;pdb;305
A6TH30;303;305;D;pdb;305
A6THC4;16;18;D;pdb;647
A6THC4;19;354;S;pdb;647
A6THE6;20;402;S;pdb;402
A6THF7;1;246;S;pdb;246
A6THQ8;1;2;D;pdb;177
A6THQ8;3;173;S;pdb;177
A6THQ8;174;177;D;pdb;177
A6THR5;26;27;D;pdb;327
A6THR5;28;327;S;pdb;327
A6THR9;2;257;S;pdb;260
A6THW4;1;134;S;pdb;140
A6THW4;135;140;D;pdb;140
A6TJ50;1;2;D;pdb;124
A6TJ50;3;124;S;pdb;124
A6TKU5;2;58;D;pdb;333
A6TKU5;59;324;S;pdb;333
A6TKU5;325;327;D;pdb;333
A6TWT6;1;199;S;pdb;200
A6TWT6;200;200;D;pdb;200
A6UIY7;2;122;S;pdb;131
A6V1E4;1;258;S;pdb;258
A6V267;2;115;S;pdb;115
A6VD57;1;5;D;pdb;82
A6VD57;6;71;S;pdb;82
A6VD57;72;82;D;pdb;82
A6VIT4;1;10;D;pdb;322
A6VIT4;11;95;S;pdb;322
A6VIT4;96;100;D;pdb;322
A6VIT4;101;322;S;pdb;322
A6VKG5;26;26;D;pdb;313
A6VKG5;27;313;S;pdb;313
A6VKT0;1;1;D;pdb;292
A6VKT0;24;292;S;pdb;292
A6VKV4;1;2;D;pdb;538
A6VKV4;3;389;S;pdb;538
A6VKV4;390;397;D;pdb;538
A6VKV4;398;537;S;pdb;538
A6VKV4;538;538;D;pdb;538
A6VL88;54;56;D;pdb;327
A6VL88;57;327;S;pdb;327
A6VLF7;1;255;S;pdb;257
A6VLF7;256;257;D;pdb;257
A6VLM7;1;1;D;pdb;332
A6VLM7;24;332;S;pdb;332
A6VQF1;1;1;D;pdb;442
A6VQF1;2;442;S;pdb;442
A6VQF6;2;3;D;pdb;445
A6VQF6;4;445;S;pdb;445
A6WG04;2;170;S;pdb;170
A6WVC6;1;3;D;pdb;456
A6WVC6;4;456;S;pdb;456
A6WW16;1;157;S;pdb;343
A6WW16;158;160;D;pdb;343
A6WW16;161;184;S;pdb;343
A6WW16;185;192;D;pdb;343
A6WW16;193;245;S;pdb;343
A6WW16;246;254;D;pdb;343
A6WW16;255;280;S;pdb;343
A6WW16;281;288;D;pdb;343
A6WW16;289;332;S;pdb;343
A6WW16;333;343;D;pdb;343
A6X2U7;22;26;D;pdb;348
A6X2U7;27;344;S;pdb;348
A6X2U7;345;348;D;pdb;348
A6X5L9;28;421;S;pdb;421
A6X5N0;30;48;D;pdb;533
A6X5N0;49;376;S;pdb;533
A6X5N0;377;417;D;pdb;533
A6X5N0;418;533;S;pdb;533
A6X5V3;24;324;S;pdb;324
A6X7C5;1;25;D;pdb;338
A6X7C5;26;338;S;pdb;338
A6X980;2;6;D;pdb;120
A6X980;7;10;S;pdb;120
A6X980;11;13;D;pdb;120
A6X980;14;73;S;pdb;120
A6X980;74;79;D;pdb;120
A6X980;80;100;S;pdb;120
A6X980;101;101;D;pdb;120
A6XB80;22;37;D;pdb;249
A6XB80;38;249;S;pdb;249
A6XH05;25;83;D;pdb;591
A6XH05;84;225;S;pdb;591
A6XH05;226;227;D;pdb;591
A6XH05;228;493;S;pdb;591
A6XH05;494;502;D;pdb;591
A6XH05;503;572;S;pdb;591
A6XH05;573;573;D;pdb;591
A6XH05;574;591;S;pdb;591
A6XNC5;1;7;D;pdb;482
A6XNC5;8;52;S;pdb;482
A6XNC5;53;64;D;pdb;482
A6XNC5;65;76;S;pdb;482
A6XNC5;77;85;D;pdb;482
A6XNC5;86;273;S;pdb;482
A6XNC5;274;282;D;pdb;482
A6XNC5;283;480;S;pdb;482
A6XNC5;481;482;D;pdb;482
A6XNC6;1;9;D;pdb;454
A6XNC6;10;454;S;pdb;454
A6XNE6;1;88;S;pdb;368
A6XNE6;89;93;D;pdb;368
A6XNE6;94;368;S;pdb;368
A6YID9;1;35;D;pdb;136
A6YID9;36;136;S;pdb;136
A6ZKP4;28;34;D;pdb;418
A6ZKP4;35;122;S;pdb;418
A6ZKP4;123;140;D;pdb;418
A6ZKP4;141;257;S;pdb;418
A6ZKP4;258;259;D;pdb;418
A6ZKP4;260;417;S;pdb;418
A6ZKP4;418;418;D;pdb;418
A6ZL36;1;1;D;pdb;258
A6ZL36;2;253;S;pdb;258
A6ZL36;254;258;D;pdb;258
A6ZNQ1;91;481;S;pdb;482
A6ZQL5;230;290;S;pdb;714
A6ZQL5;291;300;D;pdb;714
A6ZSR0;1;5;D;pdb;530
A6ZSR0;6;530;S;pdb;530
A6ZU46;1;814;S;pdb;889
A6ZUJ9;29;230;S;pdb;1021
A6ZUP2;1;399;S;pdb;399
A6ZWK1;1;95;S;pdb;99
A6ZWK1;96;99;D;pdb;99
A6ZY62;36;36;D;pdb;285
A6ZY62;37;149;S;pdb;285
A6ZYX7;1;9;D;pdb;86
A6ZYX7;10;84;S;pdb;86
A6ZYX7;85;86;D;pdb;86
A7A9N3;22;22;D;pdb;375
A7A9N3;23;375;S;pdb;375
A7AB45;20;21;D;pdb;250
A7AB45;22;250;S;pdb;250
A7ABD4;28;37;D;pdb;256
A7ABD4;38;256;S;pdb;256
A7ABT3;25;26;D;pdb;466
A7ABT3;27;465;S;pdb;466
A7ABT3;466;466;D;pdb;466
A7AEG3;22;22;D;pdb;424
A7AEG3;23;419;S;pdb;424
A7AEG3;420;424;D;pdb;424
A7AG74;24;24;D;pdb;304
A7AG74;25;304;S;pdb;304
A7AH72;19;22;D;pdb;338
A7AH72;23;338;S;pdb;338
A7AH76;21;261;S;pdb;261
A7AIG2;22;31;D;pdb;333
A7AIG2;32;333;S;pdb;333
A7AJI6;24;27;D;pdb;261
A7AJI6;28;259;S;pdb;261
A7AJI6;260;261;D;pdb;261
A7AK45;19;274;S;pdb;275
A7AK45;275;275;D;pdb;275
A7AL02;23;27;D;pdb;226
A7AL02;28;226;S;pdb;226
A7ANF8;1;148;S;pdb;148
A7ASX7;1;2;D;pdb;511
A7ASX7;3;190;S;pdb;511
A7ASX7;191;194;D;pdb;511
A7ASX7;195;511;S;pdb;511
A7ATL3;1;83;S;pdb;86
A7ATL3;84;84;D;pdb;86
A7AV51;1;341;S;pdb;358
A7AV51;342;353;D;pdb;358
A7AV51;354;358;S;pdb;358
A7AZY1;31;34;D;pdb;131
A7AZY1;35;131;S;pdb;131
A7AZY4;27;31;D;pdb;278
A7AZY4;32;278;S;pdb;278
A7B039;31;45;D;pdb;169
A7B039;46;168;S;pdb;169
A7B039;169;169;D;pdb;169
A7B0S2;24;264;S;pdb;270
A7B0S2;265;270;D;pdb;270
A7B1J1;1;4;D;pdb;73
A7B1J1;5;73;S;pdb;73
A7B1V0;1;15;D;pdb;490
A7B1V0;16;340;S;pdb;490
A7B1V0;341;343;D;pdb;490
A7B1V0;344;490;S;pdb;490
A7B2S7;36;149;S;pdb;149
A7B4B4;31;415;S;pdb;420
A7B4B4;416;420;D;pdb;420
A7B4J8;28;278;S;pdb;279
A7B4J8;279;279;D;pdb;279
A7B4L9;31;106;S;pdb;117
A7B4L9;107;117;D;pdb;117
A7B557;50;237;S;pdb;723
A7B6P0;35;51;D;pdb;332
A7B6P0;52;332;S;pdb;332
A7BAF7;28;33;D;pdb;226
A7BAF7;34;210;S;pdb;226
A7BAF7;211;226;D;pdb;226
A7BAM4;21;39;D;pdb;352
A7BAM4;40;352;S;pdb;352
A7BBB2;33;36;D;pdb;277
A7BBB2;37;168;S;pdb;277
A7BBB2;169;170;D;pdb;277
A7BBB2;171;277;S;pdb;277
A7BFV6;2;393;S;pdb;399
A7BFV6;394;399;D;pdb;399
A7BT71;1;315;S;pdb;350
A7BT71;316;317;D;pdb;350
A7BT71;318;349;S;pdb;350
A7BT71;350;350;D;pdb;350
A7GBG3;1;1;D;pdb;1278
A7GBG3;2;205;S;pdb;1278
A7GBG3;206;213;D;pdb;1278
A7GBG3;214;416;S;pdb;1278
A7GBG3;417;419;D;pdb;1278
A7GBG3;862;865;D;pdb;1278
A7GBG3;866;1155;S;pdb;1278
A7GBG3;1156;1160;D;pdb;1278
A7GBG3;1161;1203;S;pdb;1278
A7GBG3;1204;1205;D;pdb;1278
A7GBG3;1206;1278;S;pdb;1278
A7HD43;2;5;D;pdb;382
A7HD43;6;160;S;pdb;382
A7HD43;161;161;D;pdb;382
A7HM60;37;247;S;pdb;247
A7HNC0;25;30;D;pdb;343
A7HNC0;31;343;S;pdb;343
A7IGZ0;1;5;D;pdb;250
A7IGZ0;6;188;S;pdb;250
A7IGZ0;189;212;D;pdb;250
A7IGZ0;213;242;S;pdb;250
A7IGZ0;243;250;D;pdb;250
A7IIH0;1;4;D;pdb;319
A7IIH0;5;319;S;pdb;319
A7IKN6;1;1;D;pdb;273
A7IKN6;2;270;S;pdb;273
A7IKN6;271;273;D;pdb;273
A7IKQ4;26;324;S;pdb;324
A7ILT8;1;205;S;pdb;208
A7ILT8;206;208;D;pdb;208
A7IQH5;1;2;D;pdb;255
A7IQH5;3;255;S;pdb;255
A7IXR1;1;392;S;pdb;405
A7IXR1;393;405;D;pdb;405
A7IZR5;1;4;D;pdb;309
A7IZR5;5;309;S;pdb;309
A7J283;1;90;S;pdb;91
A7J3A1;1;397;S;pdb;397
A7J8L3;3242;3541;S;pdb;4382
A7J8L3;3542;3544;D;pdb;4382
A7KAX9;367;532;S;pdb;2087
A7KAX9;533;548;D;pdb;2087
A7KAX9;549;569;S;pdb;2087
A7KAX9;570;577;D;pdb;2087
A7KH27;1;53;D;pdb;527
A7KH27;54;525;S;pdb;527
A7KH27;526;527;D;pdb;527
A7KMF0;17;194;S;pdb;195
A7KMF0;195;195;D;pdb;195
A7KT36;32;34;D;pdb;283
A7KT36;35;243;S;pdb;283
A7KT36;244;283;D;pdb;283
A7KT63;47;244;S;pdb;297
A7KV39;167;263;S;pdb;266
A7KV39;264;266;D;pdb;266
A7LAI8;35;39;D;pdb;330
A7LAI8;40;330;S;pdb;330
A7LBL3;1;23;D;pdb;479
A7LBL3;24;320;S;pdb;479
A7LBL3;321;327;D;pdb;479
A7LBL3;328;433;S;pdb;479
A7LBL3;434;439;D;pdb;479
A7LBL3;440;453;S;pdb;479
A7LBL3;454;455;D;pdb;479
A7LBL3;456;479;S;pdb;479
A7LBW5;1;7;D;pdb;63
A7LBW5;8;62;S;pdb;63
A7LBW5;63;63;D;pdb;63
A7LCX1;546;638;S;pdb;1023
A7LCX1;639;640;D;pdb;1023
A7LCX1;666;808;S;pdb;1023
A7LI11;198;495;S;pdb;498
A7LI11;496;498;D;pdb;498
A7LI25;18;340;S;pdb;565
A7LI25;341;343;D;pdb;565
A7LI25;344;503;S;pdb;565
A7LI25;504;519;D;pdb;565
A7LIK7;17;21;D;pdb;261
A7LIK7;22;261;S;pdb;261
A7LQL7;21;27;D;pdb;375
A7LQL7;28;375;S;pdb;375
A7LR39;33;41;D;pdb;465
A7LR39;42;465;S;pdb;465
A7LR42;22;24;D;pdb;338
A7LR42;25;68;S;pdb;338
A7LR42;69;72;D;pdb;338
A7LR42;73;152;S;pdb;338
A7LR42;153;153;D;pdb;338
A7LR42;154;338;S;pdb;338
A7LRD6;22;22;D;pdb;163
A7LRD6;23;163;S;pdb;163
A7LRK2;31;315;S;pdb;315
A7LS31;21;21;D;pdb;326
A7LS31;22;326;S;pdb;326
A7LS78;19;425;S;pdb;425
A7LSX5;23;27;D;pdb;365
A7LSX5;28;364;S;pdb;365
A7LSX5;365;365;D;pdb;365
A7LT28;23;39;D;pdb;456
A7LT28;40;103;S;pdb;456
A7LT28;104;109;D;pdb;456
A7LT28;110;456;S;pdb;456
A7LU53;23;25;D;pdb;732
A7LU53;26;732;S;pdb;732
A7LUP9;17;35;D;pdb;524
A7LUP9;36;51;S;pdb;524
A7LUP9;52;57;D;pdb;524
A7LUP9;58;520;S;pdb;524
A7LUP9;521;524;D;pdb;524
A7LUR6;29;47;D;pdb;428
A7LUR6;48;428;S;pdb;428
A7LV19;19;400;S;pdb;400
A7LVT2;1;245;S;pdb;263
A7LVT2;246;246;D;pdb;263
A7LW88;23;29;D;pdb;366
A7LW88;30;366;S;pdb;366
A7LWF7;23;32;D;pdb;381
A7LWF7;33;94;S;pdb;381
A7LWF7;95;101;D;pdb;381
A7LWF7;102;380;S;pdb;381
A7LWF7;381;381;D;pdb;381
A7LXE2;21;161;S;pdb;162
A7LXE2;162;162;D;pdb;162
A7LXT0;22;954;S;pdb;954
A7LXT4;34;44;S;pdb;489
A7LXT4;45;54;D;pdb;489
A7LXT4;55;489;S;pdb;489
A7LXT5;28;39;D;pdb;546
A7LXT5;40;125;S;pdb;546
A7LXT5;126;126;D;pdb;546
A7LXT5;127;546;S;pdb;546
A7LXT7;37;41;D;pdb;502
A7LXT7;42;502;S;pdb;502
A7LXT8;21;522;S;pdb;526
A7LXT8;523;526;D;pdb;526
A7LXU0;24;24;D;pdb;529
A7LXU0;25;529;S;pdb;529
A7LXU3;23;25;D;pdb;786
A7LXU3;26;634;S;pdb;786
A7LXU3;635;646;D;pdb;786
A7LXU3;647;782;S;pdb;786
A7LXU3;783;786;D;pdb;786
A7LXU7;24;224;S;pdb;224
A7LXW1;17;275;S;pdb;333
A7LXW1;276;282;D;pdb;333
A7LXW1;283;306;S;pdb;333
A7LXW1;307;333;D;pdb;333
A7LY25;21;34;D;pdb;271
A7LY25;35;271;S;pdb;271
A7LZ30;20;20;D;pdb;227
A7LZ30;21;226;S;pdb;227
A7LZ30;227;227;D;pdb;227
A7LZB4;29;32;D;pdb;288
A7LZB4;33;288;S;pdb;288
A7LZL0;19;28;D;pdb;381
A7LZL0;29;35;S;pdb;381
A7LZL0;36;49;D;pdb;381
A7LZL0;50;381;S;pdb;381
A7LZP6;21;30;D;pdb;339
A7LZP6;31;160;S;pdb;339
A7LZP6;161;164;D;pdb;339
A7LZP6;165;339;S;pdb;339
A7LZS1;25;42;D;pdb;487
A7LZS1;43;487;S;pdb;487
A7M003;22;29;D;pdb;344
A7M003;30;344;S;pdb;344
A7M011;1;19;D;pdb;811
A7M011;20;807;S;pdb;811
A7M011;808;811;D;pdb;811
A7M022;1;31;D;pdb;856
A7M022;32;854;S;pdb;856
A7M022;855;856;D;pdb;856
A7M066;18;20;D;pdb;431
A7M066;21;323;S;pdb;431
A7M066;324;327;D;pdb;431
A7M066;328;407;S;pdb;431
A7M066;408;412;D;pdb;431
A7M066;413;427;S;pdb;431
A7M066;428;431;D;pdb;431
A7M0D0;27;31;D;pdb;380
A7M0D0;32;380;S;pdb;380
A7M0J4;23;26;D;pdb;386
A7M0J4;27;386;S;pdb;386
A7M0J6;21;38;D;pdb;481
A7M0J6;39;481;S;pdb;481
A7M120;24;29;D;pdb;384
A7M120;30;384;S;pdb;384
A7M1K9;20;39;D;pdb;499
A7M1K9;40;499;S;pdb;499
A7M1U3;20;331;S;pdb;332
A7M1U3;332;332;D;pdb;332
A7M1U4;24;34;D;pdb;370
A7M1U4;35;358;S;pdb;370
A7M1U4;359;370;D;pdb;370
A7M287;22;261;S;pdb;261
A7M2I6;25;29;D;pdb;384
A7M2I6;30;204;S;pdb;384
A7M2M0;20;23;D;pdb;605
A7M2M0;24;604;S;pdb;605
A7M2M0;605;605;D;pdb;605
A7M2Q4;30;32;D;pdb;467
A7M2Q4;33;461;S;pdb;467
A7M2Q4;462;467;D;pdb;467
A7M397;21;21;D;pdb;414
A7M397;22;50;S;pdb;414
A7M397;51;60;D;pdb;414
A7M397;61;414;S;pdb;414
A7M3W3;21;42;D;pdb;540
A7M3W3;43;540;S;pdb;540
A7M441;19;27;D;pdb;434
A7M441;28;433;S;pdb;434
A7M441;434;434;D;pdb;434
A7M4B4;20;20;D;pdb;228
A7M4B4;21;227;S;pdb;228
A7M4B4;228;228;D;pdb;228
A7M4D9;24;32;D;pdb;320
A7M4D9;33;310;S;pdb;320
A7M4D9;311;320;D;pdb;320
A7M4E1;25;31;D;pdb;534
A7M4E1;32;50;S;pdb;534
A7M4E1;51;56;D;pdb;534
A7M4E1;57;534;S;pdb;534
A7M5D7;24;30;D;pdb;155
A7M5D7;31;155;S;pdb;155
A7M5V0;18;41;D;pdb;183
A7M5V0;42;177;S;pdb;183
A7M5V0;178;183;D;pdb;183
A7M5Y8;20;20;D;pdb;148
A7M5Y8;21;146;S;pdb;148
A7M5Y8;147;148;D;pdb;148
A7M6E7;1;6;D;pdb;754
A7M6E7;7;431;S;pdb;754
A7MAQ2;26;27;D;pdb;271
A7MAQ2;28;266;S;pdb;271
A7MAQ2;267;271;D;pdb;271
A7MAS3;1;4;D;pdb;351
A7MAS3;5;151;S;pdb;351
A7MAS3;152;175;D;pdb;351
A7MAS3;176;351;S;pdb;351
A7MB62;1;3;D;pdb;394
A7MB62;4;42;S;pdb;394
A7MB62;43;50;D;pdb;394
A7MB62;51;388;S;pdb;394
A7MB62;389;394;D;pdb;394
A7MQK9;1;3;D;pdb;609
A7MQK9;4;516;S;pdb;609
A7MQK9;517;521;D;pdb;609
A7N805;14;246;S;pdb;248
A7N805;247;248;D;pdb;248
A7RCB1;27;111;S;pdb;323
A7RCB1;112;115;D;pdb;323
A7RCB1;116;230;S;pdb;323
A7RCB1;231;249;D;pdb;323
A7RCB1;250;303;S;pdb;323
A7RCB1;304;308;D;pdb;323
A7RCB1;309;318;S;pdb;323
A7RCB1;319;322;D;pdb;323
A7RF52;335;476;S;pdb;476
A7RZU9;1;3;D;pdb;539
A7RZU9;4;47;S;pdb;539
A7RZU9;48;54;D;pdb;539
A7RZU9;55;358;S;pdb;539
A7RZU9;359;366;D;pdb;539
A7RZU9;367;425;S;pdb;539
A7RZU9;443;459;S;pdb;539
A7RZU9;460;464;D;pdb;539
A7RZU9;465;475;S;pdb;539
A7RZU9;476;486;D;pdb;539
A7SLZ2;178;191;D;pdb;377
A7SLZ2;192;377;S;pdb;377
A7T0H5;331;338;D;pdb;472
A7T0H5;339;470;S;pdb;472
A7T0H5;471;472;D;pdb;472
A7TDS5;55;60;D;pdb;1166
A7TDS5;61;85;S;pdb;1166
A7TDS5;86;98;D;pdb;1166
A7TDS5;99;139;S;pdb;1166
A7TDS5;140;144;D;pdb;1166
A7TDS5;145;156;S;pdb;1166
A7TDS5;157;180;D;pdb;1166
A7TDS5;181;205;S;pdb;1166
A7TDS5;206;213;D;pdb;1166
A7TDS5;214;497;S;pdb;1166
A7TDS5;498;502;D;pdb;1166
A7TMA9;207;216;D;pdb;1251
A7TMA9;217;282;S;pdb;1251
A7TMA9;283;299;D;pdb;1251
A7TMA9;300;351;S;pdb;1251
A7TMA9;352;381;D;pdb;1251
A7TMA9;382;572;S;pdb;1251
A7TMA9;573;586;D;pdb;1251
A7TMA9;587;604;S;pdb;1251
A7TMA9;605;627;D;pdb;1251
A7TMA9;628;712;S;pdb;1251
A7TMA9;713;720;D;pdb;1251
A7TMA9;721;839;S;pdb;1251
A7TMA9;840;864;D;pdb;1251
A7TMA9;865;1219;S;pdb;1251
A7TMA9;1220;1229;D;pdb;1251
A7TMA9;1230;1251;S;pdb;1251
A7TR32;15;127;S;pdb;558
A7TR32;128;130;D;pdb;558
A7TR32;131;260;S;pdb;558
A7TR32;261;264;D;pdb;558
A7TR32;265;343;S;pdb;558
A7TR32;344;355;D;pdb;558
A7TUE6;21;301;S;pdb;379
A7TUE6;302;311;D;pdb;379
A7TUE6;312;379;S;pdb;379
A7TUX7;19;376;S;pdb;397
A7TUX7;377;397;D;pdb;397
A7U483;26;52;D;pdb;495
A7U483;53;224;S;pdb;495
A7U483;225;232;D;pdb;495
A7U483;233;420;S;pdb;495
A7U483;421;426;D;pdb;495
A7U483;427;495;S;pdb;495
A7UD81;1;86;S;pdb;608
A7UD81;87;95;D;pdb;608
A7UD81;96;231;S;pdb;608
A7UD81;232;282;D;pdb;608
A7UD81;283;608;S;pdb;608
A7UMQ4;73;88;D;pdb;238
A7UMQ4;89;238;S;pdb;238
A7UNK4;1;94;S;pdb;94
A7UPX0;18;342;S;pdb;565
A7UPX0;343;346;D;pdb;565
A7UPX0;347;516;S;pdb;565
A7UPX0;517;519;D;pdb;565
A7UQX3;20;89;S;pdb;89
A7UR55;19;22;D;pdb;391
A7UR55;23;390;S;pdb;391
A7UR55;391;391;D;pdb;391
A7UX13;2;20;D;pdb;473
A7UX13;21;283;S;pdb;473
A7UX13;284;285;D;pdb;473
A7UX13;286;473;S;pdb;473
A7UXZ0;44;44;D;pdb;417
A7UXZ0;45;417;S;pdb;417
A7UY07;29;31;D;pdb;421
A7UY07;32;419;S;pdb;421
A7UY07;420;421;D;pdb;421
A7UZ95;23;27;D;pdb;303
A7UZ95;28;41;S;pdb;303
A7UZ95;42;45;D;pdb;303
A7UZ95;46;291;S;pdb;303
A7UZ95;292;303;D;pdb;303
A7UZL6;22;228;S;pdb;239
A7UZL6;229;239;D;pdb;239
A7V066;29;36;D;pdb;291
A7V066;37;291;S;pdb;291
A7V0G7;19;25;D;pdb;204
A7V0G7;26;203;S;pdb;204
A7V0G7;204;204;D;pdb;204
A7V158;21;160;S;pdb;160
A7V185;41;52;D;pdb;312
A7V185;53;265;S;pdb;312
A7V185;266;267;D;pdb;312
A7V185;268;312;S;pdb;312
A7V1A8;20;25;D;pdb;135
A7V1A8;26;135;S;pdb;135
A7V1G8;22;29;D;pdb;292
A7V1G8;30;288;S;pdb;292
A7V1G8;289;292;D;pdb;292
A7V213;18;22;D;pdb;267
A7V213;23;267;S;pdb;267
A7V4Y5;27;37;D;pdb;529
A7V4Y5;38;529;S;pdb;529
A7V5N4;15;334;S;pdb;334
A7V5T8;23;262;S;pdb;262
A7V626;22;163;S;pdb;163
A7V680;24;29;D;pdb;271
A7V680;30;271;S;pdb;271
A7V743;17;17;D;pdb;228
A7V743;18;228;S;pdb;228
A7V8C0;31;31;D;pdb;250
A7V8C0;32;250;S;pdb;250
A7V8P4;26;34;D;pdb;449
A7V8P4;35;446;S;pdb;449
A7V8P4;447;449;D;pdb;449
A7V9L7;21;130;S;pdb;130
A7V9P0;1;1;D;pdb;161
A7V9P0;2;21;S;pdb;161
A7V9P0;22;27;D;pdb;161
A7V9P0;28;161;S;pdb;161
A7VAB4;20;22;D;pdb;178
A7VAB4;23;178;S;pdb;178
A7VAB9;20;20;D;pdb;146
A7VAB9;21;146;S;pdb;146
A7VAP0;24;25;D;pdb;375
A7VAP0;26;370;S;pdb;375
A7VAP0;371;375;D;pdb;375
A7VAR7;14;24;D;pdb;238
A7VAR7;25;59;S;pdb;238
A7VAR7;60;63;D;pdb;238
A7VAR7;64;238;S;pdb;238
A7VAU1;27;27;D;pdb;216
A7VAU1;28;134;S;pdb;216
A7VAU1;135;136;D;pdb;216
A7VAU1;137;216;S;pdb;216
A7VL37;27;150;S;pdb;150
A7VN14;1;19;D;pdb;109
A7VN14;20;28;S;pdb;109
A7VN14;29;36;D;pdb;109
A7VN14;37;108;S;pdb;109
A7VN14;109;109;D;pdb;109
A7VV38;1;100;D;pdb;395
A7VV38;101;378;S;pdb;395
A7VV38;379;395;D;pdb;395
A7VV57;35;48;D;pdb;285
A7VV57;49;179;S;pdb;285
A7VV57;180;201;D;pdb;285
A7VV57;202;285;S;pdb;285
A7VWX7;392;395;D;pdb;730
A7VWX7;396;459;S;pdb;730
A7VWX7;460;460;D;pdb;730
A7WKI3;1;1;D;pdb;100
A7WKI3;2;100;S;pdb;100
A7WYM2;1;1;D;pdb;205
A7WYM2;2;147;S;pdb;205
A7WYM2;148;151;D;pdb;205
A7WYM2;152;205;S;pdb;205
A7X1N2;1;235;S;pdb;257
A7X1N2;236;237;D;pdb;257
A7X1N2;238;257;S;pdb;257
A7X3E7;24;214;S;pdb;564
A7X435;1;228;S;pdb;230
A7X435;229;230;D;pdb;230
A7X522;1;368;S;pdb;368
A7XNI2;1;2;D;pdb;297
A7XNI2;3;297;S;pdb;297
A7XS03;1;363;S;pdb;604
A7XS03;364;372;D;pdb;604
A7XS03;373;593;S;pdb;604
A7XS03;594;604;D;pdb;604
A7XUK7;1;1;D;pdb;153
A7XUK7;2;153;S;pdb;153
A7XWN5;123;132;S;pdb;712
A7XX65;1;3;D;pdb;141
A7XX65;4;109;S;pdb;141
A7XX65;110;117;D;pdb;141
A7XX65;118;138;S;pdb;141
A7XX65;139;141;D;pdb;141
A7XXA7;1;34;S;pdb;51
A7XXA7;35;51;D;pdb;51
A7XXB6;1;143;S;pdb;171
A7XXB6;144;171;D;pdb;171
A7XXR1;1;1;D;pdb;485
A7XXR1;2;349;S;pdb;485
A7XXR1;350;350;D;pdb;485
A7XXR1;351;449;S;pdb;485
A7XXR1;450;485;D;pdb;485
A7XXR3;21;23;D;pdb;448
A7XXR3;24;436;S;pdb;448
A7XXR3;437;438;D;pdb;448
A7XXR5;2;17;D;pdb;146
A7XXR5;18;146;S;pdb;146
A7Y7W1;1;28;D;pdb;535
A7Y7W1;29;535;S;pdb;535
A7Y8A6;18;339;S;pdb;393
A7Y8I1;14;16;D;pdb;565
A7Y8I1;17;338;S;pdb;565
A7Y8I1;339;343;D;pdb;565
A7Y8I1;344;516;S;pdb;565
A7Y8I1;517;517;D;pdb;565
A7YCM0;64;223;S;pdb;775
A7YK37;1;227;D;pdb;541
A7YK37;228;345;S;pdb;541
A7YK37;346;348;D;pdb;541
A7YK37;349;530;S;pdb;541
A7YK37;531;541;D;pdb;541
A7YKL0;158;159;D;pdb;1008
A7YKL0;160;224;S;pdb;1008
A7YKL0;225;226;D;pdb;1008
A7YKL0;227;717;S;pdb;1008
A7YKL0;718;720;D;pdb;1008
A7YT55;288;289;D;pdb;929
A7YT55;290;646;S;pdb;929
A7YYL1;19;21;D;pdb;148
A7YYL1;22;141;S;pdb;148
A7YYL1;142;148;D;pdb;148
A7Z2A9;2;270;S;pdb;270
A7Z428;1;90;D;pdb;293
A7Z428;91;289;S;pdb;293
A7Z428;290;293;D;pdb;293
A7Z470;301;323;D;pdb;768
A7Z470;324;515;S;pdb;768
A7Z470;516;517;D;pdb;768
A7Z470;518;766;S;pdb;768
A7Z470;767;768;D;pdb;768
A7Z473;1231;1257;D;pdb;2902
A7Z473;1258;1489;S;pdb;2902
A7Z473;1490;1491;D;pdb;2902
A7Z473;1492;1517;S;pdb;2902
A7Z473;1518;1540;D;pdb;2902
A7Z474;1;4;D;pdb;2334
A7Z474;5;235;S;pdb;2334
A7Z474;236;240;D;pdb;2334
A7Z474;241;260;S;pdb;2334
A7Z474;261;266;D;pdb;2334
A7Z474;267;455;S;pdb;2334
A7Z474;456;465;D;pdb;2334
A7Z474;466;510;S;pdb;2334
A7Z474;511;522;D;pdb;2334
A7Z6E3;301;303;D;pdb;752
A7Z6E3;304;497;S;pdb;752
A7Z6E3;498;508;D;pdb;752
A7Z6E3;509;752;S;pdb;752
A7ZET4;1;183;S;pdb;201
A7ZET4;184;201;D;pdb;201
A7ZHQ1;1;232;S;pdb;232
A7ZHV1;1;155;S;pdb;155
A7ZIN4;1;214;S;pdb;214
A7ZKI9;1021;1038;D;pdb;1061
A7ZKI9;1039;1059;S;pdb;1061
A7ZKI9;1060;1061;D;pdb;1061
A7ZKY5;1;100;D;pdb;360
A7ZKY5;101;358;S;pdb;360
A7ZKY5;359;360;D;pdb;360
A7ZQT6;1;158;S;pdb;176
A7ZQT6;159;159;D;pdb;176
A7ZS61;1;545;S;pdb;711
A7ZS61;546;549;D;pdb;711
A7ZSI4;1;325;S;pdb;329
A7ZSI4;326;329;D;pdb;329
A7ZSL4;1;8;D;pdb;394
A7ZSL4;9;42;S;pdb;394
A7ZSL4;43;45;D;pdb;394
A7ZSW5;117;364;S;pdb;728
A7ZSW5;365;370;D;pdb;728
A7ZSW5;371;415;S;pdb;728
A7ZSW5;416;420;D;pdb;728
A7ZSW5;421;728;S;pdb;728
A7ZTJ2;9;198;S;pdb;198
A7ZTK1;1;1;D;pdb;91
A7ZTK1;2;91;S;pdb;91
A7ZUK1;1;1;D;pdb;1342
A7ZUK1;2;1342;S;pdb;1342
A7ZUK2;1;7;D;pdb;1407
A7ZUK2;8;1376;S;pdb;1407
A7ZUK2;1377;1407;D;pdb;1407
A7ZVS7;2;238;S;pdb;239
A8A296;1;9;D;pdb;240
A8A296;10;164;S;pdb;240
A8A296;188;189;D;pdb;240
A8A296;190;240;S;pdb;240
A8A5E6;1;6;D;pdb;394
A8A5E6;7;394;S;pdb;394
A8AB33;29;549;S;pdb;551
A8AC72;1;124;S;pdb;124
A8ALU5;1;4;D;pdb;188
A8ALU5;5;188;S;pdb;188
A8APV6;2;57;S;pdb;71
A8AR30;1;27;D;pdb;327
A8AR30;28;327;S;pdb;327
A8ARN6;1;1;D;pdb;91
A8ARN6;2;90;S;pdb;91
A8ARN6;91;91;D;pdb;91
A8ASG6;1;1;D;pdb;325
A8ASG6;2;320;S;pdb;325
A8ASG6;321;325;D;pdb;325
A8AW49;36;458;S;pdb;1643
A8AWJ3;223;312;S;pdb;2507
A8AWJ3;313;330;D;pdb;2507
A8AWJ3;331;391;S;pdb;2507
A8AWJ3;392;396;D;pdb;2507
A8AWJ3;397;487;S;pdb;2507
A8AWJ3;488;540;D;pdb;2507
A8AZP5;1;45;D;pdb;187
A8AZP5;46;187;S;pdb;187
A8B1V5;1;426;S;pdb;427
A8B1V5;427;427;D;pdb;427
A8B2K2;1;35;S;pdb;145
A8B2K2;36;42;D;pdb;145
A8B2K2;43;139;S;pdb;145
A8B2K2;140;145;D;pdb;145
A8B3A8;1;2;D;pdb;249
A8B3A8;3;171;S;pdb;249
A8B3A8;172;174;D;pdb;249
A8B3A8;175;249;S;pdb;249
A8B8N3;1;220;S;pdb;429
A8B8N3;221;243;D;pdb;429
A8B8N3;244;429;S;pdb;429
A8BB85;1;316;S;pdb;316
A8BD71;11;141;S;pdb;141
A8BFP4;1;66;S;pdb;114
A8BFP4;67;71;D;pdb;114
A8BFP4;72;101;S;pdb;114
A8BFP4;102;114;D;pdb;114
A8BGX6;1;211;S;pdb;313
A8BGX6;212;218;D;pdb;313
A8BGX6;219;313;S;pdb;313
A8BKD1;1;3;D;pdb;718
A8BKD1;4;43;S;pdb;718
A8BKD1;44;54;D;pdb;718
A8BKD1;55;199;S;pdb;718
A8BKD1;200;208;D;pdb;718
A8BKD1;209;248;S;pdb;718
A8BKD1;249;262;D;pdb;718
A8BKD1;263;350;S;pdb;718
A8BMG9;1;40;S;pdb;151
A8BMG9;41;67;D;pdb;151
A8BMG9;68;139;S;pdb;151
A8BMG9;140;151;D;pdb;151
A8BMJ0;1;1;D;pdb;122
A8BMJ0;2;122;S;pdb;122
A8BQJ3;1;147;S;pdb;754
A8BQJ3;148;149;D;pdb;754
A8BQJ3;150;231;S;pdb;754
A8BQJ3;232;232;D;pdb;754
A8BQJ3;233;439;S;pdb;754
A8BQJ3;440;442;D;pdb;754
A8BQJ3;443;548;S;pdb;754
A8BQJ3;549;557;D;pdb;754
A8BQJ3;558;581;S;pdb;754
A8BQJ3;582;584;D;pdb;754
A8BQJ3;585;754;S;pdb;754
A8BR89;34;37;D;pdb;542
A8BR89;38;542;S;pdb;542
A8BY54;252;258;D;pdb;1173
A8BY54;259;280;S;pdb;1173
A8BY54;281;296;D;pdb;1173
A8BY54;297;500;S;pdb;1173
A8BY54;501;502;D;pdb;1173
A8BY54;503;561;S;pdb;1173
A8BZ95;1;10;D;pdb;308
A8BZ95;11;50;S;pdb;308
A8BZ95;51;57;D;pdb;308
A8BZ95;58;146;S;pdb;308
A8BZ95;147;150;D;pdb;308
A8BZ95;151;167;S;pdb;308
A8BZ95;168;175;D;pdb;308
A8BZ95;176;308;S;pdb;308
A8C927;1;219;S;pdb;219
A8CDU0;59;71;S;pdb;104
A8CF85;3;9;D;pdb;424
A8CF85;10;424;S;pdb;424
A8D8P8;1;129;D;pdb;899
A8D8P8;130;329;S;pdb;899
A8D8P8;330;334;D;pdb;899
A8D8P8;335;361;S;pdb;899
A8D8P8;362;362;D;pdb;899
A8D8P8;363;703;S;pdb;899
A8D8P8;704;708;D;pdb;899
A8D8P8;709;899;S;pdb;899
A8DG50;1007;1007;D;pdb;3011
A8DG50;1013;1208;S;pdb;3011
A8DG50;1679;1679;S;pdb;3011
A8DP67;1;2;D;pdb;490
A8DP67;3;484;S;pdb;490
A8DP67;485;490;D;pdb;490
A8DS27;1;25;D;pdb;293
A8DS27;26;293;S;pdb;293
A8DS38;134;341;S;pdb;365
A8E0K8;28;479;S;pdb;479
A8E1U5;1;4;D;pdb;196
A8E1U5;5;196;S;pdb;196
A8E6E2;22;25;D;pdb;181
A8E6E2;26;179;S;pdb;181
A8E6E2;180;181;D;pdb;181
A8EVM5;1;267;S;pdb;267
A8F7U7;22;23;D;pdb;348
A8F7U7;24;346;S;pdb;348
A8F7U7;347;348;D;pdb;348
A8F7X5;19;411;S;pdb;412
A8F7X5;412;412;D;pdb;412
A8FDC4;1;1;D;pdb;701
A8FDC4;2;701;S;pdb;701
A8FFI9;30;262;S;pdb;262
A8FNH9;1;1;D;pdb;382
A8FNH9;2;129;S;pdb;382
A8FNH9;130;139;D;pdb;382
A8FNH9;140;382;S;pdb;382
A8GBZ7;1;1;D;pdb;156
A8GBZ7;2;156;S;pdb;156
A8GFD6;21;23;D;pdb;426
A8GFD6;24;422;S;pdb;426
A8GFD6;423;426;D;pdb;426
A8GG78;273;442;S;pdb;444
A8GG79;1;366;S;pdb;366
A8GTI9;1;420;S;pdb;420
A8H0C8;1;69;S;pdb;177
A8H0C8;70;75;D;pdb;177
A8H0C8;76;175;S;pdb;177
A8H0C8;176;177;D;pdb;177
A8H6D2;1;5;D;pdb;292
A8H6D2;6;270;S;pdb;292
A8H6D2;271;292;D;pdb;292
A8H7M5;2;2;D;pdb;384
A8H7M5;3;16;S;pdb;384
A8H7M5;17;20;D;pdb;384
A8H7M5;21;384;S;pdb;384
A8H9D1;2;373;S;pdb;373
A8HBN5;8;162;S;pdb;182
A8HN58;1;6;D;pdb;204
A8HN58;7;41;S;pdb;204
A8HN58;42;55;D;pdb;204
A8HN58;56;204;S;pdb;204
A8HQH2;34;156;S;pdb;201
A8HTB8;2;21;S;pdb;376
A8HTB8;22;31;D;pdb;376
A8HTB8;32;56;S;pdb;376
A8HTB8;57;61;D;pdb;376
A8HTB8;62;373;S;pdb;376
A8HTB8;374;376;D;pdb;376
A8HWY8;17;336;S;pdb;569
A8HWY8;347;510;S;pdb;569
A8I0K9;5;216;S;pdb;226
A8I0K9;217;218;D;pdb;226
A8I3W3;21;38;D;pdb;345
A8I3W3;39;344;S;pdb;345
A8I3W3;345;345;D;pdb;345
A8I5N5;53;80;D;pdb;260
A8I5N5;81;191;S;pdb;260
A8I5N5;192;195;D;pdb;260
A8I5N5;196;238;S;pdb;260
A8I5N5;239;260;D;pdb;260
A8IAN1;36;48;D;pdb;718
A8IAN1;49;718;S;pdb;718
A8ID55;1;70;S;pdb;1640
A8IKD2;1;99;S;pdb;356
A8IKD2;100;103;D;pdb;356
A8IKD2;104;355;S;pdb;356
A8IKD2;356;356;D;pdb;356
A8INQ0;18;220;S;pdb;527
A8INQ0;221;278;D;pdb;527
A8IP97;139;144;S;pdb;234
A8ISN6;1;15;D;pdb;177
A8ISN6;16;177;S;pdb;177
A8ITN7;1;4;D;pdb;647
A8ITN7;5;168;S;pdb;647
A8ITN7;169;174;D;pdb;647
A8ITN7;175;218;S;pdb;647
A8ITN7;219;220;D;pdb;647
A8ITN7;221;563;S;pdb;647
A8ITN7;564;569;D;pdb;647
A8ITN7;570;622;S;pdb;647
A8ITN7;623;626;D;pdb;647
A8ITN7;627;646;S;pdb;647
A8ITN7;647;647;D;pdb;647
A8IW39;1;25;D;pdb;441
A8IW39;26;438;S;pdb;441
A8IW39;439;441;D;pdb;441
A8IXH4;1;23;S;pdb;358
A8IXH4;27;173;S;pdb;358
A8IXH4;174;178;D;pdb;358
A8IXH4;179;318;S;pdb;358
A8IYS5;86;103;D;pdb;481
A8IYS5;104;214;S;pdb;481
A8IYS5;215;222;D;pdb;481
A8IYS5;223;392;S;pdb;481
A8J7D3;30;36;D;pdb;297
A8J7D3;37;250;S;pdb;297
A8J7D3;251;251;D;pdb;297
A8J8W0;1;2;D;pdb;595
A8J8W0;3;496;S;pdb;595
A8JAR4;2;4;D;pdb;136
A8JAR4;5;131;S;pdb;136
A8JAR4;132;136;D;pdb;136
A8JBY2;1;131;S;pdb;510
A8JBY2;132;134;D;pdb;510
A8JBZ0;1;14;D;pdb;271
A8JBZ0;15;230;S;pdb;271
A8JBZ0;231;243;D;pdb;271
A8JCA4;1;7;D;pdb;462
A8JCA4;8;187;S;pdb;462
A8JCA4;188;194;D;pdb;462
A8JCA4;195;308;S;pdb;462
A8JCA4;309;309;D;pdb;462
A8JE91;31;32;D;pdb;580
A8JE91;33;559;S;pdb;580
A8JE91;560;580;D;pdb;580
A8JEA1;1;35;D;pdb;611
A8JEA1;36;148;S;pdb;611
A8JEA1;149;205;D;pdb;611
A8JEA1;206;425;S;pdb;611
A8JF99;16;180;S;pdb;180
A8KRL3;1;217;S;pdb;217
A8LBF3;4;128;S;pdb;128
A8LP63;2;20;D;pdb;139
A8LP63;21;139;S;pdb;139
A8LRC0;1;1;D;pdb;630
A8LRC0;2;628;S;pdb;630
A8LRC0;629;630;D;pdb;630
A8LS88;1;35;S;pdb;391
A8LS88;36;40;D;pdb;391
A8LS88;41;391;S;pdb;391
A8M0K5;1;117;S;pdb;124
A8M0K5;118;124;D;pdb;124
A8MI53;1;4;D;pdb;209
A8MI53;5;209;S;pdb;209
A8MJH2;1;85;S;pdb;85
A8MT69;1;5;D;pdb;81
A8MT69;6;81;S;pdb;81
A8MW95;158;249;S;pdb;431
A8MW95;250;250;D;pdb;431
A8MYU2;330;330;D;pdb;1149
A8MYU2;331;352;S;pdb;1149
A8MYU2;353;360;D;pdb;1149
A8MYU2;361;371;S;pdb;1149
A8MYU2;372;377;D;pdb;1149
A8MYU2;378;559;S;pdb;1149
A8MYU2;560;566;D;pdb;1149
A8MYU2;567;601;S;pdb;1149
A8MYU2;602;680;D;pdb;1149
A8MYU2;681;706;S;pdb;1149
A8MYU2;707;709;D;pdb;1149
A8MYU2;710;806;S;pdb;1149
A8MYU2;807;811;D;pdb;1149
A8MYU2;812;829;S;pdb;1149
A8MYU2;830;830;D;pdb;1149
A8MYU2;852;857;D;pdb;1149
A8MYU2;858;931;S;pdb;1149
A8MYU2;932;955;D;pdb;1149
A8MYU2;956;1006;S;pdb;1149
A8MYU2;1007;1011;D;pdb;1149
A8MYU2;1012;1043;S;pdb;1149
A8MYU2;1044;1062;D;pdb;1149
A8N031;1;29;D;pdb;522
A8N031;30;229;S;pdb;522
A8N031;230;296;D;pdb;522
A8N031;297;518;S;pdb;522
A8N031;519;522;D;pdb;522
A8N286;22;86;S;pdb;86
A8NI40;82;397;S;pdb;397
A8NRB3;19;252;S;pdb;325
A8NS89;1;62;D;pdb;492
A8NS89;63;110;S;pdb;492
A8NS89;111;114;D;pdb;492
A8NS89;115;319;S;pdb;492
A8NS89;320;322;D;pdb;492
A8NS89;323;366;S;pdb;492
A8NS89;367;370;D;pdb;492
A8NS89;371;491;S;pdb;492
A8NS89;492;492;D;pdb;492
A8PPN3;2;2;D;pdb;259
A8PPN3;3;119;S;pdb;259
A8PPN3;120;123;D;pdb;259
A8PPN3;124;259;S;pdb;259
A8PUY1;20;25;D;pdb;304
A8PUY1;26;304;S;pdb;304
A8PUY5;19;304;S;pdb;304
A8QW55;176;198;D;pdb;348
A8QW55;199;336;S;pdb;348
A8QW55;337;337;D;pdb;348
A8QYL1;1;21;D;pdb;514
A8QYL1;22;514;S;pdb;514
A8QZK6;523;612;S;pdb;702
A8QZK6;613;620;D;pdb;702
A8QZK6;621;702;S;pdb;702
A8R0K5;1;9;D;pdb;444
A8R0K5;10;165;S;pdb;444
A8R0K5;166;166;D;pdb;444
A8R0K5;167;443;S;pdb;444
A8R0K5;444;444;D;pdb;444
A8R5D9;386;874;S;pdb;1566
A8R5V3;1;8;D;pdb;256
A8R5V3;9;250;S;pdb;256
A8R5V3;251;256;D;pdb;256
A8R7E6;25;224;S;pdb;617
A8R7E6;225;230;D;pdb;617
A8TXX2;20;35;S;pdb;81
A8TXX2;40;60;S;pdb;81
A8UDR1;343;516;S;pdb;564
A8ULG6;31;44;D;pdb;322
A8ULG6;45;322;S;pdb;322
A8V967;1;16;D;pdb;592
A8V967;17;542;S;pdb;592
A8V967;543;592;D;pdb;592
A8W790;28;35;D;pdb;438
A8W790;36;437;S;pdb;438
A8W790;438;438;D;pdb;438
A8WBX8;1;362;S;pdb;362
A8WHX9;543;547;D;pdb;914
A8WHX9;548;745;S;pdb;914
A8WHX9;746;750;D;pdb;914
A8Y5U5;1;1;D;pdb;256
A8Y5U5;2;255;S;pdb;256
A8Y5U5;256;256;D;pdb;256
A8Y9T3;1;1;D;pdb;244
A8Y9T3;2;243;S;pdb;244
A8Y9T3;244;244;D;pdb;244
A8YBP8;1;310;S;pdb;315
A8YBP8;311;315;D;pdb;315
A8YBS4;1;318;S;pdb;319
A8YBS4;319;319;D;pdb;319
A8YJ50;2;179;S;pdb;205
A8YJ50;180;205;D;pdb;205
A8YJW1;1;4;D;pdb;2631
A8YJW1;5;641;S;pdb;2631
A8YJW1;642;643;D;pdb;2631
A8YPQ5;1;228;S;pdb;230
A8YPQ5;229;230;D;pdb;230
A8YPQ6;193;196;D;pdb;222
A8YPQ6;197;222;S;pdb;222
A8ZMJ4;1;162;S;pdb;162
A8ZMJ5;1;172;S;pdb;172
A9A1T2;1;3;D;pdb;457
A9A1T2;4;456;S;pdb;457
A9A1T2;457;457;D;pdb;457
A9A2G4;80;174;S;pdb;174
A9A677;1;182;S;pdb;230
A9A677;183;184;D;pdb;230
A9A677;185;228;S;pdb;230
A9A677;229;230;D;pdb;230
A9AE46;1;393;S;pdb;394
A9B055;2;355;S;pdb;356
A9BGZ9;1;78;S;pdb;307
A9BGZ9;79;82;D;pdb;307
A9BGZ9;83;194;S;pdb;307
A9BGZ9;195;205;D;pdb;307
A9BGZ9;206;307;S;pdb;307
A9BPK4;1;1;D;pdb;409
A9BPK4;2;409;S;pdb;409
A9BQX8;1;1;D;pdb;429
A9BQX8;2;429;S;pdb;429
A9CB85;1;25;D;pdb;373
A9CB85;26;373;S;pdb;373
A9CB96;171;231;D;pdb;415
A9CB96;232;339;S;pdb;415
A9CBG4;1;111;S;pdb;111
A9CBG5;1;111;S;pdb;111
A9CEJ3;1;5;D;pdb;183
A9CEJ3;6;181;S;pdb;183
A9CEJ3;182;183;D;pdb;183
A9CEJ9;1;10;D;pdb;776
A9CEJ9;11;776;S;pdb;776
A9CEK0;2;191;S;pdb;249
A9CEK0;192;212;D;pdb;249
A9CEK0;213;249;S;pdb;249
A9CEQ7;1;3;D;pdb;292
A9CEQ7;4;289;S;pdb;292
A9CEQ7;290;292;D;pdb;292
A9CEQ8;1;378;S;pdb;378
A9CEQ9;1;1;D;pdb;247
A9CEQ9;2;247;S;pdb;247
A9CF87;2;208;S;pdb;209
A9CF87;209;209;D;pdb;209
A9CFG3;1;140;S;pdb;142
A9CFG3;141;142;D;pdb;142
A9CFJ8;1;3;D;pdb;169
A9CFJ8;4;169;S;pdb;169
A9CFJ9;1;11;D;pdb;230
A9CFJ9;12;227;S;pdb;230
A9CFJ9;228;230;D;pdb;230
A9CG77;1;5;D;pdb;193
A9CG77;6;129;S;pdb;193
A9CG77;130;148;D;pdb;193
A9CG77;149;156;S;pdb;193
A9CG77;157;163;D;pdb;193
A9CG77;164;188;S;pdb;193
A9CG77;189;193;D;pdb;193
A9CG82;1;240;S;pdb;248
A9CG82;241;248;D;pdb;248
A9CGA4;1;103;S;pdb;104
A9CGA5;23;336;S;pdb;336
A9CGI0;27;27;D;pdb;410
A9CGI0;28;410;S;pdb;410
A9CGZ4;1;310;S;pdb;321
A9CGZ4;311;321;D;pdb;321
A9CH28;1;289;S;pdb;289
A9CH39;1;1;D;pdb;507
A9CH39;2;507;S;pdb;507
A9CH74;1;225;S;pdb;225
A9CHC6;2;7;D;pdb;145
A9CHC6;8;130;S;pdb;145
A9CHC6;131;145;D;pdb;145
A9CHD2;149;393;S;pdb;399
A9CHD2;394;398;D;pdb;399
A9CHF5;1;328;S;pdb;328
A9CHH7;1;146;S;pdb;221
A9CHH7;147;153;D;pdb;221
A9CHH7;154;221;S;pdb;221
A9CHJ4;1;1;D;pdb;147
A9CHJ4;2;147;S;pdb;147
A9CHM9;1;77;S;pdb;83
A9CHM9;78;83;D;pdb;83
A9CHN1;1;3;D;pdb;131
A9CHN1;4;73;S;pdb;131
A9CHN1;74;78;D;pdb;131
A9CHN1;79;119;S;pdb;131
A9CHN1;120;131;D;pdb;131
A9CHP3;1;351;S;pdb;351
A9CHP8;540;790;S;pdb;866
A9CHP8;791;800;D;pdb;866
A9CHP8;801;865;S;pdb;866
A9CHP8;866;866;D;pdb;866
A9CHR2;1;2;D;pdb;294
A9CHR2;3;290;S;pdb;294
A9CHR2;291;294;D;pdb;294
A9CHT9;1;203;S;pdb;204
A9CHT9;204;204;D;pdb;204
A9CHU9;1;3;D;pdb;171
A9CHU9;4;167;S;pdb;171
A9CHU9;168;171;D;pdb;171
A9CI02;1;77;S;pdb;165
A9CI02;78;87;D;pdb;165
A9CI02;88;165;S;pdb;165
A9CI22;1;72;S;pdb;202
A9CI22;73;74;D;pdb;202
A9CI22;75;202;S;pdb;202
A9CI25;1;4;D;pdb;169
A9CI25;5;169;S;pdb;169
A9CI53;1;3;D;pdb;150
A9CI53;4;150;S;pdb;150
A9CI62;1;1;D;pdb;113
A9CI62;2;113;S;pdb;113
A9CI81;1;4;D;pdb;850
A9CI81;5;80;S;pdb;850
A9CI81;81;83;D;pdb;850
A9CI81;84;505;S;pdb;850
A9CI98;1;3;D;pdb;254
A9CI98;4;12;S;pdb;254
A9CI98;13;20;D;pdb;254
A9CI98;21;156;S;pdb;254
A9CI98;157;162;D;pdb;254
A9CI98;163;254;S;pdb;254
A9CID8;1;10;D;pdb;217
A9CID8;11;214;S;pdb;217
A9CID8;215;217;D;pdb;217
A9CIE0;1;147;S;pdb;149
A9CIE0;148;149;D;pdb;149
A9CIG0;1;1;D;pdb;116
A9CIG0;2;115;S;pdb;116
A9CIG0;116;116;D;pdb;116
A9CIG4;1;3;D;pdb;104
A9CIG4;4;104;S;pdb;104
A9CIH8;1;153;S;pdb;162
A9CIH8;154;162;D;pdb;162
A9CII5;1;180;S;pdb;297
A9CII5;181;185;D;pdb;297
A9CII5;186;296;S;pdb;297
A9CII5;297;297;D;pdb;297
A9CII6;1;59;S;pdb;127
A9CII6;60;61;D;pdb;127
A9CII6;62;122;S;pdb;127
A9CII6;123;127;D;pdb;127
A9CIK7;1;220;S;pdb;225
A9CIK7;221;225;D;pdb;225
A9CIP4;1;130;S;pdb;144
A9CIP4;131;144;D;pdb;144
A9CIP6;1;1;D;pdb;193
A9CIP6;2;193;S;pdb;193
A9CIQ1;1;29;D;pdb;95
A9CIQ1;30;91;S;pdb;95
A9CIQ1;92;95;D;pdb;95
A9CIT6;1;327;S;pdb;327
A9CIY5;1;3;D;pdb;205
A9CIY5;4;40;S;pdb;205
A9CIY5;41;45;D;pdb;205
A9CIY5;46;204;S;pdb;205
A9CIY5;205;205;D;pdb;205
A9CJ11;1;277;S;pdb;277
A9CJ14;1;261;S;pdb;264
A9CJ26;1;167;S;pdb;169
A9CJ26;168;169;D;pdb;169
A9CJ43;1;256;S;pdb;256
A9CJ63;1;19;S;pdb;156
A9CJ63;20;22;D;pdb;156
A9CJ63;23;156;S;pdb;156
A9CJ67;1;2;D;pdb;169
A9CJ67;3;76;S;pdb;169
A9CJ67;77;77;D;pdb;169
A9CJ67;78;149;S;pdb;169
A9CJ67;150;155;D;pdb;169
A9CJ67;156;168;S;pdb;169
A9CJ67;169;169;D;pdb;169
A9CJC9;2;478;S;pdb;479
A9CJC9;479;479;D;pdb;479
A9CJF9;1;2;D;pdb;507
A9CJF9;3;255;S;pdb;507
A9CJF9;256;259;D;pdb;507
A9CJF9;260;507;S;pdb;507
A9CJQ0;94;300;S;pdb;301
A9CJQ0;301;301;D;pdb;301
A9CJR4;2;164;S;pdb;165
A9CJR4;165;165;D;pdb;165
A9CJS5;1;188;S;pdb;188
A9CJW3;1;2;D;pdb;229
A9CJW3;3;224;S;pdb;229
A9CJW3;225;229;D;pdb;229
A9CJY8;2;127;S;pdb;127
A9CK16;1;1;D;pdb;152
A9CK16;2;141;S;pdb;152
A9CK16;142;144;D;pdb;152
A9CKA1;1;7;D;pdb;370
A9CKA1;8;73;S;pdb;370
A9CKA1;74;74;D;pdb;370
A9CKA1;75;198;S;pdb;370
A9CKA1;199;200;D;pdb;370
A9CKA1;201;353;S;pdb;370
A9CKA1;354;370;D;pdb;370
A9CKD6;1;72;S;pdb;309
A9CKD6;73;74;D;pdb;309
A9CKD6;75;309;S;pdb;309
A9CKF0;1;161;S;pdb;198
A9CKF0;162;163;D;pdb;198
A9CKF0;164;180;S;pdb;198
A9CKF0;181;181;D;pdb;198
A9CKF0;182;184;S;pdb;198
A9CKF0;185;186;D;pdb;198
A9CKF0;187;198;S;pdb;198
A9CKF1;1;95;S;pdb;95
A9CKG4;1;2;D;pdb;192
A9CKG4;3;192;S;pdb;192
A9CKI6;1;135;S;pdb;135
A9CKI7;1;295;S;pdb;297
A9CKI7;296;297;D;pdb;297
A9CKJ2;1;1;D;pdb;101
A9CKJ2;2;90;S;pdb;101
A9CKJ2;91;101;D;pdb;101
A9CKK7;18;22;D;pdb;303
A9CKK7;23;303;S;pdb;303
A9CKP1;1;179;S;pdb;183
A9CKP1;180;183;D;pdb;183
A9CKP4;1;5;D;pdb;239
A9CKP4;6;237;S;pdb;239
A9CKP4;238;239;D;pdb;239
A9CKT4;1;200;S;pdb;200
A9CKT8;2;4;D;pdb;370
A9CKT8;5;88;S;pdb;370
A9CKT8;89;92;D;pdb;370
A9CKT8;93;262;S;pdb;370
A9CKT8;263;269;D;pdb;370
A9CKT8;270;369;S;pdb;370
A9CKT8;370;370;D;pdb;370
A9CKY2;1;276;S;pdb;276
A9CL57;1;253;S;pdb;253
A9CL58;1;327;S;pdb;327
A9CL63;1;388;S;pdb;388
A9CLJ4;1;104;S;pdb;104
A9CLM6;36;360;S;pdb;360
A9CLP4;1;1;D;pdb;257
A9CLP4;2;244;S;pdb;257
A9CLP4;245;257;D;pdb;257
A9CLR1;1;249;S;pdb;249
A9CP13;1;295;S;pdb;376
A9CP13;296;297;D;pdb;376
A9CP13;298;376;S;pdb;376
A9CQL4;1;12;D;pdb;728
A9CQL4;13;221;S;pdb;728
A9CQL4;222;226;D;pdb;728
A9D2J3;23;389;S;pdb;390
A9D2J3;390;390;D;pdb;390
A9D857;21;26;D;pdb;164
A9D857;27;164;S;pdb;164
A9DKW4;11;310;S;pdb;310
A9DSJ8;1;179;S;pdb;179
A9ERX9;1;5;D;pdb;405
A9ERX9;6;405;S;pdb;405
A9FDB7;1;394;S;pdb;394
A9FFA1;1;213;S;pdb;392
A9FFA1;214;215;D;pdb;392
A9FFA1;216;392;S;pdb;392
A9GEI3;1;1;D;pdb;367
A9GEI3;2;360;S;pdb;367
A9GEI3;361;366;D;pdb;367
A9GEI3;367;367;S;pdb;367
A9H275;1;183;S;pdb;558
A9H275;184;189;D;pdb;558
A9H275;190;556;S;pdb;558
A9H275;557;558;D;pdb;558
A9H5W5;1;5;D;pdb;499
A9H5W5;6;45;S;pdb;499
A9H5W5;46;53;D;pdb;499
A9H5W5;54;496;S;pdb;499
A9H5W5;497;499;D;pdb;499
A9H5W8;1;1;D;pdb;511
A9H5W8;2;511;S;pdb;511
A9IH93;1;190;S;pdb;190
A9IWN6;51;84;D;pdb;222
A9IWN6;85;220;S;pdb;222
A9IWN6;221;222;D;pdb;222
A9IWP7;3;209;S;pdb;532
A9IWP7;210;220;D;pdb;532
A9J573;1;82;S;pdb;82
A9J7N5;84;403;S;pdb;868
A9JQL9;1;284;S;pdb;287
A9JQL9;285;287;D;pdb;287
A9JTH8;528;693;S;pdb;693
A9KIC5;32;32;D;pdb;325
A9KIC5;33;257;S;pdb;325
A9KIC5;258;261;D;pdb;325
A9KIC5;262;308;S;pdb;325
A9KIC5;309;309;D;pdb;325
A9KIW7;2;129;S;pdb;531
A9KIW7;130;131;D;pdb;531
A9KIX1;20;46;D;pdb;367
A9KIX1;47;367;S;pdb;367
A9KJQ6;122;133;D;pdb;265
A9KJQ6;134;193;S;pdb;265
A9KJQ6;194;195;D;pdb;265
A9KJQ6;196;264;S;pdb;265
A9KJQ6;265;265;D;pdb;265
A9KJS6;2;1113;S;pdb;1113
A9KQP6;19;31;D;pdb;355
A9KQP6;32;355;S;pdb;355
A9LI60;21;38;D;pdb;426
A9LI60;39;426;S;pdb;426
A9LIE0;2491;2496;D;pdb;3390
A9LIE0;2497;2753;S;pdb;3390
A9LIE0;2754;2766;D;pdb;3390
A9LN30;1;4;D;pdb;331
A9LN30;5;323;S;pdb;331
A9LN30;324;331;D;pdb;331
A9NFJ2;1;1;D;pdb;240
A9NFJ2;2;240;S;pdb;240
A9PCL4;1;162;S;pdb;162
A9PFX3;1;77;D;pdb;260
A9PFX3;78;260;S;pdb;260
A9PHH6;1;1;D;pdb;215
A9PHH6;2;215;S;pdb;215
A9PKC6;33;178;S;pdb;276
A9Q1Y3;55;641;S;pdb;1144
A9RB27;1;188;S;pdb;188
A9S1S8;24;339;S;pdb;339
A9S498;1;68;D;pdb;316
A9S498;69;316;S;pdb;316
A9SNI6;80;219;S;pdb;383
A9SNI6;220;221;D;pdb;383
A9SNI6;222;242;S;pdb;383
A9SNI6;243;246;D;pdb;383
A9SNI6;247;383;S;pdb;383
A9SS48;1;16;D;pdb;497
A9SS48;17;497;S;pdb;497
A9T230;89;136;S;pdb;425
A9T230;137;145;D;pdb;425
A9T230;146;225;S;pdb;425
A9T230;226;232;D;pdb;425
A9T230;233;425;S;pdb;425
A9TXA6;2;11;D;pdb;333
A9TXA6;13;15;D;pdb;333
A9TXA6;16;333;S;pdb;333
A9UJZ9;1;4;D;pdb;361
A9UJZ9;5;171;S;pdb;361
A9UJZ9;172;188;D;pdb;361
A9UJZ9;189;352;S;pdb;361
A9UJZ9;353;361;D;pdb;361
A9ULH4;2;103;S;pdb;377
A9ULH4;104;125;D;pdb;377
A9ULH4;126;154;S;pdb;377
A9ULH4;155;157;D;pdb;377
A9ULH4;158;228;S;pdb;377
A9ULH4;229;258;D;pdb;377
A9ULH4;259;363;S;pdb;377
A9ULH4;364;371;D;pdb;377
A9ULH4;372;377;S;pdb;377
A9UTG5;1;1;D;pdb;304
A9UTG5;2;15;S;pdb;304
A9UTG5;16;38;D;pdb;304
A9UTG5;39;192;S;pdb;304
A9UTG5;193;209;D;pdb;304
A9UTG5;210;261;S;pdb;304
A9UTG5;262;279;D;pdb;304
A9V0L3;1;509;S;pdb;649
A9V0L3;510;560;D;pdb;649
A9V0L3;561;617;S;pdb;649
A9V0L3;618;649;D;pdb;649
A9VEV6;1;114;S;pdb;114
A9W386;1;1;D;pdb;320
A9W386;2;320;S;pdb;320
A9W9U6;1;62;S;pdb;72
A9W9U6;63;72;D;pdb;72
A9W9V0;2;60;S;pdb;73
A9W9V0;61;73;D;pdb;73
A9WBH0;1;2;D;pdb;127
A9WBH0;3;123;S;pdb;127
A9WBH0;124;127;D;pdb;127
A9WC34;1;1;D;pdb;352
A9WC34;2;352;S;pdb;352
A9WCA2;30;42;D;pdb;391
A9WCA2;43;129;S;pdb;391
A9WCA2;130;144;D;pdb;391
A9WCA2;145;175;S;pdb;391
A9WCA2;176;178;D;pdb;391
A9WCA2;179;238;S;pdb;391
A9WCA2;239;272;D;pdb;391
A9WCA2;273;390;S;pdb;391
A9WCL5;1;1;D;pdb;390
A9WCL5;2;123;S;pdb;390
A9WCL5;124;135;D;pdb;390
A9WCM4;1;426;S;pdb;426
A9WDG5;1;189;S;pdb;192
A9WDG5;190;192;D;pdb;192
A9WDY0;23;47;D;pdb;387
A9WDY0;48;387;S;pdb;387
A9WFT0;1;198;S;pdb;198
A9WGF5;1;291;S;pdb;291
A9WHE0;1;97;S;pdb;100
A9WHE0;98;100;D;pdb;100
A9WJL5;1;216;S;pdb;216
A9WSF5;2;14;S;pdb;205
A9WSF5;16;21;S;pdb;205
A9WSF5;24;74;S;pdb;205
A9WSF5;76;76;S;pdb;205
A9WSF5;78;78;S;pdb;205
A9WSF5;80;204;S;pdb;205
A9WSF5;205;205;D;pdb;205
A9X4C2;1;12;D;pdb;2193
A9X4C2;13;69;S;pdb;2193
A9X4C2;70;78;D;pdb;2193
A9X4C2;79;565;S;pdb;2193
A9X4C2;566;566;D;pdb;2193
A9X4C2;567;863;S;pdb;2193
A9X6P7;1;6;D;pdb;436
A9X6P7;7;436;S;pdb;436
A9X9K8;3;592;S;pdb;592
A9XG43;859;860;D;pdb;2193
A9XG43;861;864;S;pdb;2193
A9XG43;865;868;D;pdb;2193
A9XG43;869;1006;S;pdb;2193
A9XG43;1007;1012;D;pdb;2193
A9XG43;1548;1728;S;pdb;2193
A9XG43;1729;1731;D;pdb;2193
A9XI30;1;116;S;pdb;233
A9XI30;117;122;D;pdb;233
A9XI30;123;210;S;pdb;233
A9XI30;211;233;D;pdb;233
A9XK88;22;231;S;pdb;828
A9XK88;232;238;D;pdb;828
A9XK88;239;828;S;pdb;828
A9XRG9;135;135;D;pdb;193
A9XRG9;136;158;S;pdb;193
A9XRG9;159;160;D;pdb;193
A9YN63;83;469;S;pdb;469
A9YN66;16;512;S;pdb;562
A9YPG7;1;10;D;pdb;314
A9YPG7;11;112;S;pdb;314
A9YPG7;113;150;D;pdb;314
A9YTQ3;27;37;D;pdb;701
A9YTQ3;38;91;S;pdb;701
A9YTQ3;92;114;D;pdb;701
A9YTQ3;115;183;S;pdb;701
A9YTQ3;184;195;D;pdb;701
A9YTQ3;196;208;S;pdb;701
A9YTQ3;209;213;D;pdb;701
A9YTQ3;214;278;S;pdb;701
A9YTQ3;279;280;D;pdb;701
A9YTT0;1;34;D;pdb;585
A9YTT0;35;397;S;pdb;585
A9YTT0;398;398;D;pdb;585
A9YTT0;399;580;S;pdb;585
A9YTT0;581;585;D;pdb;585
A9Z0I5;21;188;S;pdb;270
A9ZSX9;24;24;D;pdb;228
A9ZSX9;25;96;S;pdb;228
A9ZSX9;97;97;D;pdb;228
A9ZSX9;98;228;S;pdb;228
B0B0V1;37;424;S;pdb;424
B0B6I9;6;52;D;pdb;685
B0B6I9;53;142;S;pdb;685
B0B6I9;143;153;D;pdb;685
B0B6I9;154;623;S;pdb;685
B0B6I9;624;634;D;pdb;685
B0B6I9;635;685;S;pdb;685
B0B9A0;130;134;D;pdb;401
B0B9A0;135;401;S;pdb;401
B0BFQ1;2;120;S;pdb;155
B0BFQ1;121;128;D;pdb;155
B0BFQ1;129;154;S;pdb;155
B0BFQ1;155;155;D;pdb;155
B0BGB0;1;158;S;pdb;158
B0BGV9;2;4;D;pdb;120
B0BGV9;5;120;S;pdb;120
B0BHE4;10;120;S;pdb;123
B0BHE4;121;123;D;pdb;123
B0BLW3;23;28;D;pdb;955
B0BLW3;29;453;S;pdb;955
B0BLW3;454;454;D;pdb;955
B0BLY0;195;377;S;pdb;708
B0BLY0;378;384;D;pdb;708
B0BLY0;395;402;D;pdb;708
B0BLY0;403;708;S;pdb;708
B0BXR4;21;48;D;pdb;1024
B0BXR4;49;58;S;pdb;1024
B0BXR4;59;62;D;pdb;1024
B0BXR4;63;72;S;pdb;1024
B0BXR4;73;73;D;pdb;1024
B0BXR4;74;360;S;pdb;1024
B0BXR4;412;434;S;pdb;1024
B0BXR4;812;834;S;pdb;1024
B0C4R0;1;389;S;pdb;639
B0C4R0;390;404;D;pdb;639
B0C4R0;405;639;S;pdb;639
B0CGS2;1;39;S;pdb;246
B0CGS2;40;54;D;pdb;246
B0CGS2;55;188;S;pdb;246
B0CGS2;189;193;D;pdb;246
B0CGS2;194;246;S;pdb;246
B0CIA7;1;4;D;pdb;257
B0CIA7;5;257;S;pdb;257
B0CL43;1;234;S;pdb;234
B0CZL6;1;1;D;pdb;227
B0CZL6;2;227;S;pdb;227
B0F481;23;26;D;pdb;833
B0F481;27;194;S;pdb;833
B0F481;195;203;D;pdb;833
B0F481;204;474;S;pdb;833
B0F481;475;483;D;pdb;833
B0F481;484;586;S;pdb;833
B0F481;587;594;D;pdb;833
B0F481;595;770;S;pdb;833
B0F481;771;777;D;pdb;833
B0F481;778;833;S;pdb;833
B0F9F6;1;1;D;pdb;453
B0F9F6;2;451;S;pdb;453
B0F9F6;452;453;D;pdb;453
B0FXJ2;81;354;S;pdb;354
B0I3E0;1;114;S;pdb;117
B0I3E0;115;117;D;pdb;117
B0I3E2;1;94;S;pdb;99
B0I3E2;95;99;D;pdb;99
B0JDW3;1;1;D;pdb;349
B0JDW3;2;349;S;pdb;349
B0K969;1;1;D;pdb;173
B0K969;2;173;S;pdb;173
B0KAH1;1;1;D;pdb;337
B0KAH1;2;336;S;pdb;337
B0KAH1;337;337;D;pdb;337
B0KAW2;203;203;D;pdb;594
B0KAW2;204;309;S;pdb;594
B0KAW2;310;316;D;pdb;594
B0KAW2;317;588;S;pdb;594
B0KAW2;589;594;D;pdb;594
B0KBZ7;3;24;D;pdb;610
B0KBZ7;25;610;S;pdb;610
B0L7B0;36;409;S;pdb;410
B0L7B0;410;410;D;pdb;410
B0LFQ8;175;285;S;pdb;1275
B0LKZ4;31;35;D;pdb;207
B0LKZ4;36;112;S;pdb;207
B0LKZ4;113;118;D;pdb;207
B0LKZ4;119;186;S;pdb;207
B0LPL6;1;43;D;pdb;326
B0LPL6;44;193;S;pdb;326
B0LPL6;194;203;D;pdb;326
B0LPL6;204;220;S;pdb;326
B0LPL6;221;231;D;pdb;326
B0LPL6;232;294;S;pdb;326
B0LPL6;295;299;D;pdb;326
B0LPL6;300;308;S;pdb;326
B0LPL6;309;326;D;pdb;326
B0LUZ5;45;64;D;pdb;421
B0LUZ5;65;413;S;pdb;421
B0LUZ5;414;421;D;pdb;421
B0MAG5;1;1;D;pdb;427
B0MAG5;2;42;S;pdb;427
B0MAG5;43;45;D;pdb;427
B0MAG5;46;427;S;pdb;427
B0MNI4;24;281;S;pdb;281
B0MNI9;30;164;S;pdb;166
B0MNI9;165;166;D;pdb;166
B0NC68;1;350;S;pdb;350
B0NI18;4;169;S;pdb;169
B0R5M0;1;1;D;pdb;68
B0R5M0;2;65;S;pdb;68
B0R5M0;66;68;D;pdb;68
B0R5N9;14;18;D;pdb;262
B0R5N9;19;244;S;pdb;262
B0R5N9;245;262;D;pdb;262
B0R748;1;6;D;pdb;416
B0R748;7;416;S;pdb;416
B0R9W3;44;473;S;pdb;473
B0RM05;23;147;S;pdb;347
B0RM05;148;151;D;pdb;347
B0RM26;1;2;D;pdb;220
B0RM26;3;220;S;pdb;220
B0RN69;1;3;D;pdb;305
B0RN69;4;209;S;pdb;305
B0RN69;210;212;D;pdb;305
B0RN69;213;305;S;pdb;305
B0RT03;1;184;S;pdb;188
B0RT03;185;188;D;pdb;188
B0S4Q0;1;5;D;pdb;695
B0S4Q0;6;695;S;pdb;695
B0SN40;1;2;D;pdb;394
B0SN40;3;302;S;pdb;394
B0SN40;303;307;D;pdb;394
B0SN40;308;388;S;pdb;394
B0SN40;389;394;D;pdb;394
B0SR19;1;85;S;pdb;85
B0SWV2;27;462;S;pdb;462
B0T0B1;1;403;S;pdb;403
B0TAT4;13;37;S;pdb;40
B0TQ91;1;249;S;pdb;257
B0TQ91;250;257;D;pdb;257
B0TZL4;2;228;S;pdb;229
B0TZW0;2;356;S;pdb;356
B0V1H4;873;960;S;pdb;965
B0V1H4;961;965;D;pdb;965
B0V2N1;1326;1647;S;pdb;1907
B0V2N1;1648;1655;D;pdb;1907
B0V2N1;1656;1901;S;pdb;1907
B0V5X3;27;204;S;pdb;205
B0V5X3;205;205;D;pdb;205
B0V6J7;1;216;S;pdb;216
B0V6M1;19;30;D;pdb;157
B0V6M1;31;153;S;pdb;157
B0V6M1;154;157;D;pdb;157
B0V8I3;1;163;S;pdb;163
B0V9K7;25;323;S;pdb;330
B0V9K7;324;330;D;pdb;330
B0VA03;1;2;D;pdb;214
B0VA03;3;214;S;pdb;214
B0VAD0;19;21;D;pdb;178
B0VAD0;22;178;S;pdb;178
B0VD92;1;271;S;pdb;271
B0VDX7;1;50;S;pdb;363
B0VDX7;51;60;D;pdb;363
B0VDX7;61;91;S;pdb;363
B0VDX7;92;124;D;pdb;363
B0VDX7;125;256;S;pdb;363
B0VDX7;257;266;D;pdb;363
B0VDX7;267;296;S;pdb;363
B0VDX7;297;316;D;pdb;363
B0VDX7;317;352;S;pdb;363
B0VDX7;353;363;D;pdb;363
B0VHH0;2;275;S;pdb;276
B0VHH0;276;276;D;pdb;276
B0VKR7;1;1;D;pdb;430
B0VKR7;2;188;S;pdb;430
B0VKR7;189;217;D;pdb;430
B0VKR7;218;430;S;pdb;430
B0VLR7;1;1;D;pdb;697
B0VLR7;2;284;S;pdb;697
B0VLR7;285;289;D;pdb;697
B0VLR7;290;564;S;pdb;697
B0VLR7;565;697;D;pdb;697
B0VML7;5;221;S;pdb;404
B0VML7;222;404;D;pdb;404
B0VMV2;2;2;D;pdb;356
B0VMV2;3;353;S;pdb;356
B0VMV2;354;355;D;pdb;356
B0VN39;1;3;D;pdb;321
B0VN39;4;318;S;pdb;321
B0VN39;319;321;D;pdb;321
B0VP98;1;7;D;pdb;739
B0VP98;8;493;S;pdb;739
B0VP98;494;503;D;pdb;739
B0VPT6;1;1;D;pdb;454
B0VPT6;2;450;S;pdb;454
B0VPT6;451;454;D;pdb;454
B0VTH7;1;163;S;pdb;163
B0XPI4;1;84;S;pdb;566
B0XPI4;102;565;S;pdb;566
B0XPI4;566;566;D;pdb;566
B0XRM8;1031;1039;D;pdb;1605
B0XRM8;1040;1289;S;pdb;1605
B0Y2Y2;28;337;S;pdb;866
B0YD89;29;465;S;pdb;465
B0YPL1;1;119;S;pdb;119
B0ZE06;1;206;S;pdb;206
B0ZE32;304;466;S;pdb;467
B1A9P6;25;300;S;pdb;364
B1B3N6;72;184;S;pdb;191
B1B3N6;185;191;D;pdb;191
B1B3N7;2;132;S;pdb;158
B1B4V9;1;388;S;pdb;388
B1BQ33;1;217;S;pdb;217
B1FPK4;1;63;S;pdb;177
B1FPK4;64;66;D;pdb;177
B1FPK4;67;169;S;pdb;177
B1FPK4;170;177;D;pdb;177
B1FXZ2;1;234;S;pdb;234
B1FZ96;1;207;S;pdb;207
B1GB42;1;3;D;pdb;253
B1GB42;4;68;S;pdb;253
B1GB42;69;80;D;pdb;253
B1GB42;81;230;S;pdb;253
B1GB42;231;253;D;pdb;253
B1H267;20;174;S;pdb;404
B1H267;175;180;D;pdb;404
B1I9H6;1;229;S;pdb;229
B1IBE1;27;299;S;pdb;313
B1IBE1;300;313;D;pdb;313
B1IBM3;1;84;S;pdb;419
B1IBM3;85;87;D;pdb;419
B1IBM3;88;112;S;pdb;419
B1IBM3;113;116;D;pdb;419
B1IBM3;117;418;S;pdb;419
B1IBM3;419;419;D;pdb;419
B1INP8;2;10;D;pdb;294
B1INP8;11;245;S;pdb;294
B1INP8;246;248;D;pdb;294
B1INP8;249;294;S;pdb;294
B1IS70;1;256;S;pdb;262
B1IS70;257;262;D;pdb;262
B1IV40;2;3;D;pdb;348
B1IV40;4;347;S;pdb;348
B1IV40;348;348;D;pdb;348
B1IYV1;1;1;D;pdb;91
B1IYV1;2;90;S;pdb;91
B1IYV1;91;91;D;pdb;91
B1J385;7;143;S;pdb;152
B1J385;144;152;D;pdb;152
B1JJ73;1;1;D;pdb;143
B1JJ73;2;143;S;pdb;143
B1JL34;1;1;D;pdb;239
B1JL34;2;239;S;pdb;239
B1JQG4;1;208;S;pdb;398
B1JQG4;209;214;D;pdb;398
B1JQG4;215;396;S;pdb;398
B1JQG4;397;398;D;pdb;398
B1JRD8;1;179;S;pdb;230
B1JRD8;180;191;D;pdb;230
B1JRD8;192;225;S;pdb;230
B1JRD8;226;230;D;pdb;230
B1JSA0;22;27;D;pdb;169
B1JSA0;28;169;S;pdb;169
B1L2G5;867;871;D;pdb;1292
B1L2G5;872;1194;S;pdb;1292
B1L2G5;1195;1196;D;pdb;1292
B1L2G5;1197;1223;S;pdb;1292
B1L2G5;1224;1226;D;pdb;1292
B1L2G5;1227;1264;S;pdb;1292
B1L2G5;1265;1272;D;pdb;1292
B1L2G5;1273;1291;S;pdb;1292
B1L2G5;1292;1292;D;pdb;1292
B1L3C9;1;464;S;pdb;464
B1L4V6;1;117;S;pdb;117
B1L7P8;1;1;D;pdb;230
B1L7P8;2;230;S;pdb;230
B1M0X3;1;3;D;pdb;215
B1M0X3;4;215;S;pdb;215
B1MB31;2;159;S;pdb;223
B1MB31;160;166;D;pdb;223
B1MB31;167;218;S;pdb;223
B1MB31;219;223;D;pdb;223
B1MC45;1;65;S;pdb;269
B1MC45;66;68;D;pdb;269
B1MC45;69;269;S;pdb;269
B1MC71;1;247;S;pdb;247
B1MCI3;31;289;S;pdb;289
B1MCW0;2;133;S;pdb;150
B1MD68;13;90;S;pdb;105
B1MD68;91;105;D;pdb;105
B1MD69;1;6;D;pdb;103
B1MD69;7;96;S;pdb;103
B1MD69;97;103;D;pdb;103
B1MDI3;1;166;S;pdb;242
B1MDI3;167;175;D;pdb;242
B1MDI3;176;231;S;pdb;242
B1MDI3;232;242;D;pdb;242
B1MDL6;1;160;S;pdb;161
B1MDL6;161;161;D;pdb;161
B1MDQ6;1;19;S;pdb;261
B1MDQ6;20;26;D;pdb;261
B1MDQ6;27;259;S;pdb;261
B1MDQ6;260;261;D;pdb;261
B1ME52;1;278;S;pdb;278
B1MEE0;2;259;S;pdb;260
B1MEE0;260;260;D;pdb;260
B1MFF5;1;2;D;pdb;411
B1MFF5;3;409;S;pdb;411
B1MFF5;410;411;D;pdb;411
B1MG17;13;379;S;pdb;384
B1MGB2;2;264;S;pdb;264
B1MGI6;1;5;D;pdb;258
B1MGI6;6;247;S;pdb;258
B1MGI6;248;258;D;pdb;258
B1MHW4;1;258;S;pdb;297
B1MHW4;259;260;D;pdb;297
B1MHW4;261;295;S;pdb;297
B1MHW4;296;297;D;pdb;297
B1MIA8;1;3;D;pdb;261
B1MIA8;4;67;S;pdb;261
B1MIA8;68;80;D;pdb;261
B1MIA8;81;261;S;pdb;261
B1MIQ9;1;2;D;pdb;449
B1MIQ9;3;447;S;pdb;449
B1MIQ9;448;449;D;pdb;449
B1MIR1;2;162;S;pdb;316
B1MIR1;163;167;D;pdb;316
B1MIR1;168;315;S;pdb;316
B1MIR1;316;316;D;pdb;316
B1MJ43;1;6;D;pdb;267
B1MJ43;7;267;S;pdb;267
B1MJ53;1;9;S;pdb;308
B1MJ53;10;13;D;pdb;308
B1MJ53;14;31;S;pdb;308
B1MJ53;32;40;D;pdb;308
B1MJ53;41;60;S;pdb;308
B1MJ53;61;67;D;pdb;308
B1MJ53;68;95;S;pdb;308
B1MJ53;96;106;D;pdb;308
B1MJ53;107;179;S;pdb;308
B1MJ53;180;185;D;pdb;308
B1MJ53;186;302;S;pdb;308
B1MJ53;303;308;D;pdb;308
B1MJ88;2;11;D;pdb;271
B1MJ88;12;271;S;pdb;271
B1MJU8;1;10;D;pdb;221
B1MJU8;11;213;S;pdb;221
B1MJU8;214;221;D;pdb;221
B1MK49;2;280;S;pdb;281
B1MK77;1;20;D;pdb;178
B1MK77;21;178;S;pdb;178
B1MKD5;1;4;D;pdb;314
B1MKD5;5;310;S;pdb;314
B1MKD5;311;314;D;pdb;314
B1MKP6;2;466;S;pdb;466
B1ML12;1;252;S;pdb;252
B1ML27;1;215;S;pdb;321
B1ML27;216;217;D;pdb;321
B1ML27;218;235;S;pdb;321
B1ML27;236;245;D;pdb;321
B1ML27;246;321;S;pdb;321
B1MLR7;1;1;D;pdb;277
B1MLR7;2;277;S;pdb;277
B1MLU6;1;1;D;pdb;306
B1MLU6;2;160;S;pdb;306
B1MLU6;161;163;D;pdb;306
B1MLU6;164;186;S;pdb;306
B1MLU6;187;193;D;pdb;306
B1MLU6;194;306;S;pdb;306
B1MM02;1;2;D;pdb;261
B1MM02;3;261;S;pdb;261
B1MM63;1;8;D;pdb;342
B1MM63;9;171;S;pdb;342
B1MM63;172;180;D;pdb;342
B1MM63;181;342;S;pdb;342
B1MMM4;1;2;D;pdb;109
B1MMM4;3;109;S;pdb;109
B1MMQ4;42;55;D;pdb;406
B1MMQ4;56;304;S;pdb;406
B1MMQ4;305;312;D;pdb;406
B1MMQ4;313;405;S;pdb;406
B1MMQ4;406;406;D;pdb;406
B1MMZ4;2;3;D;pdb;211
B1MMZ4;4;202;S;pdb;211
B1MMZ4;203;211;D;pdb;211
B1MNM2;17;32;D;pdb;265
B1MNM2;33;265;S;pdb;265
B1MPB5;1;20;D;pdb;399
B1MPB5;21;399;S;pdb;399
B1P0S1;24;218;S;pdb;218
B1P3E1;1;283;S;pdb;283
B1PJV3;22;297;S;pdb;361
B1PNC0;2;57;S;pdb;219
B1PNC0;60;219;S;pdb;219
B1PNC3;2;57;S;pdb;220
B1PNC3;60;220;S;pdb;220
B1PND0;1;57;S;pdb;220
B1PND0;60;220;S;pdb;220
B1PPP0;2421;2982;S;pdb;3011
B1PPP0;2983;2990;D;pdb;3011
B1PUC6;1;391;S;pdb;391
B1PWB9;1;105;S;pdb;105
B1Q236;19;190;S;pdb;730
B1Q236;191;194;D;pdb;730
B1Q236;195;213;S;pdb;730
B1Q236;214;220;D;pdb;730
B1Q236;221;268;S;pdb;730
B1Q236;269;282;D;pdb;730
B1Q4V2;25;26;D;pdb;124
B1Q4V2;27;63;S;pdb;124
B1Q4V2;64;67;D;pdb;124
B1Q4V2;68;68;S;pdb;124
B1Q4V2;69;70;D;pdb;124
B1Q4V2;71;112;S;pdb;124
B1Q4V2;113;116;D;pdb;124
B1Q4V2;117;124;S;pdb;124
B1R775;92;99;D;pdb;1999
B1R775;100;276;S;pdb;1999
B1R775;277;277;D;pdb;1999
B1R775;292;295;D;pdb;1999
B1R775;296;587;S;pdb;1999
B1R775;588;625;D;pdb;1999
B1VB62;1;2;D;pdb;93
B1VB62;3;89;S;pdb;93
B1VB62;90;92;D;pdb;93
B1VB78;1;1;D;pdb;184
B1VB78;2;184;S;pdb;184
B1VBB0;1;22;D;pdb;550
B1VBB0;23;550;S;pdb;550
B1VC43;46;46;D;pdb;62
B1VC43;47;61;S;pdb;62
B1VZT1;1;1;D;pdb;313
B1VZT1;2;313;S;pdb;313
B1WBP0;1;10;D;pdb;294
B1WBP0;11;291;S;pdb;294
B1WBP0;292;294;D;pdb;294
B1WPD5;19;19;D;pdb;171
B1WPD5;20;171;S;pdb;171
B1WPM8;1;4;D;pdb;773
B1WPM8;5;759;S;pdb;773
B1WPM8;760;773;D;pdb;773
B1WVN5;40;45;D;pdb;179
B1WVN5;46;178;S;pdb;179
B1WVN5;179;179;D;pdb;179
B1XB85;1;254;S;pdb;255
B1XB85;255;255;D;pdb;255
B1XFI4;1;2;D;pdb;529
B1XFI4;3;38;S;pdb;529
B1XFI4;39;61;D;pdb;529
B1XFI4;62;350;S;pdb;529
B1XFI4;351;355;D;pdb;529
B1XFI4;356;406;S;pdb;529
B1XFI4;407;409;D;pdb;529
B1XFI4;410;529;S;pdb;529
B1XKC6;2121;2129;D;pdb;2720
B1XKC6;2130;2288;S;pdb;2720
B1XKC6;2289;2296;D;pdb;2720
B1XKC6;2297;2367;S;pdb;2720
B1XKC6;2368;2375;D;pdb;2720
B1XKC6;2376;2420;S;pdb;2720
B1XKC6;2421;2430;D;pdb;2720
B1XMM6;1;454;S;pdb;454
B1YAL1;1;390;S;pdb;399
B1YAL1;391;399;D;pdb;399
B1YEL3;1;168;S;pdb;169
B1YEL3;169;169;D;pdb;169
B1YEL6;1;149;S;pdb;149
B1YEV7;1;147;S;pdb;148
B1YEV7;148;148;D;pdb;148
B1YFH3;1;356;S;pdb;356
B1YFV8;1;2;D;pdb;252
B1YFV8;3;243;S;pdb;252
B1YFV8;244;252;D;pdb;252
B1YG32;1;1;D;pdb;211
B1YG32;2;211;S;pdb;211
B1YH80;1;128;S;pdb;128
B1YHC8;1;4;D;pdb;130
B1YHC8;5;127;S;pdb;130
B1YHC8;128;130;D;pdb;130
B1YJ68;1;3;D;pdb;150
B1YJ68;4;150;S;pdb;150
B1YJX4;13;13;D;pdb;204
B1YJX4;14;67;S;pdb;204
B1YJX4;68;69;D;pdb;204
B1YJX4;70;203;S;pdb;204
B1YJX4;204;204;D;pdb;204
B1YK61;1;289;S;pdb;289
B1YKD7;1;210;S;pdb;210
B1YKJ9;1;209;S;pdb;474
B1YKJ9;210;223;D;pdb;474
B1YKJ9;224;464;S;pdb;474
B1YKJ9;465;474;D;pdb;474
B1YKR8;1;242;S;pdb;242
B1YL86;30;34;D;pdb;317
B1YL86;35;308;S;pdb;317
B1YL86;309;311;D;pdb;317
B1YM69;1;158;S;pdb;330
B1YM69;159;181;D;pdb;330
B1YM69;182;330;S;pdb;330
B1YMF4;1;1;D;pdb;170
B1YMF4;2;170;S;pdb;170
B1YNR3;1;135;S;pdb;358
B1YNR3;136;142;D;pdb;358
B1YNR3;143;165;S;pdb;358
B1YNR3;166;168;D;pdb;358
B1YNR3;169;358;S;pdb;358
B1YNX3;1;1;D;pdb;294
B1YNX3;2;223;S;pdb;294
B1YNX3;224;227;D;pdb;294
B1YNX3;228;287;S;pdb;294
B1YNX3;288;294;D;pdb;294
B1YPY7;1;267;S;pdb;267
B1YQ53;1;60;S;pdb;92
B1YQ53;61;67;D;pdb;92
B1YQ53;68;91;S;pdb;92
B1YQ53;92;92;D;pdb;92
B1YQF4;1;71;S;pdb;282
B1YQF4;72;74;D;pdb;282
B1YQF4;75;84;S;pdb;282
B1YQF4;85;90;D;pdb;282
B1YQF4;91;282;S;pdb;282
B1YRI5;1;153;S;pdb;153
B1YSH1;1;171;S;pdb;177
B1YSH1;172;177;D;pdb;177
B1YSR8;45;231;D;pdb;615
B1YSR8;232;280;S;pdb;615
B1YSR8;281;293;D;pdb;615
B1YSR8;294;503;S;pdb;615
B1YSR8;504;510;D;pdb;615
B1YSR8;511;538;S;pdb;615
B1YSR8;539;542;D;pdb;615
B1YSR8;543;571;S;pdb;615
B1YSR8;572;615;D;pdb;615
B1YSS6;1;3;D;pdb;313
B1YSS6;4;151;S;pdb;313
B1YSS6;152;156;D;pdb;313
B1YSS6;157;215;S;pdb;313
B1YSS6;216;224;D;pdb;313
B1YSS6;225;311;S;pdb;313
B1YSS6;312;313;D;pdb;313
B1YT10;1;55;S;pdb;284
B1YT10;56;68;D;pdb;284
B1YT10;69;206;S;pdb;284
B1YT10;207;213;D;pdb;284
B1YT10;214;283;S;pdb;284
B1YT10;284;284;D;pdb;284
B1YU47;1;259;S;pdb;259
B1YVV9;1;7;D;pdb;398
B1YVV9;8;398;S;pdb;398
B1YW99;1;378;S;pdb;423
B1YW99;379;384;D;pdb;423
B1YW99;385;413;S;pdb;423
B1YW99;414;423;D;pdb;423
B1YX81;39;299;S;pdb;299
B1YXI0;1;1;D;pdb;153
B1YXI0;2;139;S;pdb;153
B1YXI0;140;153;D;pdb;153
B1Z4S0;1;22;S;pdb;317
B1Z4S0;23;30;D;pdb;317
B1Z4S0;31;316;S;pdb;317
B1Z4S0;317;317;D;pdb;317
B1ZMF4;33;432;S;pdb;437
B2ACC7;1;1;D;pdb;289
B2ACC7;2;223;S;pdb;289
B2ACC7;224;227;D;pdb;289
B2AM55;1;1;D;pdb;430
B2AM55;2;427;S;pdb;430
B2AM55;428;430;D;pdb;430
B2B3C0;18;28;D;pdb;373
B2B3C0;29;373;S;pdb;373
B2BKB1;1;1;D;pdb;239
B2BKB1;2;190;S;pdb;239
B2BKB1;191;202;D;pdb;239
B2BKB1;203;238;S;pdb;239
B2BKB1;239;239;D;pdb;239
B2C331;25;26;D;pdb;336
B2C331;27;189;S;pdb;336
B2C331;190;203;D;pdb;336
B2C331;204;334;S;pdb;336
B2C331;335;336;D;pdb;336
B2C3H7;20;142;S;pdb;145
B2C3H7;143;145;D;pdb;145
B2C3H9;17;140;S;pdb;140
B2C3I1;15;135;S;pdb;135
B2C3I4;21;156;S;pdb;156
B2CCB8;1;3;D;pdb;496
B2CCB8;4;459;S;pdb;496
B2CCB8;460;496;D;pdb;496
B2CKP3;1;4;D;pdb;203
B2CKP3;5;201;S;pdb;203
B2CKP3;202;203;D;pdb;203
B2CKQ3;1;4;D;pdb;203
B2CKQ3;5;201;S;pdb;203
B2CKQ3;202;203;D;pdb;203
B2CMA5;1;11;D;pdb;160
B2CMA5;12;160;S;pdb;160
B2CP37;1;152;S;pdb;152
B2CXZ0;2;30;D;pdb;400
B2CXZ0;31;38;S;pdb;400
B2CXZ0;39;59;D;pdb;400
B2CY50;11;105;S;pdb;110
B2CY50;106;110;D;pdb;110
B2CZF3;2;2;D;pdb;244
B2CZF3;3;243;S;pdb;244
B2CZF3;244;244;D;pdb;244
B2CZF4;1;1;D;pdb;317
B2CZF4;2;196;S;pdb;317
B2CZF4;197;197;D;pdb;317
B2CZF4;198;315;S;pdb;317
B2CZF4;316;317;D;pdb;317
B2DCZ6;1;2;D;pdb;495
B2DCZ6;3;491;S;pdb;495
B2DCZ6;492;495;D;pdb;495
B2DFG5;1;380;S;pdb;380
B2FQ63;1;84;S;pdb;84
B2FR92;2;36;S;pdb;454
B2FR92;37;39;D;pdb;454
B2FR92;40;284;S;pdb;454
B2FR92;285;297;D;pdb;454
B2FR92;298;451;S;pdb;454
B2FR92;452;454;D;pdb;454
B2FRL2;9;222;S;pdb;365
B2FRL2;223;241;D;pdb;365
B2FRL2;242;360;S;pdb;365
B2FRL2;361;365;D;pdb;365
B2FRP5;28;34;D;pdb;303
B2FRP5;35;303;S;pdb;303
B2G3C8;1;9;D;pdb;49
B2G3C8;10;22;S;pdb;49
B2G3C8;23;36;D;pdb;49
B2G3C8;37;49;S;pdb;49
B2G3C9;1;4;D;pdb;326
B2G3C9;5;238;S;pdb;326
B2G3C9;239;253;D;pdb;326
B2G3C9;254;326;S;pdb;326
B2G3D0;1;244;S;pdb;324
B2G3D0;245;249;D;pdb;324
B2G3D0;250;324;S;pdb;324
B2GUB3;6;52;S;pdb;830
B2GUB3;53;98;D;pdb;830
B2GUB3;99;173;S;pdb;830
B2GUB3;174;178;D;pdb;830
B2GUB3;179;201;S;pdb;830
B2GUB3;202;240;D;pdb;830
B2GUB3;241;261;S;pdb;830
B2GUB3;262;277;D;pdb;830
B2GUB3;278;334;S;pdb;830
B2GUB3;335;344;D;pdb;830
B2GUB3;345;356;S;pdb;830
B2GUB3;357;369;D;pdb;830
B2GUB3;370;419;S;pdb;830
B2GUB3;420;443;D;pdb;830
B2GUB3;444;569;S;pdb;830
B2HD26;1;3;D;pdb;298
B2HD26;4;71;S;pdb;298
B2HD26;72;93;D;pdb;298
B2HD26;94;155;S;pdb;298
B2HD26;156;180;D;pdb;298
B2HD26;181;297;S;pdb;298
B2HD26;298;298;D;pdb;298
B2HD64;2;134;S;pdb;252
B2HD64;135;137;D;pdb;252
B2HD64;138;214;S;pdb;252
B2HD64;215;251;D;pdb;252
B2HDS7;1;11;D;pdb;449
B2HDS7;12;46;S;pdb;449
B2HDS7;47;67;D;pdb;449
B2HDS7;68;390;S;pdb;449
B2HDS7;391;408;D;pdb;449
B2HDS7;409;440;S;pdb;449
B2HDS7;441;449;D;pdb;449
B2HDU6;1;1;D;pdb;132
B2HDU6;2;122;S;pdb;132
B2HDU6;123;131;D;pdb;132
B2HE09;1;255;S;pdb;255
B2HE62;29;44;D;pdb;277
B2HE62;45;277;S;pdb;277
B2HEA7;2;19;D;pdb;181
B2HEA7;20;177;S;pdb;181
B2HEA7;178;180;D;pdb;181
B2HHI0;1;240;S;pdb;257
B2HHI0;241;256;D;pdb;257
B2HHT4;1;10;D;pdb;368
B2HHT4;11;368;S;pdb;368
B2HI06;1;14;D;pdb;274
B2HI06;15;74;S;pdb;274
B2HI06;75;96;D;pdb;274
B2HI06;97;274;S;pdb;274
B2HIH3;1;71;S;pdb;265
B2HIH3;72;84;D;pdb;265
B2HIH3;85;264;S;pdb;265
B2HIZ6;1;2;D;pdb;280
B2HIZ6;3;275;S;pdb;280
B2HIZ6;276;280;D;pdb;280
B2HKH2;1;5;D;pdb;134
B2HKH2;6;132;S;pdb;134
B2HKH2;133;133;D;pdb;134
B2HKN3;1;2;D;pdb;268
B2HKN3;3;263;S;pdb;268
B2HKN3;264;267;D;pdb;268
B2HL85;1;117;S;pdb;310
B2HL85;118;121;D;pdb;310
B2HL85;122;209;S;pdb;310
B2HL85;210;214;D;pdb;310
B2HL85;215;299;S;pdb;310
B2HL85;300;310;D;pdb;310
B2HLX2;2;312;S;pdb;313
B2HM22;1;2;D;pdb;269
B2HM22;3;263;S;pdb;269
B2HM22;264;268;D;pdb;269
B2HMF7;1;5;D;pdb;419
B2HMF7;6;419;S;pdb;419
B2HMK0;1;2;D;pdb;629
B2HMK0;3;112;S;pdb;629
B2HMK0;113;114;D;pdb;629
B2HMK0;115;186;S;pdb;629
B2HMK0;187;191;D;pdb;629
B2HMK0;192;617;S;pdb;629
B2HMK0;618;622;D;pdb;629
B2HMK0;623;626;S;pdb;629
B2HMK0;627;629;D;pdb;629
B2HMZ1;2;8;D;pdb;260
B2HMZ1;9;260;S;pdb;260
B2HN47;1;21;S;pdb;281
B2HN47;22;28;D;pdb;281
B2HN47;29;131;S;pdb;281
B2HN47;132;142;D;pdb;281
B2HN47;143;278;S;pdb;281
B2HN47;279;281;D;pdb;281
B2HN69;1;712;D;pdb;1174
B2HN69;713;727;S;pdb;1174
B2HN69;728;730;D;pdb;1174
B2HN69;731;1174;S;pdb;1174
B2HN70;2;445;S;pdb;446
B2HNX0;1;4;D;pdb;298
B2HNX0;5;91;S;pdb;298
B2HNX0;92;99;D;pdb;298
B2HNX0;100;112;S;pdb;298
B2HNX0;113;121;D;pdb;298
B2HNX0;122;284;S;pdb;298
B2HNX0;285;298;D;pdb;298
B2HP50;1;4;D;pdb;403
B2HP50;5;106;S;pdb;403
B2HP50;107;132;D;pdb;403
B2HP50;133;403;S;pdb;403
B2HPZ3;1;6;D;pdb;388
B2HPZ3;7;42;S;pdb;388
B2HPZ3;43;45;D;pdb;388
B2HPZ3;46;386;S;pdb;388
B2HPZ3;387;387;D;pdb;388
B2HQD1;1;6;D;pdb;278
B2HQD1;7;70;S;pdb;278
B2HQD1;71;99;D;pdb;278
B2HQD1;100;233;S;pdb;278
B2HQD1;234;277;D;pdb;278
B2HS63;2;9;D;pdb;187
B2HS63;10;186;S;pdb;187
B2HSG1;1;2;D;pdb;231
B2HSG1;3;68;S;pdb;231
B2HSG1;69;71;D;pdb;231
B2HSG1;72;230;S;pdb;231
B2HSG1;231;231;D;pdb;231
B2HSK3;2;250;S;pdb;257
B2HSK3;251;256;D;pdb;257
B2HSY2;1;730;S;pdb;731
B2HSY2;731;731;D;pdb;731
B2HT54;1;25;D;pdb;476
B2HT54;26;472;S;pdb;476
B2HT54;473;474;D;pdb;476
B2HUN5;1;163;S;pdb;163
B2I1J3;1;200;S;pdb;308
B2I1J3;201;220;D;pdb;308
B2I1J3;221;307;S;pdb;308
B2I1J3;308;308;D;pdb;308
B2I5L9;11;399;S;pdb;401
B2I5L9;400;401;D;pdb;401
B2ILS5;2;333;S;pdb;336
B2ILS5;334;336;D;pdb;336
B2IQ22;1;286;S;pdb;286
B2IUW9;1;487;S;pdb;488
B2IUW9;488;488;D;pdb;488
B2IY64;2;6;D;pdb;155
B2IY64;7;130;S;pdb;155
B2IY64;131;131;D;pdb;155
B2IY64;132;153;S;pdb;155
B2IY64;154;154;D;pdb;155
B2IZD3;1;1;D;pdb;693
B2IZD3;2;501;S;pdb;693
B2IZD3;502;509;D;pdb;693
B2IZD3;510;693;S;pdb;693
B2IZS7;1;12;D;pdb;94
B2IZS7;13;87;S;pdb;94
B2IZS7;88;88;D;pdb;94
B2J066;775;876;S;pdb;876
B2J0D8;1;4;D;pdb;147
B2J0D8;5;147;S;pdb;147
B2J0I0;618;1190;S;pdb;1229
B2J1M1;1;10;D;pdb;232
B2J1M1;11;230;S;pdb;232
B2J1M1;231;232;D;pdb;232
B2J2S4;439;616;S;pdb;616
B2J3U5;1;248;S;pdb;248
B2J528;1;23;D;pdb;569
B2J528;24;74;S;pdb;569
B2J528;75;91;D;pdb;569
B2J528;92;166;S;pdb;569
B2J528;169;297;S;pdb;569
B2J528;298;310;D;pdb;569
B2J528;311;566;S;pdb;569
B2J528;567;569;D;pdb;569
B2J5W7;1;5;D;pdb;223
B2J5W7;6;25;S;pdb;223
B2J5W7;26;29;D;pdb;223
B2J5W7;30;98;S;pdb;223
B2J5W7;99;103;D;pdb;223
B2J5W7;104;221;S;pdb;223
B2J5W7;222;223;D;pdb;223
B2J6L8;1;269;S;pdb;269
B2J7U5;1;15;D;pdb;302
B2J7U5;16;301;S;pdb;302
B2J7U5;302;302;D;pdb;302
B2J821;1;38;S;pdb;450
B2J821;39;40;D;pdb;450
B2J821;112;151;S;pdb;450
B2J821;153;193;S;pdb;450
B2J846;1;3;D;pdb;305
B2J846;4;305;S;pdb;305
B2J933;1;194;S;pdb;194
B2J981;1;182;S;pdb;184
B2JAN5;1;111;S;pdb;111
B2JCQ1;2;260;S;pdb;260
B2JE32;1;259;S;pdb;259
B2JEF9;1;4;D;pdb;128
B2JEF9;5;128;S;pdb;128
B2JET9;1;4;D;pdb;281
B2JET9;5;281;S;pdb;281
B2JEW3;1;408;S;pdb;408
B2JF16;1;1;D;pdb;307
B2JF16;2;306;S;pdb;307
B2JF16;307;307;D;pdb;307
B2JF31;1;254;S;pdb;255
B2JF31;255;255;D;pdb;255
B2JFC5;1;295;S;pdb;297
B2JFC5;296;297;D;pdb;297
B2JGP2;1;281;S;pdb;289
B2JGP2;282;289;D;pdb;289
B2JH95;1;7;D;pdb;150
B2JH95;8;112;S;pdb;150
B2JH95;113;114;D;pdb;150
B2JH95;115;146;S;pdb;150
B2JH95;147;150;D;pdb;150
B2JKI6;1;135;S;pdb;356
B2JKI6;136;139;D;pdb;356
B2JKI6;140;356;S;pdb;356
B2JLJ0;1;250;S;pdb;250
B2JNW3;55;58;D;pdb;334
B2JNW3;59;333;S;pdb;334
B2JPK4;2;397;S;pdb;401
B2JPK4;398;401;D;pdb;401
B2JR29;1;2;D;pdb;414
B2JR29;3;378;S;pdb;414
B2JR29;379;385;D;pdb;414
B2JR29;386;413;S;pdb;414
B2JR29;414;414;D;pdb;414
B2JVC5;1;12;D;pdb;342
B2JVC5;13;342;S;pdb;342
B2JVW0;1;145;S;pdb;147
B2JVW0;146;147;D;pdb;147
B2JYH9;18;181;S;pdb;182
B2JYH9;182;182;D;pdb;182
B2KJ46;1;279;S;pdb;279
B2KPR3;1;15;D;pdb;371
B2KPR3;16;371;S;pdb;371
B2KYG8;2;2;D;pdb;781
B2KYG8;3;144;S;pdb;781
B2KYG8;145;155;D;pdb;781
B2KYG8;156;237;S;pdb;781
B2KYG8;238;249;D;pdb;781
B2KYG8;250;343;S;pdb;781
B2KYG8;344;354;D;pdb;781
B2KYG8;355;378;S;pdb;781
B2KYG8;379;422;D;pdb;781
B2KYG8;423;656;S;pdb;781
B2KYG8;657;666;D;pdb;781
B2KYG8;667;781;S;pdb;781
B2L3G9;1;186;S;pdb;223
B2L3G9;187;190;D;pdb;223
B2L3G9;191;217;S;pdb;223
B2L3G9;218;223;D;pdb;223
B2L3N7;1;159;D;pdb;526
B2L3N7;160;242;S;pdb;526
B2L3N7;243;299;D;pdb;526
B2L3N7;300;506;S;pdb;526
B2L3N7;507;526;D;pdb;526
B2L9C1;22;520;S;pdb;520
B2LME8;32;173;D;pdb;400
B2LME8;174;400;S;pdb;400
B2LWN3;1;22;D;pdb;346
B2LWN3;23;215;S;pdb;346
B2MU09;1;155;D;pdb;919
B2MU09;156;906;S;pdb;919
B2MU09;907;919;D;pdb;919
B2NHN2;21;338;S;pdb;339
B2RH75;2;2;D;pdb;248
B2RH75;3;171;S;pdb;248
B2RH75;172;176;D;pdb;248
B2RH75;177;247;S;pdb;248
B2RH75;248;248;D;pdb;248
B2RHG1;32;43;S;pdb;563
B2RHG1;44;64;D;pdb;563
B2RHG1;65;563;S;pdb;563
B2RHG2;40;274;S;pdb;324
B2RHG2;275;278;D;pdb;324
B2RHG2;279;320;S;pdb;324
B2RHG3;23;33;D;pdb;446
B2RHG3;34;45;S;pdb;446
B2RHG3;46;58;D;pdb;446
B2RHG3;59;341;S;pdb;446
B2RHG3;342;446;D;pdb;446
B2RHG4;26;297;S;pdb;333
B2RHG4;298;308;D;pdb;333
B2RHG4;309;333;S;pdb;333
B2RID1;1;21;D;pdb;720
B2RID1;22;720;S;pdb;720
B2RKN6;1;273;S;pdb;273
B2RKU3;1;20;D;pdb;723
B2RKU3;21;723;S;pdb;723
B2RLE8;14;14;D;pdb;516
B2RLE8;44;68;D;pdb;516
B2RLE8;69;216;S;pdb;516
B2RLE8;217;223;D;pdb;516
B2RLE8;224;516;S;pdb;516
B2RM04;2;83;S;pdb;334
B2RM04;84;90;D;pdb;334
B2RM04;91;327;S;pdb;334
B2RM04;328;333;D;pdb;334
B2RXC2;650;938;S;pdb;942
B2RXH2;1;12;D;pdb;506
B2RXH2;13;304;S;pdb;506
B2RXH2;305;313;D;pdb;506
B2RXH2;314;335;S;pdb;506
B2RXH2;336;336;D;pdb;506
B2RXS4;1226;1274;D;pdb;1842
B2RXS4;1275;1459;S;pdb;1842
B2RXS4;1460;1460;D;pdb;1842
B2RXS4;1461;1475;S;pdb;1842
B2RXS4;1476;1477;D;pdb;1842
B2RXS4;1478;1526;S;pdb;1842
B2RXS4;1527;1527;D;pdb;1842
B2RXS4;1528;1540;S;pdb;1842
B2RXS4;1541;1542;D;pdb;1842
B2RXS4;1543;1565;S;pdb;1842
B2RXS4;1566;1590;D;pdb;1842
B2RXS4;1591;1598;S;pdb;1842
B2RXS4;1599;1621;D;pdb;1842
B2RXS4;1622;1649;S;pdb;1842
B2RXS4;1650;1651;D;pdb;1842
B2RXS4;1652;1730;S;pdb;1842
B2RXS4;1731;1738;D;pdb;1842
B2RXS4;1739;1842;S;pdb;1842
B2S5B9;1;252;S;pdb;255
B2S5B9;253;255;D;pdb;255
B2SU53;127;168;D;pdb;1373
B2SU53;169;173;S;pdb;1373
B2SU53;174;180;D;pdb;1373
B2SU53;181;181;S;pdb;1373
B2SU53;182;182;D;pdb;1373
B2SU53;183;184;S;pdb;1373
B2SU53;185;190;D;pdb;1373
B2SU53;191;217;S;pdb;1373
B2SU53;218;219;D;pdb;1373
B2SU53;220;283;S;pdb;1373
B2SU53;284;285;D;pdb;1373
B2SU53;286;790;S;pdb;1373
B2SU53;791;796;D;pdb;1373
B2SU53;797;930;S;pdb;1373
B2SU53;931;932;D;pdb;1373
B2SU53;933;1048;S;pdb;1373
B2SU53;1049;1149;D;pdb;1373
B2T2U6;28;83;S;pdb;183
B2T2U6;84;98;D;pdb;183
B2T2U6;99;183;S;pdb;183
B2T4I1;1;414;S;pdb;416
B2TEP5;39;359;S;pdb;359
B2TEQ2;1;233;S;pdb;357
B2TEQ2;234;239;D;pdb;357
B2TEQ2;240;356;S;pdb;357
B2TEQ2;357;357;D;pdb;357
B2TEV0;1;128;S;pdb;129
B2UCA8;2;314;S;pdb;382
B2UCA8;315;320;D;pdb;382
B2UCA8;321;366;S;pdb;382
B2UCA8;367;368;D;pdb;382
B2UCA8;369;382;S;pdb;382
B2UHR8;32;32;D;pdb;499
B2UHR8;33;491;S;pdb;499
B2UHR8;492;499;D;pdb;499
B2UIZ1;11;11;D;pdb;469
B2UIZ1;12;99;S;pdb;469
B2UIZ1;100;126;D;pdb;469
B2UIZ1;127;467;S;pdb;469
B2UIZ1;468;469;D;pdb;469
B2V8E3;21;21;D;pdb;246
B2V8E3;22;246;S;pdb;246
B2VJB8;2;9;D;pdb;390
B2VJB8;10;390;S;pdb;390
B2VNK2;11;325;S;pdb;333
B2VNK2;326;329;D;pdb;333
B2VNP1;41;310;S;pdb;338
B2VNP1;311;314;D;pdb;338
B2WW42;4221;4222;D;pdb;7737
B2WW42;4223;4802;S;pdb;7737
B2WW42;4803;4804;D;pdb;7737
B2WW42;6118;6119;D;pdb;7737
B2WW42;6120;6153;S;pdb;7737
B2WW42;6154;6168;D;pdb;7737
B2WW42;6169;6230;S;pdb;7737
B2WW42;6231;6248;D;pdb;7737
B2WW42;6249;6305;S;pdb;7737
B2WW42;6306;6325;D;pdb;7737
B2WW42;6326;6524;S;pdb;7737
B2WW42;6525;6529;D;pdb;7737
B2WW42;6530;6544;S;pdb;7737
B2WW42;6545;6552;D;pdb;7737
B2WW50;1;14;D;pdb;842
B2WW50;15;450;S;pdb;842
B2WW50;451;458;D;pdb;842
B2WW50;459;640;S;pdb;842
B2WW50;641;642;D;pdb;842
B2WW50;643;705;S;pdb;842
B2WW50;706;842;D;pdb;842
B2Y2M9;1027;1207;S;pdb;3011
B2YFS0;29;31;D;pdb;861
B2YFS0;32;133;S;pdb;861
B2YFS0;134;147;D;pdb;861
B2YFS0;148;180;S;pdb;861
B2YFS0;181;184;D;pdb;861
B2YFS0;185;394;S;pdb;861
B2YFS0;395;408;D;pdb;861
B2YFS0;409;503;S;pdb;861
B2YFS0;504;504;D;pdb;861
B2YFS0;510;520;D;pdb;861
B2YFS0;521;553;S;pdb;861
B2YFS0;554;564;D;pdb;861
B2YFS0;565;662;S;pdb;861
B2YGA4;29;41;D;pdb;516
B2YGA4;42;515;S;pdb;516
B2YGA4;516;516;D;pdb;516
B2Z3V8;1;204;S;pdb;240
B2Z3V8;205;211;D;pdb;240
B2Z3V8;212;240;S;pdb;240
B2ZAB4;181;383;S;pdb;2473
B2ZB02;1;3;D;pdb;297
B2ZB02;4;291;S;pdb;297
B2ZB02;292;297;D;pdb;297
B2ZCS6;23;25;D;pdb;111
B2ZCS6;26;102;S;pdb;111
B2ZCS6;103;111;D;pdb;111
B2ZGS7;1;272;S;pdb;272
B2ZRE3;1;346;S;pdb;347
B2ZRE3;347;347;D;pdb;347
B2ZRS9;2;149;S;pdb;149
B2ZUN0;1;11;D;pdb;2193
B2ZUN0;12;69;S;pdb;2193
B2ZUN0;70;78;D;pdb;2193
B2ZUN0;79;862;S;pdb;2193
B2ZUN0;1527;1546;S;pdb;2193
B2ZUN0;1547;1548;D;pdb;2193
B2ZWE9;1;8;D;pdb;500
B2ZWE9;9;498;S;pdb;500
B2ZWE9;499;500;D;pdb;500
B3A043;27;29;D;pdb;344
B3A043;30;344;S;pdb;344
B3A0S5;1;327;S;pdb;327
B3BM80;322;332;S;pdb;377
B3BM81;1;1;D;pdb;167
B3BM81;2;167;S;pdb;167
B3C613;21;22;D;pdb;429
B3C613;23;324;S;pdb;429
B3C613;325;329;D;pdb;429
B3C613;330;408;S;pdb;429
B3C613;409;414;D;pdb;429
B3C613;415;427;S;pdb;429
B3C613;428;429;D;pdb;429
B3C777;26;27;D;pdb;773
B3C777;28;57;S;pdb;773
B3C777;58;66;D;pdb;773
B3C777;67;772;S;pdb;773
B3C777;773;773;D;pdb;773
B3CET1;21;23;D;pdb;294
B3CET1;24;292;S;pdb;294
B3CET1;293;294;D;pdb;294
B3CET4;153;158;D;pdb;746
B3CET4;159;300;S;pdb;746
B3CET4;301;302;D;pdb;746
B3D6W2;1;310;S;pdb;311
B3D6W2;311;311;D;pdb;311
B3DH80;81;82;D;pdb;519
B3DH80;83;230;S;pdb;519
B3DH80;231;232;D;pdb;519
B3DH80;233;289;S;pdb;519
B3DH80;290;294;D;pdb;519
B3DH80;295;510;S;pdb;519
B3DH80;511;519;D;pdb;519
B3DIN1;22;22;D;pdb;875
B3DIN1;23;390;S;pdb;875
B3DUR4;1;10;D;pdb;305
B3DUR4;11;305;S;pdb;305
B3DUZ1;1;133;S;pdb;274
B3DUZ7;1;1;D;pdb;133
B3DUZ7;2;132;S;pdb;133
B3DUZ7;133;133;D;pdb;133
B3DVC3;1;29;D;pdb;193
B3DVC3;30;193;S;pdb;193
B3EWH9;1;61;S;pdb;61
B3EWJ2;1;119;S;pdb;237
B3EWJ2;120;122;D;pdb;237
B3EWJ2;123;237;S;pdb;237
B3EWQ9;1;23;D;pdb;281
B3EWQ9;24;276;S;pdb;281
B3EWQ9;277;281;D;pdb;281
B3EWR1;1;149;S;pdb;149
B3EY95;1;1;D;pdb;505
B3EY95;2;505;S;pdb;505
B3EYM8;1;315;S;pdb;315
B3EYN2;1;43;D;pdb;848
B3EYN2;44;846;S;pdb;848
B3EYN2;847;848;D;pdb;848
B3EYN9;3;5;D;pdb;642
B3EYN9;6;642;S;pdb;642
B3F2X4;694;835;S;pdb;835
B3FIS6;50;78;S;pdb;83
B3FIS6;79;82;D;pdb;83
B3FK34;1;1;D;pdb;315
B3FK34;2;315;S;pdb;315
B3FK35;2;21;D;pdb;94
B3FK35;22;94;S;pdb;94
B3FNT1;46;383;S;pdb;413
B3FNT1;384;386;D;pdb;413
B3FQS5;29;36;D;pdb;152
B3FQS5;37;152;S;pdb;152
B3G2E1;2;251;S;pdb;252
B3GA02;2;6;D;pdb;142
B3GA02;7;142;S;pdb;142
B3GGB1;23;446;S;pdb;533
B3GGB1;447;533;D;pdb;533
B3GQD0;45;466;S;pdb;659
B3GVK1;1;19;D;pdb;509
B3GVK1;20;79;S;pdb;509
B3GVK1;80;90;D;pdb;509
B3GVK1;91;386;S;pdb;509
B3GVK1;387;509;D;pdb;509
B3GWA1;95;105;D;pdb;562
B3GWA1;106;353;S;pdb;562
B3H5J1;76;88;S;pdb;88
B3IUA8;26;242;S;pdb;1300
B3IUA8;243;245;D;pdb;1300
B3IUB3;23;25;D;pdb;213
B3IUB3;26;213;S;pdb;213
B3IVI6;1;11;D;pdb;560
B3IVI6;12;418;S;pdb;560
B3IVI6;419;427;D;pdb;560
B3IVI6;428;560;S;pdb;560
B3IXK1;24;24;D;pdb;198
B3IXK1;25;92;S;pdb;198
B3IXK1;93;110;D;pdb;198
B3IXK1;111;186;S;pdb;198
B3IXK1;187;198;D;pdb;198
B3JI28;43;132;S;pdb;608
B3JI28;133;133;D;pdb;608
B3LEP7;64;652;S;pdb;1164
B3LGC5;71;78;D;pdb;1301
B3LGC5;79;547;S;pdb;1301
B3LGC5;548;550;D;pdb;1301
B3LI22;2;207;S;pdb;252
B3LI22;208;252;D;pdb;252
B3LN26;331;337;D;pdb;425
B3LN26;338;351;S;pdb;425
B3LN26;352;360;D;pdb;425
B3LN26;361;371;S;pdb;425
B3LN26;372;405;D;pdb;425
B3LNW5;8;119;S;pdb;226
B3LNW5;120;143;D;pdb;226
B3LNW5;144;169;S;pdb;226
B3LQW9;6;245;S;pdb;246
B3LQW9;246;246;D;pdb;246
B3LRE1;72;259;S;pdb;362
B3LRE1;262;362;S;pdb;362
B3PBD9;1;44;D;pdb;988
B3PBD9;45;988;S;pdb;988
B3PBE0;36;575;S;pdb;575
B3PC73;25;732;S;pdb;732
B3PD52;96;468;S;pdb;468
B3PD60;28;327;S;pdb;334
B3PD60;328;334;D;pdb;334
B3PDB1;1;161;S;pdb;402
B3PDB1;162;166;D;pdb;402
B3PDB1;167;402;S;pdb;402
B3PDE5;1;25;D;pdb;360
B3PDE5;26;99;S;pdb;360
B3PDE5;100;106;D;pdb;360
B3PDE5;107;360;S;pdb;360
B3PEE6;1;34;D;pdb;816
B3PEE6;35;138;S;pdb;816
B3PEE6;139;140;D;pdb;816
B3PEE6;141;816;S;pdb;816
B3PFT7;44;46;D;pdb;467
B3PFT7;47;165;S;pdb;467
B3PGI1;1;52;D;pdb;419
B3PGI1;53;419;S;pdb;419
B3PIB0;21;25;D;pdb;358
B3PIB0;26;358;S;pdb;358
B3PJ79;37;216;S;pdb;397
B3PKK9;34;765;S;pdb;1017
B3Q7C0;1;634;S;pdb;731
B3QER1;20;162;S;pdb;165
B3QER1;163;165;D;pdb;165
B3R1C1;3394;3394;D;pdb;3469
B3R1C1;3395;3469;S;pdb;3469
B3R1C2;1;1;D;pdb;116
B3R1C2;2;116;S;pdb;116
B3R6T4;1;246;S;pdb;246
B3RHV0;2;19;D;pdb;255
B3RHV0;20;235;S;pdb;255
B3RHV0;236;255;D;pdb;255
B3RXX2;408;410;D;pdb;479
B3RXX2;411;428;S;pdb;479
B3S3X5;1;12;D;pdb;836
B3S3X5;13;348;S;pdb;836
B3S7S5;1;7;D;pdb;525
B3S7S5;8;130;S;pdb;525
B3S7S5;131;140;D;pdb;525
B3STU4;369;374;D;pdb;792
B3STU4;375;563;S;pdb;792
B3STU4;564;578;D;pdb;792
B3STU4;579;655;S;pdb;792
B3STU4;656;677;D;pdb;792
B3STU4;678;771;S;pdb;792
B3STU4;772;792;D;pdb;792
B3TKQ3;1966;1972;S;pdb;3011
B3TKQ3;2414;2420;S;pdb;3011
B3TLD6;41;663;S;pdb;1112
B3TMQ9;1;8;D;pdb;414
B3TMQ9;9;414;S;pdb;414
B3TMR1;1;8;D;pdb;437
B3TMR1;9;415;S;pdb;437
B3TMR1;416;437;D;pdb;437
B3TMR8;1;7;D;pdb;332
B3TMR8;8;332;S;pdb;332
B3TZF1;701;908;S;pdb;908
B3U4H7;27;264;S;pdb;264
B3UES2;29;29;D;pdb;860
B3UES2;30;137;S;pdb;860
B3UES2;138;153;D;pdb;860
B3UES2;154;187;S;pdb;860
B3UES2;188;195;D;pdb;860
B3UES2;196;405;S;pdb;860
B3UES2;406;413;D;pdb;860
B3UES2;414;509;S;pdb;860
B3UES2;510;511;D;pdb;860
B3UEZ6;516;523;D;pdb;860
B3UEZ6;524;558;S;pdb;860
B3UEZ6;559;567;D;pdb;860
B3UEZ6;568;668;S;pdb;860
B3UWV7;24;41;D;pdb;266
B3UWV7;42;209;S;pdb;266
B3UWV7;210;224;D;pdb;266
B3V224;13;13;D;pdb;142
B3V224;24;142;S;pdb;142
B3VBK9;1;35;D;pdb;228
B3VBK9;36;224;S;pdb;228
B3VBK9;225;228;D;pdb;228
B3VGI6;1;54;S;pdb;56
B3VGI6;55;56;D;pdb;56
B3VH91;1;128;S;pdb;132
B3VH91;129;132;D;pdb;132
B3VHM9;1;583;S;pdb;583
B3VMP4;110;117;D;pdb;280
B3VMP4;118;280;S;pdb;280
B3VNK2;1;1;D;pdb;161
B3VNK2;2;161;S;pdb;161
B3VNK3;1;161;S;pdb;161
B3VQJ7;32;68;D;pdb;383
B3VQJ7;69;382;S;pdb;383
B3VQJ7;383;383;D;pdb;383
B3VQP5;1749;2209;S;pdb;2209
B3XNW8;2;203;S;pdb;264
B3XNW8;204;211;D;pdb;264
B3Y002;27;206;S;pdb;206
B3Y018;1;469;S;pdb;469
B3Y653;27;435;S;pdb;1049
B3Y653;436;458;D;pdb;1049
B3Y653;459;478;S;pdb;1049
B3Y653;479;489;D;pdb;1049
B3Y653;490;835;S;pdb;1049
B3Y653;836;839;D;pdb;1049
B3Y8K5;1;221;S;pdb;222
B3Y8K5;222;222;D;pdb;222
B3Y8K6;1;221;S;pdb;222
B3Y8K6;222;222;D;pdb;222
B3Y963;1;16;D;pdb;792
B3Y963;17;116;S;pdb;792
B3Y963;117;123;D;pdb;792
B3Y963;124;777;S;pdb;792
B3Y963;778;792;D;pdb;792
B4E589;1;1;D;pdb;228
B4E589;2;226;S;pdb;228
B4E589;227;228;D;pdb;228
B4E5F5;1;1;D;pdb;292
B4E5F5;2;31;S;pdb;292
B4E5F5;32;41;D;pdb;292
B4E5F5;42;292;S;pdb;292
B4E5P7;1;3;D;pdb;253
B4E5P7;4;197;S;pdb;253
B4E5P7;198;210;D;pdb;253
B4E5P7;211;253;S;pdb;253
B4E5S2;1;7;D;pdb;215
B4E5S2;8;215;S;pdb;215
B4E5V4;1;167;S;pdb;167
B4E5Y6;1;168;S;pdb;168
B4E5Z6;1;108;S;pdb;108
B4E6Q3;1;203;S;pdb;203
B4E6Z1;1;248;S;pdb;248
B4E730;1;246;S;pdb;246
B4E794;28;29;D;pdb;302
B4E794;30;302;S;pdb;302
B4E7B5;2;3;D;pdb;432
B4E7B5;4;431;S;pdb;432
B4E7B5;432;432;D;pdb;432
B4E7W8;1;3;D;pdb;261
B4E7W8;4;261;S;pdb;261
B4E8B7;1;3;D;pdb;479
B4E8B7;4;479;S;pdb;479
B4E8W7;2;257;S;pdb;257
B4E926;1;2;D;pdb;496
B4E926;3;496;S;pdb;496
B4E9I9;1;2;D;pdb;213
B4E9I9;3;209;S;pdb;213
B4E9I9;210;213;D;pdb;213
B4E9P3;1;1;D;pdb;266
B4E9P3;2;257;S;pdb;266
B4E9P3;258;266;D;pdb;266
B4E9Q5;1;5;D;pdb;308
B4E9Q5;6;156;S;pdb;308
B4E9Q5;157;160;D;pdb;308
B4E9Q5;161;215;S;pdb;308
B4E9Q5;216;223;D;pdb;308
B4E9Q5;224;306;S;pdb;308
B4E9Q5;307;308;D;pdb;308
B4E9U7;1;1;D;pdb;139
B4E9U7;2;139;S;pdb;139
B4EA21;1;5;D;pdb;173
B4EA21;6;173;S;pdb;173
B4EA43;1;342;S;pdb;342
B4EA88;31;271;S;pdb;271
B4EA96;1;276;S;pdb;276
B4EAU4;1;2;D;pdb;247
B4EAU4;3;247;S;pdb;247
B4EAZ8;1;2;D;pdb;258
B4EAZ8;3;191;S;pdb;258
B4EAZ8;192;206;D;pdb;258
B4EAZ8;207;258;S;pdb;258
B4EB17;1;5;D;pdb;383
B4EB17;6;383;S;pdb;383
B4EB35;1;3;D;pdb;316
B4EB35;4;316;S;pdb;316
B4EC22;1;161;S;pdb;161
B4ECX4;1;5;D;pdb;433
B4ECX4;6;433;S;pdb;433
B4ECY9;1;415;S;pdb;415
B4EDA2;1;53;S;pdb;284
B4EDA2;54;66;D;pdb;284
B4EDA2;67;207;S;pdb;284
B4EDA2;208;214;D;pdb;284
B4EDA2;215;283;S;pdb;284
B4EDA2;284;284;D;pdb;284
B4EDY7;1;369;S;pdb;369
B4EEE3;28;36;D;pdb;328
B4EEE3;37;328;S;pdb;328
B4EEF2;1;1;D;pdb;463
B4EEF2;2;463;S;pdb;463
B4EEQ5;1;384;S;pdb;384
B4EEU0;1;8;D;pdb;364
B4EEU0;9;122;S;pdb;364
B4EEU0;123;124;D;pdb;364
B4EEU0;125;364;S;pdb;364
B4EEX4;1;257;S;pdb;257
B4EFL1;1;6;D;pdb;321
B4EFL1;7;88;S;pdb;321
B4EFL1;89;93;D;pdb;321
B4EFL1;94;314;S;pdb;321
B4EFL1;315;321;D;pdb;321
B4EFS9;2;11;D;pdb;496
B4EFS9;12;496;S;pdb;496
B4EFV2;1;3;D;pdb;286
B4EFV2;4;282;S;pdb;286
B4EFV2;283;286;D;pdb;286
B4EG08;1;261;S;pdb;261
B4EGA9;1;80;S;pdb;124
B4EGA9;81;82;D;pdb;124
B4EGA9;83;123;S;pdb;124
B4EGA9;124;124;D;pdb;124
B4EGC8;1;377;S;pdb;377
B4EH14;2;503;S;pdb;503
B4EH86;1;1;D;pdb;272
B4EH86;2;135;S;pdb;272
B4EH86;136;156;D;pdb;272
B4EH86;158;272;S;pdb;272
B4EH87;1;1;D;pdb;129
B4EH87;2;129;S;pdb;129
B4EHA1;1;7;D;pdb;416
B4EHA1;8;416;S;pdb;416
B4EHM0;1;170;S;pdb;237
B4EII9;1;133;S;pdb;184
B4EII9;134;136;D;pdb;184
B4EII9;137;184;S;pdb;184
B4EIN4;1;503;S;pdb;503
B4EJX1;1;488;S;pdb;488
B4EKB3;40;305;S;pdb;305
B4EKB4;1;21;D;pdb;362
B4EKB4;22;134;S;pdb;362
B4EKB4;135;139;D;pdb;362
B4EKB4;140;359;S;pdb;362
B4EKB4;360;362;D;pdb;362
B4EKB5;1;56;S;pdb;273
B4EKB5;57;58;D;pdb;273
B4EKB5;59;167;S;pdb;273
B4EKB5;168;173;D;pdb;273
B4EKB5;174;263;S;pdb;273
B4EKB5;264;266;D;pdb;273
B4EKB5;267;273;S;pdb;273
B4EKM5;1;6;D;pdb;287
B4EKM5;7;278;S;pdb;287
B4EKM5;279;287;D;pdb;287
B4EKU2;1;39;S;pdb;232
B4EKU2;40;46;D;pdb;232
B4EKU2;47;232;S;pdb;232
B4EL08;1;253;S;pdb;253
B4EL89;1;5;D;pdb;440
B4EL89;6;438;S;pdb;440
B4EL89;439;440;D;pdb;440
B4EMD1;1;1;D;pdb;147
B4EMD1;2;138;S;pdb;147
B4EMD1;139;147;D;pdb;147
B4EN46;41;42;D;pdb;314
B4EN46;43;307;S;pdb;314
B4EN46;308;314;D;pdb;314
B4EPK2;1;141;S;pdb;141
B4EPS2;31;142;S;pdb;389
B4EPS2;143;150;D;pdb;389
B4EPS2;151;385;S;pdb;389
B4EPS2;386;388;D;pdb;389
B4ETT2;1;1;D;pdb;316
B4ETT2;2;311;S;pdb;316
B4ETT2;312;316;D;pdb;316
B4EUU9;1;4;D;pdb;133
B4EUU9;5;132;S;pdb;133
B4EUU9;133;133;D;pdb;133
B4EV20;21;265;S;pdb;678
B4EV20;266;275;D;pdb;678
B4EV65;21;95;S;pdb;360
B4EV65;96;98;D;pdb;360
B4EV65;99;217;S;pdb;360
B4EVM3;1;287;S;pdb;287
B4EXV8;1;343;S;pdb;343
B4EY22;1;2;D;pdb;514
B4EY22;3;503;S;pdb;514
B4EY22;504;504;D;pdb;514
B4EYH7;25;40;S;pdb;357
B4EYH7;41;44;D;pdb;357
B4EYH7;45;133;S;pdb;357
B4EYH7;134;136;D;pdb;357
B4EYH7;137;210;S;pdb;357
B4EZY7;1;4;D;pdb;496
B4EZY7;5;399;S;pdb;496
B4EZY7;400;403;D;pdb;496
B4EZY7;404;488;S;pdb;496
B4EZY7;489;496;D;pdb;496
B4F366;85;86;D;pdb;197
B4F366;87;197;S;pdb;197
B4F6I0;27;114;S;pdb;253
B4FK49;1;149;S;pdb;149
B4FUM2;61;73;D;pdb;369
B4FUM2;74;369;S;pdb;369
B4G043;66;70;D;pdb;381
B4G043;71;381;S;pdb;381
B4JUF1;707;795;S;pdb;858
B4JUF1;796;799;D;pdb;858
B4KM86;1;221;S;pdb;221
B4Q3Z0;1;4;D;pdb;962
B4Q3Z0;5;45;S;pdb;962
B4Q3Z0;46;60;D;pdb;962
B4RGA3;1;6;D;pdb;425
B4RGA3;7;173;S;pdb;425
B4RGA3;174;203;D;pdb;425
B4RGA3;204;224;S;pdb;425
B4RGA3;225;248;D;pdb;425
B4RGA3;249;425;S;pdb;425
B4RIY7;1;227;S;pdb;227
B4RJ46;1;139;S;pdb;139
B4RJH7;1;333;S;pdb;521
B4RJH7;334;358;D;pdb;521
B4RJH7;359;456;S;pdb;521
B4RJH7;457;457;D;pdb;521
B4RJH7;458;521;S;pdb;521
B4RKE7;2;41;S;pdb;259
B4RKE7;42;47;D;pdb;259
B4RKE7;48;259;S;pdb;259
B4RKU9;1;659;S;pdb;659
B4RL16;1;222;S;pdb;223
B4RL16;223;223;D;pdb;223
B4RL22;1;108;S;pdb;572
B4RL22;109;110;D;pdb;572
B4RL22;111;293;S;pdb;572
B4RL22;294;296;D;pdb;572
B4RL22;297;572;S;pdb;572
B4RLV9;1;2;D;pdb;227
B4RLV9;3;226;S;pdb;227
B4RLV9;227;227;D;pdb;227
B4RLY3;1;5;D;pdb;259
B4RLY3;6;166;S;pdb;259
B4RLY3;167;174;D;pdb;259
B4RLY3;175;259;S;pdb;259
B4RMG0;1;141;S;pdb;141
B4RPN9;1;144;S;pdb;423
B4RPN9;145;152;D;pdb;423
B4RPN9;153;170;S;pdb;423
B4RPN9;171;179;D;pdb;423
B4RPN9;180;423;S;pdb;423
B4RPP8;24;357;S;pdb;357
B4RQ29;1;1;D;pdb;209
B4RQ29;2;46;S;pdb;209
B4RQ29;47;58;D;pdb;209
B4RQ29;59;201;S;pdb;209
B4RQ29;202;209;D;pdb;209
B4RQJ2;1;138;S;pdb;138
B4SL31;25;397;S;pdb;397
B4UMX2;39;43;D;pdb;1462
B4UMX2;44;76;S;pdb;1462
B4UMX2;77;106;D;pdb;1462
B4UMX2;107;293;S;pdb;1462
B4UMX2;294;305;D;pdb;1462
B4UPH9;346;518;S;pdb;566
B4UPH9;519;519;D;pdb;566
B4V386;1;2;D;pdb;243
B4V386;3;243;S;pdb;243
B4WBL8;1;5;D;pdb;509
B4WBL8;6;45;S;pdb;509
B4WBL8;46;51;D;pdb;509
B4WBL8;52;504;S;pdb;509
B4WBL8;505;509;D;pdb;509
B4XH91;1;208;S;pdb;208
B4XMC6;1;2;D;pdb;405
B4XMC6;3;280;S;pdb;405
B4XMC6;281;282;D;pdb;405
B4XMC6;283;314;S;pdb;405
B4XMC6;315;317;D;pdb;405
B4XMC6;318;379;S;pdb;405
B4XMC6;380;380;D;pdb;405
B4XMC6;381;402;S;pdb;405
B4XMC6;403;405;D;pdb;405
B4XN22;25;28;D;pdb;442
B4XN22;29;234;S;pdb;442
B4XN22;235;237;D;pdb;442
B4XVN1;39;351;S;pdb;464
B4XYA6;1;9;D;pdb;133
B4XYA6;10;133;S;pdb;133
B4XYC8;1;371;S;pdb;371
B4Y380;1;2;D;pdb;334
B4Y380;3;232;S;pdb;334
B4Y380;233;238;D;pdb;334
B4Y380;239;329;S;pdb;334
B4Y380;330;334;D;pdb;334
B4Y381;1;9;D;pdb;170
B4Y381;10;170;S;pdb;170
B4Y891;1;213;D;pdb;733
B4Y891;214;733;S;pdb;733
B4YSU1;1;54;S;pdb;169
B4YSU1;55;57;D;pdb;169
B4YSU1;58;168;S;pdb;169
B4YSU1;169;169;D;pdb;169
B5A7L9;1;330;S;pdb;330
B5ABT1;21;21;D;pdb;240
B5ABT1;22;240;S;pdb;240
B5AJT1;91;99;D;pdb;410
B5AJT1;100;404;S;pdb;410
B5AJT1;405;410;D;pdb;410
B5ANU3;1;1;D;pdb;156
B5ANU3;2;154;S;pdb;156
B5ANU3;155;156;D;pdb;156
B5APQ9;1;394;S;pdb;412
B5APQ9;395;395;D;pdb;412
B5ARZ9;1;131;S;pdb;422
B5ARZ9;132;133;D;pdb;422
B5ARZ9;134;422;S;pdb;422
B5B0D4;17;178;S;pdb;178
B5B0E6;35;64;S;pdb;273
B5B0E6;65;73;D;pdb;273
B5B0E6;74;272;S;pdb;273
B5B0L4;1;411;S;pdb;413
B5BLW5;1;306;S;pdb;306
B5BP20;1;30;D;pdb;527
B5BP20;31;527;S;pdb;527
B5BRC3;1;1;D;pdb;224
B5BRC3;2;61;S;pdb;224
B5BRC3;64;224;S;pdb;224
B5BTR4;225;530;S;pdb;540
B5BTR7;225;530;S;pdb;540
B5BTT5;225;530;S;pdb;540
B5CY74;22;29;D;pdb;402
B5CY74;30;402;S;pdb;402
B5CY86;66;523;S;pdb;523
B5CY96;30;240;S;pdb;728
B5CY96;242;246;D;pdb;728
B5CY96;247;285;S;pdb;728
B5CY96;286;286;D;pdb;728
B5CY96;287;471;S;pdb;728
B5CY96;472;472;D;pdb;728
B5CY96;473;598;S;pdb;728
B5DCA0;1;26;D;pdb;303
B5DCA0;27;296;S;pdb;303
B5DCA0;297;303;D;pdb;303
B5EU32;1;1;D;pdb;105
B5EU32;2;105;S;pdb;105
B5GLB3;1;1;D;pdb;236
B5GLB3;2;234;S;pdb;236
B5GLB3;235;236;D;pdb;236
B5GLC0;29;182;S;pdb;182
B5GMG2;1;3;D;pdb;330
B5GMG2;4;86;S;pdb;330
B5GMG2;87;91;D;pdb;330
B5GMG2;92;161;S;pdb;330
B5GMG2;162;163;D;pdb;330
B5GMG2;164;315;S;pdb;330
B5GMG2;316;316;D;pdb;330
B5GMG2;317;320;S;pdb;330
B5GMG2;321;327;D;pdb;330
B5GMG2;328;330;S;pdb;330
B5HDJ6;1;3;D;pdb;365
B5HDJ6;4;349;S;pdb;365
B5HDJ6;350;365;D;pdb;365
B5HKU0;1;33;D;pdb;240
B5HKU0;34;223;S;pdb;240
B5HKU0;224;225;D;pdb;240
B5HKU0;226;237;S;pdb;240
B5HKU0;238;240;D;pdb;240
B5HSR1;8;41;D;pdb;325
B5HSR1;42;318;S;pdb;325
B5HSR1;319;325;D;pdb;325
B5I4P8;1;245;S;pdb;245
B5KVR9;27;31;D;pdb;266
B5KVR9;32;263;S;pdb;266
B5KVR9;264;266;D;pdb;266
B5L5V5;26;291;S;pdb;293
B5L5V5;292;293;D;pdb;293
B5L6K6;1;9;D;pdb;414
B5L6K6;10;414;S;pdb;414
B5LY47;17;278;S;pdb;278
B5LYJ9;24;132;S;pdb;256
B5LYJ9;140;249;S;pdb;256
B5MDL5;269;277;S;pdb;277
B5MGF8;45;46;D;pdb;584
B5MGF8;47;584;S;pdb;584
B5R541;1;2;D;pdb;419
B5R541;3;419;S;pdb;419
B5SYS5;24;24;D;pdb;261
B5SYS5;25;150;S;pdb;261
B5SYS5;151;154;D;pdb;261
B5SYS5;155;157;S;pdb;261
B5SYS5;158;158;D;pdb;261
B5T007;136;139;D;pdb;254
B5T007;140;253;S;pdb;254
B5T007;254;254;D;pdb;254
B5THG7;1;7;D;pdb;596
B5THG7;8;593;S;pdb;596
B5THG7;594;596;D;pdb;596
B5THI3;1;1;D;pdb;151
B5THI3;2;150;S;pdb;151
B5THI3;151;151;D;pdb;151
B5TV91;1;190;S;pdb;292
B5TV91;191;226;D;pdb;292
B5TV91;227;289;S;pdb;292
B5TV91;290;292;D;pdb;292
B5TYU1;21;117;S;pdb;530
B5TYU1;118;137;D;pdb;530
B5TYU1;138;211;S;pdb;530
B5TYU1;212;259;D;pdb;530
B5TYU1;260;310;S;pdb;530
B5TYU1;311;345;D;pdb;530
B5TYU1;346;521;S;pdb;530
B5TYU1;522;530;D;pdb;530
B5U3A1;1;14;D;pdb;318
B5U3A1;15;288;S;pdb;318
B5U3A1;289;292;D;pdb;318
B5U3A1;293;305;S;pdb;318
B5U3A1;306;318;D;pdb;318
B5U8Q1;3;373;S;pdb;384
B5UAT8;1;221;S;pdb;413
B5UAT8;222;230;D;pdb;413
B5UAT8;231;367;S;pdb;413
B5UAT8;368;375;D;pdb;413
B5UAT8;376;405;S;pdb;413
B5UAT8;406;413;D;pdb;413
B5UBC1;186;264;S;pdb;1143
B5VE90;342;361;D;pdb;425
B5VE90;362;369;S;pdb;425
B5VE90;370;374;D;pdb;425
B5VRP4;1;7;S;pdb;271
B5VRP4;8;14;D;pdb;271
B5VRP4;15;74;S;pdb;271
B5VRP4;75;113;D;pdb;271
B5VRP4;114;266;S;pdb;271
B5VRP4;267;271;D;pdb;271
B5XIP6;1;189;S;pdb;189
B5XTG2;1;8;D;pdb;198
B5XTG2;9;198;S;pdb;198
B5XTS6;1;51;S;pdb;79
B5XTS6;52;72;D;pdb;79
B5XTS6;73;79;S;pdb;79
B5XVG7;1;308;S;pdb;310
B5XVG7;309;310;D;pdb;310
B5XYG3;1;7;D;pdb;316
B5XYG3;8;316;S;pdb;316
B5XZJ6;20;207;S;pdb;207
B5Y097;1;1;D;pdb;390
B5Y097;2;224;S;pdb;390
B5Y097;225;235;D;pdb;390
B5Y097;236;390;S;pdb;390
B5Y388;2;101;S;pdb;101
B5YGD6;1;5;D;pdb;88
B5YGD6;6;88;S;pdb;88
B5Z6F2;1;347;S;pdb;347
B5Z6I2;1;1;D;pdb;351
B5Z6I2;2;179;S;pdb;351
B5Z6I2;180;190;D;pdb;351
B5Z6I2;191;348;S;pdb;351
B5Z6I2;349;351;D;pdb;351
B5Z6J9;1;1;D;pdb;463
B5Z6J9;2;112;S;pdb;463
B5Z6J9;113;132;D;pdb;463
B5Z6J9;133;338;S;pdb;463
B5Z6J9;339;340;D;pdb;463
B5Z6J9;341;400;S;pdb;463
B5Z6J9;401;409;D;pdb;463
B5Z6J9;410;462;S;pdb;463
B5Z6J9;463;463;D;pdb;463
B5Z6U8;1;4;D;pdb;290
B5Z6U8;5;288;S;pdb;290
B5Z6U8;289;290;D;pdb;290
B5Z7B9;1;292;S;pdb;292
B5Z7D7;1;85;S;pdb;402
B5Z7D7;86;92;D;pdb;402
B5Z7D7;93;317;S;pdb;402
B5Z7D7;318;402;D;pdb;402
B5Z7L9;1;48;S;pdb;330
B5Z7L9;49;55;D;pdb;330
B5Z7L9;56;282;S;pdb;330
B5Z7L9;283;285;D;pdb;330
B5Z7L9;286;324;S;pdb;330
B5Z7L9;325;330;D;pdb;330
B5Z7R3;127;272;S;pdb;316
B5Z7R4;1;80;D;pdb;605
B5Z7R4;81;253;S;pdb;605
B5Z7R4;254;258;D;pdb;605
B5Z7R4;259;529;S;pdb;605
B5Z7R4;530;536;D;pdb;605
B5Z7R4;537;564;S;pdb;605
B5Z7R4;565;605;D;pdb;605
B5Z8D8;1;1;D;pdb;212
B5Z8D8;2;211;S;pdb;212
B5Z8D8;212;212;D;pdb;212
B5Z8H1;37;47;D;pdb;641
B5Z8H1;48;62;S;pdb;641
B5Z8H1;63;70;D;pdb;641
B5Z8H1;71;264;S;pdb;641
B5Z8H1;265;275;D;pdb;641
B5Z8H1;276;383;S;pdb;641
B5Z8H1;384;394;D;pdb;641
B5Z8H1;395;451;S;pdb;641
B5Z8H1;452;463;D;pdb;641
B5Z8I0;22;247;S;pdb;247
B5Z8Y5;58;59;D;pdb;148
B5Z8Y5;60;142;S;pdb;148
B5Z8Y5;143;148;D;pdb;148
B5Z9J2;32;333;S;pdb;333
B5Z9V7;1;1;D;pdb;416
B5Z9V7;2;53;S;pdb;416
B5Z9V7;54;66;D;pdb;416
B5Z9V7;67;120;S;pdb;416
B5Z9V7;121;129;D;pdb;416
B5Z9V7;130;252;S;pdb;416
B5Z9V7;253;257;D;pdb;416
B5Z9V7;258;416;S;pdb;416
B5Z9W3;1;40;S;pdb;714
B5Z9W3;41;62;D;pdb;714
B5Z9W3;63;110;S;pdb;714
B5Z9W3;111;158;D;pdb;714
B5Z9W3;159;269;S;pdb;714
B5Z9W3;270;274;D;pdb;714
B5Z9W3;275;707;S;pdb;714
B5Z9W3;708;714;D;pdb;714
B5ZA76;1;1;D;pdb;293
B5ZA76;2;291;S;pdb;293
B5ZA76;292;293;D;pdb;293
B5ZAD9;23;438;S;pdb;438
B5ZZ34;2;4;D;pdb;579
B5ZZ34;5;579;S;pdb;579
B6A876;1;5;D;pdb;542
B6A876;6;520;S;pdb;542
B6A876;521;542;D;pdb;542
B6A879;92;632;S;pdb;633
B6A879;633;633;D;pdb;633
B6A880;1;5;D;pdb;1487
B6A880;6;486;S;pdb;1487
B6A880;487;490;D;pdb;1487
B6A880;491;537;S;pdb;1487
B6A880;538;548;D;pdb;1487
B6A880;549;1484;S;pdb;1487
B6A880;1485;1487;D;pdb;1487
B6A882;1;3;D;pdb;970
B6A882;4;108;S;pdb;970
B6A882;109;109;D;pdb;970
B6A882;110;349;S;pdb;970
B6A882;350;360;D;pdb;970
B6A882;361;544;S;pdb;970
B6A882;545;546;D;pdb;970
B6A882;547;559;S;pdb;970
B6A882;560;562;D;pdb;970
B6A882;563;690;S;pdb;970
B6AA20;254;541;S;pdb;1128
B6CAM1;1;994;S;pdb;994
B6CDL6;5;161;S;pdb;161
B6CHW7;2;152;S;pdb;153
B6CHW7;153;153;D;pdb;153
B6D7J9;1;202;S;pdb;344
B6DMH6;63;221;S;pdb;230
B6DMH6;222;230;D;pdb;230
B6DRA0;133;137;S;pdb;403
B6DRA0;138;138;D;pdb;403
B6DRA0;139;219;S;pdb;403
B6DRA0;220;222;D;pdb;403
B6DRA0;223;308;S;pdb;403
B6DRA0;309;319;D;pdb;403
B6DRA0;320;351;S;pdb;403
B6DZC0;2;2;D;pdb;213
B6DZC0;3;213;S;pdb;213
B6E129;31;104;S;pdb;274
B6E129;105;114;D;pdb;274
B6E129;115;219;S;pdb;274
B6E129;221;274;S;pdb;274
B6EI04;1;297;S;pdb;297
B6ENP9;1;1;D;pdb;194
B6ENP9;2;194;S;pdb;194
B6ETQ5;67;1002;S;pdb;1002
B6F0T7;20;161;S;pdb;161
B6F143;21;258;S;pdb;258
B6H7Q7;22;68;S;pdb;927
B6H7Q7;69;71;D;pdb;927
B6H7Q7;72;927;S;pdb;927
B6HJU2;1;15;D;pdb;288
B6HJU2;16;288;S;pdb;288
B6I985;1;266;S;pdb;266
B6JLE2;1;76;S;pdb;78
B6JLE2;77;78;D;pdb;78
B6JPK4;30;36;D;pdb;561
B6JPK4;37;201;S;pdb;561
B6JPK4;202;208;D;pdb;561
B6JV96;1;29;D;pdb;103
B6JV96;30;42;S;pdb;103
B6JV96;43;103;D;pdb;103
B6K598;1;13;D;pdb;427
B6K598;14;61;S;pdb;427
B6K598;62;64;D;pdb;427
B6K598;65;95;S;pdb;427
B6K598;96;116;D;pdb;427
B6K598;117;416;S;pdb;427
B6K598;417;427;D;pdb;427
B6K9M7;97;477;S;pdb;651
B6K9M7;478;480;D;pdb;651
B6KAM0;64;67;D;pdb;569
B6KAM0;68;421;S;pdb;569
B6KAM0;422;424;D;pdb;569
B6KAM0;425;479;S;pdb;569
B6KAM0;480;519;D;pdb;569
B6KAS6;148;242;S;pdb;256
B6KAS6;243;243;D;pdb;256
B6KBH9;12;19;D;pdb;320
B6KBH9;20;180;S;pdb;320
B6KBH9;181;187;D;pdb;320
B6KBH9;188;318;S;pdb;320
B6KDY1;16;27;S;pdb;399
B6KJB6;440;455;S;pdb;542
B6KLP1;999;1028;S;pdb;1167
B6KLP1;1029;1034;D;pdb;1167
B6KP12;92;134;D;pdb;548
B6KP12;135;150;S;pdb;548
B6KP12;151;157;D;pdb;548
B6KP12;158;166;S;pdb;548
B6KP12;167;168;D;pdb;548
B6KP12;169;307;S;pdb;548
B6KP12;308;334;D;pdb;548
B6KP12;335;386;S;pdb;548
B6KP12;387;406;D;pdb;548
B6KP12;407;540;S;pdb;548
B6KP12;541;548;D;pdb;548
B6KQU6;1292;1292;D;pdb;1490
B6KQU6;1293;1324;S;pdb;1490
B6KTZ0;255;269;S;pdb;860
B6KTZ0;270;272;D;pdb;860
B6KTZ0;273;380;S;pdb;860
B6KTZ0;381;387;D;pdb;860
B6KTZ0;388;476;S;pdb;860
B6KTZ0;477;481;D;pdb;860
B6KTZ0;482;611;S;pdb;860
B6KTZ0;612;622;D;pdb;860
B6KTZ0;623;689;S;pdb;860
B6KTZ0;690;693;D;pdb;860
B6KTZ0;694;728;S;pdb;860
B6KTZ0;729;739;D;pdb;860
B6KTZ0;740;787;S;pdb;860
B6KTZ0;788;797;D;pdb;860
B6KTZ0;798;808;S;pdb;860
B6KTZ0;809;809;D;pdb;860
B6KV60;1297;1332;S;pdb;1479
B6KV60;1333;1333;D;pdb;1479
B6R2Z6;1;1;D;pdb;386
B6R2Z6;2;23;S;pdb;386
B6R2Z6;24;27;D;pdb;386
B6R2Z6;28;149;S;pdb;386
B6R2Z6;150;150;D;pdb;386
B6R2Z6;151;386;S;pdb;386
B6R2Z8;2;374;S;pdb;374
B6RCQ2;48;164;S;pdb;207
B6RGK2;64;225;S;pdb;772
B6SBV8;1;179;S;pdb;270
B6SBV8;186;270;S;pdb;270
B6SCH3;4;19;S;pdb;347
B6SCH3;20;42;D;pdb;347
B6SCH3;43;133;S;pdb;347
B6SCH3;134;159;D;pdb;347
B6SCH3;160;176;S;pdb;347
B6SCH3;177;177;D;pdb;347
B6SCH3;178;238;S;pdb;347
B6SCH3;239;244;D;pdb;347
B6SCH3;245;292;S;pdb;347
B6SCH3;293;302;D;pdb;347
B6SCH3;303;324;S;pdb;347
B6SCH3;332;347;S;pdb;347
B6SEG4;2;6;D;pdb;227
B6SEG4;7;225;S;pdb;227
B6SEG4;226;227;D;pdb;227
B6SEG5;2;4;D;pdb;306
B6SEG5;5;306;S;pdb;306
B6T1C9;1;17;D;pdb;255
B6T1C9;18;249;S;pdb;255
B6T1C9;250;255;D;pdb;255
B6T563;2;315;S;pdb;315
B6TPH0;26;33;D;pdb;315
B6TPH0;34;315;S;pdb;315
B6V7E4;1;1;D;pdb;460
B6V7E4;2;460;S;pdb;460
B6VDJ7;50;65;D;pdb;85
B6VDJ7;66;78;S;pdb;85
B6VDJ7;79;85;D;pdb;85
B6VGX5;1;5;D;pdb;2473
B6VGX5;6;180;S;pdb;2473
B6VTD5;23;28;D;pdb;361
B6VTD5;29;361;S;pdb;361
B6WQE2;24;28;D;pdb;269
B6WQE2;29;268;S;pdb;269
B6WQE2;269;269;D;pdb;269
B6WRT5;29;30;D;pdb;211
B6WRT5;31;211;S;pdb;211
B6WUJ7;24;43;D;pdb;138
B6WUJ7;44;138;S;pdb;138
B6WX57;22;24;D;pdb;169
B6WX57;25;169;S;pdb;169
B6YT87;1;398;S;pdb;399
B6YT87;399;399;D;pdb;399
B6YTB8;1;76;S;pdb;85
B6YTB8;77;85;D;pdb;85
B6YTD6;1;214;S;pdb;214
B6YTD8;1;268;S;pdb;268
B6YTT4;1;356;S;pdb;359
B6YTT4;357;359;D;pdb;359
B6YTZ3;1;2;D;pdb;110
B6YTZ3;3;106;S;pdb;110
B6YTZ3;107;110;D;pdb;110
B6YU74;1;17;D;pdb;635
B6YU74;18;130;S;pdb;635
B6YU74;131;177;D;pdb;635
B6YU74;178;216;S;pdb;635
B6YU74;217;218;D;pdb;635
B6YU74;219;635;S;pdb;635
B6YW62;1;3;D;pdb;265
B6YW62;4;264;S;pdb;265
B6YW62;265;265;D;pdb;265
B6YWB8;1;61;S;pdb;777
B6YWB8;62;66;D;pdb;777
B6YWB8;67;110;S;pdb;777
B6YWB8;111;111;D;pdb;777
B6YWB8;112;220;S;pdb;777
B6YWB8;221;226;D;pdb;777
B6YWB8;227;369;S;pdb;777
B6YWB8;370;414;D;pdb;777
B6YWB8;415;777;S;pdb;777
B6YXG0;1;166;S;pdb;166
B6YXQ1;1;1;D;pdb;261
B6YXQ1;2;261;S;pdb;261
B6ZHE7;56;57;D;pdb;179
B6ZHE7;58;168;S;pdb;179
B6ZHE7;169;179;D;pdb;179
B6ZK72;1;280;S;pdb;282
B6ZK72;281;282;D;pdb;282
B7A5T1;1;381;S;pdb;381
B7A854;1;150;S;pdb;360
B7A854;151;155;D;pdb;360
B7BGD3;6;227;S;pdb;247
B7DSY7;3;379;S;pdb;379
B7FGU6;1;1;D;pdb;153
B7FGU6;2;149;S;pdb;153
B7FGU6;150;153;D;pdb;153
B7FR29;5;141;S;pdb;267
B7FR29;142;163;D;pdb;267
B7FR29;164;262;S;pdb;267
B7FR29;263;267;D;pdb;267
B7G9J2;1;103;S;pdb;103
B7GAW6;1;3;D;pdb;299
B7GAW6;4;79;S;pdb;299
B7GAW6;80;101;D;pdb;299
B7GAW6;102;299;S;pdb;299
B7GMZ0;32;421;S;pdb;421
B7GN78;1;2;D;pdb;359
B7GN78;3;358;S;pdb;359
B7GN78;359;359;D;pdb;359
B7GNK7;1;2;D;pdb;148
B7GNK7;3;145;S;pdb;148
B7GNK7;146;148;D;pdb;148
B7GNN8;1;6;D;pdb;478
B7GNN8;7;241;S;pdb;478
B7GNN8;242;252;D;pdb;478
B7GNN8;253;478;S;pdb;478
B7GNP9;15;35;D;pdb;531
B7GNP9;36;531;S;pdb;531
B7GNQ3;1;31;D;pdb;534
B7GNQ3;32;534;S;pdb;534
B7GV74;19;201;S;pdb;482
B7GV74;202;207;D;pdb;482
B7GV74;208;328;S;pdb;482
B7GV74;329;482;D;pdb;482
B7GY71;1;280;S;pdb;281
B7H1U5;1;1;D;pdb;398
B7H1U5;2;208;S;pdb;398
B7H1U5;209;213;D;pdb;398
B7H1U5;214;398;S;pdb;398
B7H226;5;211;S;pdb;285
B7H226;212;217;D;pdb;285
B7H226;218;285;S;pdb;285
B7IE18;1;3;D;pdb;475
B7IE18;4;470;S;pdb;475
B7IE18;471;475;D;pdb;475
B7IR02;42;48;S;pdb;48
B7J6R7;1;1;D;pdb;100
B7J6R7;2;43;S;pdb;100
B7J6R7;44;53;D;pdb;100
B7J6R7;54;100;S;pdb;100
B7J8Z8;1;158;S;pdb;161
B7J8Z8;159;161;D;pdb;161
B7JA91;1;10;D;pdb;155
B7JA91;11;155;S;pdb;155
B7JBP8;1;427;S;pdb;434
B7JBP8;428;434;D;pdb;434
B7JX99;1;569;S;pdb;569
B7K2Q5;1;668;S;pdb;668
B7KDN5;32;139;S;pdb;139
B7LA29;1;1;D;pdb;176
B7LA29;2;175;S;pdb;176
B7LA29;176;176;D;pdb;176
B7LE66;1;2;D;pdb;105
B7LE66;3;29;S;pdb;105
B7LE66;30;47;D;pdb;105
B7LE66;48;97;S;pdb;105
B7LE66;98;105;D;pdb;105
B7LFW8;15;590;S;pdb;901
B7LG64;316;445;S;pdb;445
B7LGE4;38;45;D;pdb;372
B7LGE4;46;313;S;pdb;372
B7LGE4;314;330;D;pdb;372
B7LGT4;121;231;S;pdb;231
B7LI20;1;126;S;pdb;126
B7LRA7;1;26;D;pdb;325
B7LRA7;27;67;S;pdb;325
B7LRA7;68;69;D;pdb;325
B7LRA7;70;324;S;pdb;325
B7LRA7;325;325;D;pdb;325
B7M7I1;1;292;S;pdb;292
B7MAI2;1;1;D;pdb;968
B7MAI2;2;968;S;pdb;968
B7MAM4;2;247;S;pdb;247
B7MCT6;1;1;D;pdb;103
B7MCT6;2;58;S;pdb;103
B7MCT6;59;62;D;pdb;103
B7MCT6;63;101;S;pdb;103
B7MCT6;102;103;D;pdb;103
B7MD74;1;3;D;pdb;139
B7MD74;4;137;S;pdb;139
B7MD74;138;139;D;pdb;139
B7MFL0;1;1;D;pdb;91
B7MFL0;2;80;S;pdb;91
B7MFL0;81;91;D;pdb;91
B7MH73;1;274;S;pdb;274
B7MHF0;1;26;S;pdb;607
B7MHF0;27;49;D;pdb;607
B7MHF0;50;62;S;pdb;607
B7MHF0;63;65;D;pdb;607
B7MHF0;66;169;S;pdb;607
B7MHF0;170;172;D;pdb;607
B7MHF0;173;277;S;pdb;607
B7MHF0;278;280;D;pdb;607
B7MHF0;281;539;S;pdb;607
B7MHF0;540;553;D;pdb;607
B7MHF0;554;601;S;pdb;607
B7MHF0;602;607;D;pdb;607
B7MIX3;1;1;D;pdb;1342
B7MIX3;2;996;S;pdb;1342
B7MIX3;997;1003;D;pdb;1342
B7MIX3;1004;1341;S;pdb;1342
B7MIX3;1342;1342;D;pdb;1342
B7MIY4;1;210;S;pdb;223
B7MIY4;211;214;D;pdb;223
B7MJ81;2;3;D;pdb;78
B7MJ81;4;75;S;pdb;78
B7MJ81;76;78;D;pdb;78
B7MKB3;1;93;D;pdb;360
B7MKB3;94;359;S;pdb;360
B7MKB3;360;360;D;pdb;360
B7MKM2;64;87;S;pdb;103
B7MKV8;1;119;S;pdb;119
B7MKV9;2;131;S;pdb;131
B7MKX6;1;4;D;pdb;102
B7MKX6;5;69;S;pdb;102
B7MKX6;70;102;D;pdb;102
B7MLH6;1;159;S;pdb;176
B7MLH6;160;176;D;pdb;176
B7MLQ3;2;311;S;pdb;311
B7NWR4;12;331;S;pdb;555
B7NWR4;332;334;D;pdb;555
B7NWR4;341;510;S;pdb;555
B7NWR4;511;516;D;pdb;555
B7NY59;14;323;S;pdb;548
B7NY59;324;327;D;pdb;548
B7NYS1;332;507;S;pdb;552
B7NYS1;508;509;D;pdb;552
B7NZB1;16;21;D;pdb;155
B7NZB1;22;152;S;pdb;155
B7NZB1;153;155;D;pdb;155
B7NZS8;1;6;D;pdb;194
B7NZS8;7;188;S;pdb;194
B7NZS8;189;194;D;pdb;194
B7PKZ1;19;132;S;pdb;132
B7QK46;28;353;S;pdb;353
B7SBL4;2;147;S;pdb;147
B7SCI5;108;110;D;pdb;132
B7SCI5;111;132;S;pdb;132
B7SNP8;21;377;S;pdb;377
B7T0U6;1;1;D;pdb;183
B7T0U6;2;183;S;pdb;183
B7T1D7;1;224;S;pdb;285
B7T1D7;225;230;D;pdb;285
B7T1D7;231;285;S;pdb;285
B7T1D9;1;101;S;pdb;275
B7T1D9;102;108;D;pdb;275
B7T1D9;109;127;S;pdb;275
B7T1D9;128;132;D;pdb;275
B7T1D9;133;214;S;pdb;275
B7T1D9;215;240;D;pdb;275
B7T1D9;241;275;S;pdb;275
B7T1P0;2;11;D;pdb;2459
B7T1P0;12;716;S;pdb;2459
B7T1P0;717;787;D;pdb;2459
B7TVP1;1;2;D;pdb;588
B7TVP1;3;221;S;pdb;588
B7TVP1;222;232;D;pdb;588
B7TVP1;233;505;S;pdb;588
B7TVP1;506;512;D;pdb;588
B7TVP1;513;587;S;pdb;588
B7TVP1;588;588;D;pdb;588
B7TYB2;1;2;D;pdb;176
B7TYB2;3;176;S;pdb;176
B7UCZ2;22;422;S;pdb;422
B7UCZ3;1;4;D;pdb;265
B7UCZ3;5;35;S;pdb;265
B7UCZ3;36;60;D;pdb;265
B7UCZ5;17;426;S;pdb;511
B7UM99;32;34;D;pdb;550
B7UM99;35;53;S;pdb;550
B7UM99;54;64;D;pdb;550
B7UM99;65;75;S;pdb;550
B7UM99;76;80;D;pdb;550
B7UM99;470;481;S;pdb;550
B7UMA6;103;446;S;pdb;446
B7UMC8;44;158;S;pdb;398
B7UMC8;159;160;D;pdb;398
B7UMC8;161;316;S;pdb;398
B7UMC8;317;320;D;pdb;398
B7UMC8;321;395;S;pdb;398
B7UMC8;396;398;D;pdb;398
B7UN63;22;248;S;pdb;248
B7UTD4;1;2;D;pdb;402
B7UTD4;3;164;S;pdb;402
B7UTD4;165;165;D;pdb;402
B7UV40;1;49;S;pdb;363
B7UV40;50;62;D;pdb;363
B7UV40;63;88;S;pdb;363
B7UV40;89;128;D;pdb;363
B7UV40;129;253;S;pdb;363
B7UV40;254;268;D;pdb;363
B7UV40;269;294;S;pdb;363
B7UV40;295;325;D;pdb;363
B7UV40;326;349;S;pdb;363
B7UV40;350;363;D;pdb;363
B7V2S6;1;158;S;pdb;159
B7V2S6;159;159;D;pdb;159
B7VFI6;2;16;D;pdb;221
B7VFI6;17;221;S;pdb;221
B7X8M2;24;270;S;pdb;547
B7X8M2;287;547;S;pdb;547
B7X9Z0;93;94;D;pdb;454
B7X9Z0;95;454;S;pdb;454
B7X9Z2;20;30;D;pdb;403
B7X9Z2;31;403;S;pdb;403
B7XC04;19;131;S;pdb;604
B7XCV4;89;94;D;pdb;252
B7XCV4;95;252;S;pdb;252
B7XH69;152;152;D;pdb;313
B7XH69;153;313;S;pdb;313
B7Z8K6;1;86;S;pdb;153
B7Z8K6;87;109;D;pdb;153
B7ZC96;360;361;D;pdb;1184
B7ZC96;362;590;S;pdb;1184
B7ZC96;591;597;D;pdb;1184
B7ZC96;598;629;S;pdb;1184
B7ZC96;630;702;D;pdb;1184
B7ZC96;703;825;S;pdb;1184
B7ZC96;826;831;D;pdb;1184
B7ZC96;832;852;S;pdb;1184
B7ZC96;853;854;D;pdb;1184
B7ZC96;889;889;D;pdb;1184
B7ZC96;890;964;S;pdb;1184
B7ZC96;965;967;D;pdb;1184
B7ZC96;968;1039;S;pdb;1184
B7ZC96;1040;1043;D;pdb;1184
B7ZC96;1044;1074;S;pdb;1184
B7ZC96;1075;1075;D;pdb;1184
B7ZWN4;7;287;S;pdb;290
B8ALM5;271;285;D;pdb;765
B8ALM5;286;489;S;pdb;765
B8AVF0;25;32;D;pdb;510
B8AVF0;33;510;S;pdb;510
B8CYA8;1;1;D;pdb;451
B8CYA8;2;450;S;pdb;451
B8CYA8;451;451;D;pdb;451
B8CZ51;1;3;D;pdb;496
B8CZ51;4;459;S;pdb;496
B8CZ51;460;496;D;pdb;496
B8CZ52;1;14;D;pdb;320
B8CZ52;15;136;S;pdb;320
B8CZ52;137;138;D;pdb;320
B8CZ52;139;259;S;pdb;320
B8CZ52;260;264;D;pdb;320
B8CZ52;265;299;S;pdb;320
B8CZ52;300;320;D;pdb;320
B8CZ54;25;38;D;pdb;623
B8CZ54;39;623;S;pdb;623
B8CZV1;1;2;D;pdb;315
B8CZV1;3;315;S;pdb;315
B8D484;1;4;D;pdb;369
B8D484;5;128;S;pdb;369
B8D484;129;131;D;pdb;369
B8D484;132;369;S;pdb;369
B8DIL5;1;194;S;pdb;529
B8DIL5;195;198;D;pdb;529
B8DIL5;199;304;S;pdb;529
B8DIL5;305;308;D;pdb;529
B8DIL5;309;529;S;pdb;529
B8DV56;2;62;D;pdb;344
B8DV56;63;132;S;pdb;344
B8DV56;133;134;D;pdb;344
B8DV56;135;344;S;pdb;344
B8E528;1;232;S;pdb;232
B8F653;24;531;S;pdb;531
B8FRW3;1;279;S;pdb;353
B8FRW3;280;285;D;pdb;353
B8FRW3;286;353;S;pdb;353
B8FRX2;1;258;S;pdb;258
B8FSC7;1;110;S;pdb;113
B8FSC7;111;113;D;pdb;113
B8FSW0;1;8;D;pdb;260
B8FSW0;9;258;S;pdb;260
B8FSW0;259;260;D;pdb;260
B8FUJ5;1;102;S;pdb;251
B8FUJ5;103;109;D;pdb;251
B8FUJ5;110;251;S;pdb;251
B8FVL4;53;227;S;pdb;228
B8FVL4;228;228;D;pdb;228
B8FW00;2;267;S;pdb;269
B8FW00;268;269;D;pdb;269
B8FW11;1;8;D;pdb;232
B8FW11;9;232;S;pdb;232
B8FWJ2;343;688;S;pdb;688
B8FX10;37;119;S;pdb;437
B8FYU2;1;2;D;pdb;152
B8FYU2;3;151;S;pdb;152
B8FYU2;152;152;D;pdb;152
B8FZ96;28;32;D;pdb;380
B8FZ96;33;259;S;pdb;380
B8FZ96;260;269;D;pdb;380
B8FZ96;270;378;S;pdb;380
B8FZ96;379;380;D;pdb;380
B8G0E7;1;108;S;pdb;108
B8G1Q4;1;179;S;pdb;181
B8G1Q4;180;181;D;pdb;181
B8GD81;63;338;S;pdb;339
B8GZM2;1;1;D;pdb;454
B8GZM2;2;454;S;pdb;454
B8H4R9;12;89;S;pdb;89
B8H997;31;44;D;pdb;438
B8H997;45;438;S;pdb;438
B8HDZ1;1;1;D;pdb;445
B8HDZ1;2;445;S;pdb;445
B8HNS6;2;182;S;pdb;182
B8HTZ1;1;222;S;pdb;473
B8HTZ1;223;230;D;pdb;473
B8HTZ1;231;473;S;pdb;473
B8I944;1;290;S;pdb;293
B8I944;291;293;D;pdb;293
B8J100;1;28;D;pdb;334
B8J100;29;334;S;pdb;334
B8J364;1;21;D;pdb;173
B8J364;22;166;S;pdb;173
B8J364;167;173;D;pdb;173
B8J3A4;1;159;S;pdb;159
B8J605;1;220;S;pdb;220
B8JK21;36;178;S;pdb;282
B8JK21;179;188;D;pdb;282
B8JK21;189;282;S;pdb;282
B8JK68;117;140;S;pdb;176
B8JK68;141;142;D;pdb;176
B8K244;1;3;D;pdb;241
B8K244;4;241;S;pdb;241
B8LIX8;1;95;S;pdb;189
B8LIX8;96;96;D;pdb;189
B8LIX8;97;135;S;pdb;189
B8MX95;24;593;S;pdb;593
B8N653;1;8;D;pdb;543
B8N653;9;229;S;pdb;543
B8N653;230;239;D;pdb;543
B8N653;240;543;S;pdb;543
B8PWH3;1;182;S;pdb;483
B8PWH3;183;194;D;pdb;483
B8PWH3;195;483;S;pdb;483
B8QGZ7;29;36;D;pdb;318
B8QGZ7;37;318;S;pdb;318
B8R4K0;1;1;D;pdb;461
B8R4K0;2;460;S;pdb;461
B8R4K0;461;461;D;pdb;461
B8X8Z0;1;162;S;pdb;171
B8X8Z0;163;171;D;pdb;171
B8XA40;72;301;S;pdb;303
B8XA40;302;303;D;pdb;303
B8XCM7;641;739;S;pdb;739
B8XCN0;33;194;S;pdb;676
B8XCN0;502;508;D;pdb;676
B8XCN0;509;612;S;pdb;676
B8Y553;1;13;D;pdb;340
B8Y553;14;340;S;pdb;340
B8Y562;1;26;S;pdb;270
B8Y562;27;40;D;pdb;270
B8Y562;41;156;S;pdb;270
B8Y562;157;167;D;pdb;270
B8Y562;168;262;S;pdb;270
B8Y562;263;270;D;pdb;270
B8Y6I0;61;68;D;pdb;786
B8Y6I0;69;763;S;pdb;786
B8Y6I0;764;772;D;pdb;786
B8Y6I0;773;784;S;pdb;786
B8Y6I0;785;786;D;pdb;786
B8YAC7;1;183;S;pdb;183
B8YB53;1;2;D;pdb;880
B8YB53;3;224;S;pdb;880
B8YB53;225;227;D;pdb;880
B8YB53;228;879;S;pdb;880
B8YB53;880;880;D;pdb;880
B8YB54;1;5;D;pdb;395
B8YB54;6;86;S;pdb;395
B8YB54;87;99;D;pdb;395
B8YB54;100;395;S;pdb;395
B8YB55;1;6;D;pdb;1131
B8YB55;7;510;S;pdb;1131
B8YB55;511;515;D;pdb;1131
B8YB55;516;821;S;pdb;1131
B8YB55;822;832;D;pdb;1131
B8YB55;833;1125;S;pdb;1131
B8YB55;1126;1131;D;pdb;1131
B8YB56;1;1;D;pdb;265
B8YB56;2;264;S;pdb;265
B8YB56;265;265;D;pdb;265
B8YB57;1;153;S;pdb;180
B8YB57;154;156;D;pdb;180
B8YB57;157;178;S;pdb;180
B8YB57;179;180;D;pdb;180
B8YB58;1;2;D;pdb;113
B8YB58;3;107;S;pdb;113
B8YB58;108;113;D;pdb;113
B8YB59;1;4;D;pdb;132
B8YB59;5;117;S;pdb;132
B8YB59;118;132;D;pdb;132
B8YB61;1;10;D;pdb;95
B8YB61;11;94;S;pdb;95
B8YB61;95;95;D;pdb;95
B8YB62;1;92;S;pdb;92
B8YB63;1;65;S;pdb;66
B8YB63;66;66;D;pdb;66
B8YB64;1;3;D;pdb;48
B8YB64;4;48;S;pdb;48
B8YB65;1;31;D;pdb;104
B8YB65;32;82;S;pdb;104
B8YB65;83;104;D;pdb;104
B8YLV9;1;181;S;pdb;183
B8YLV9;182;183;D;pdb;183
B8YLW0;1;181;S;pdb;183
B8YLW0;182;183;D;pdb;183
B8ZKS5;228;410;S;pdb;833
B8ZSN3;1;2;D;pdb;731
B8ZSN3;3;222;S;pdb;731
B8ZSN3;223;226;D;pdb;731
B8ZSN3;227;729;S;pdb;731
B8ZSN3;730;731;D;pdb;731
B8ZT86;1;4;D;pdb;247
B8ZT86;5;244;S;pdb;247
B8ZT86;245;247;D;pdb;247
B8ZUN3;1;7;D;pdb;160
B8ZUN3;8;160;S;pdb;160
B8ZXI1;1;291;S;pdb;415
B8ZXI1;292;326;D;pdb;415
B8ZXI1;327;415;S;pdb;415
B8ZY56;1;3;D;pdb;365
B8ZY56;4;364;S;pdb;365
B8ZY56;365;365;D;pdb;365
B8ZYW1;1;3;D;pdb;123
B8ZYW1;4;50;S;pdb;123
B8ZYW1;51;53;D;pdb;123
B8ZYW1;54;123;S;pdb;123
B9A0T7;1;1;D;pdb;141
B9A0T7;2;124;S;pdb;141
B9A0T7;125;141;D;pdb;141
B9A1J6;1;33;D;pdb;702
B9A1J6;34;702;S;pdb;702
B9A5B9;223;233;S;pdb;233
B9A5C1;1;1;D;pdb;207
B9A5C1;2;205;S;pdb;207
B9A5F5;223;233;S;pdb;233
B9A7V6;1;9;D;pdb;98
B9A7V6;10;92;S;pdb;98
B9A7V6;93;98;D;pdb;98
B9DFX7;557;557;D;pdb;883
B9DFX7;558;656;S;pdb;883
B9DFX7;657;668;D;pdb;883
B9DFX7;669;688;S;pdb;883
B9DFX7;689;689;D;pdb;883
B9DL91;2;10;D;pdb;155
B9DL91;11;153;S;pdb;155
B9DL91;154;155;D;pdb;155
B9DUT7;1;289;S;pdb;289
B9GQ64;2;218;S;pdb;218
B9H0V2;1;1;D;pdb;215
B9H0V2;2;187;S;pdb;215
B9H0V2;188;215;D;pdb;215
B9HM14;69;75;D;pdb;304
B9HM14;76;289;S;pdb;304
B9HM14;290;304;D;pdb;304
B9I0G5;1;2;D;pdb;220
B9I0G5;3;220;S;pdb;220
B9J8G8;1;345;S;pdb;345
B9JE48;1;14;D;pdb;518
B9JE48;15;518;S;pdb;518
B9JK80;1;3;D;pdb;345
B9JK80;4;345;S;pdb;345
B9JKX8;33;325;S;pdb;329
B9JKX8;326;329;D;pdb;329
B9JM84;33;431;S;pdb;431
B9JNP7;1;395;S;pdb;395
B9JQP8;1;1;D;pdb;814
B9JQP8;2;268;S;pdb;814
B9JQP8;269;274;D;pdb;814
B9JQP8;275;338;S;pdb;814
B9JQP8;339;340;D;pdb;814
B9JQP8;341;358;S;pdb;814
B9JQP8;359;377;D;pdb;814
B9JQP8;378;814;S;pdb;814
B9JQV3;1;346;S;pdb;347
B9JQV3;347;347;D;pdb;347
B9JRF8;18;21;D;pdb;439
B9JRF8;22;438;S;pdb;439
B9JRF8;439;439;D;pdb;439
B9JYM4;1;5;D;pdb;269
B9JYM4;6;266;S;pdb;269
B9JYM4;267;269;D;pdb;269
B9JYS2;1;2;D;pdb;269
B9JYS2;3;49;S;pdb;269
B9JYS2;50;57;D;pdb;269
B9JYS2;58;233;S;pdb;269
B9JYS2;234;243;D;pdb;269
B9JYS2;244;267;S;pdb;269
B9JYS2;268;269;D;pdb;269
B9K0B2;1;1;D;pdb;313
B9K0B2;24;313;S;pdb;313
B9K0E0;40;41;D;pdb;337
B9K0E0;42;335;S;pdb;337
B9K0E0;336;337;D;pdb;337
B9K0Q5;24;25;D;pdb;346
B9K0Q5;26;346;S;pdb;346
B9K0T2;29;329;S;pdb;329
B9K0V9;1;34;D;pdb;465
B9K0V9;35;144;S;pdb;465
B9K0V9;145;147;D;pdb;465
B9K0V9;148;444;S;pdb;465
B9K0V9;445;449;D;pdb;465
B9K4G4;1;342;S;pdb;342
B9K6W9;1;209;S;pdb;272
B9K6W9;210;222;D;pdb;272
B9K6W9;223;268;S;pdb;272
B9K6W9;269;272;D;pdb;272
B9K7M5;1;444;S;pdb;444
B9K884;9;181;S;pdb;400
B9K884;182;185;D;pdb;400
B9K884;186;253;S;pdb;400
B9K884;254;254;D;pdb;400
B9K884;255;348;S;pdb;400
B9K884;350;400;S;pdb;400
B9KAM3;1;469;S;pdb;469
B9KBK7;37;38;S;pdb;439
B9KBK7;39;41;D;pdb;439
B9KBK7;42;66;S;pdb;439
B9KBK7;67;79;D;pdb;439
B9KBK7;80;433;S;pdb;439
B9KDD4;1;1;D;pdb;712
B9KDD4;2;604;S;pdb;712
B9KDD4;605;607;D;pdb;712
B9KDD4;608;711;S;pdb;712
B9KDD4;712;712;D;pdb;712
B9LLP6;1;309;S;pdb;309
B9MKT4;268;460;S;pdb;460
B9MKT7;38;373;S;pdb;1478
B9MKU7;1122;1130;D;pdb;1759
B9MKU7;1131;1757;S;pdb;1759
B9MKU7;1758;1759;D;pdb;1759
B9MMA5;1;9;D;pdb;337
B9MMA5;10;337;S;pdb;337
B9MWW0;2;213;S;pdb;214
B9MWW0;214;214;D;pdb;214
B9NY46;1;34;S;pdb;391
B9NY46;35;44;D;pdb;391
B9NY46;45;391;S;pdb;391
B9PH47;1;444;S;pdb;444
B9PJE6;10;14;D;pdb;164
B9PJE6;15;25;S;pdb;164
B9PJE6;26;30;D;pdb;164
B9PJE6;31;97;S;pdb;164
B9PJE6;98;107;D;pdb;164
B9PJE6;108;153;S;pdb;164
B9PJE6;154;164;D;pdb;164
B9PKK4;58;176;S;pdb;176
B9PVB4;6;212;S;pdb;286
B9PVB4;213;217;D;pdb;286
B9PVB4;218;280;S;pdb;286
B9PVB4;281;286;D;pdb;286
B9PW35;77;77;D;pdb;433
B9PW35;78;416;S;pdb;433
B9PW35;417;422;D;pdb;433
B9PW60;1;5;D;pdb;330
B9PW60;6;330;S;pdb;330
B9PZH8;72;72;D;pdb;256
B9PZH8;73;256;S;pdb;256
B9Q0K5;289;709;S;pdb;709
B9Q287;1;2;D;pdb;155
B9Q287;3;155;S;pdb;155
B9RU15;146;157;D;pdb;374
B9RU15;158;374;S;pdb;374
B9RWR5;1;2;D;pdb;223
B9RWR5;3;220;S;pdb;223
B9RWR5;221;223;D;pdb;223
B9TU22;31;217;S;pdb;217
B9U139;38;40;D;pdb;455
B9U139;41;218;S;pdb;455
B9U139;219;221;D;pdb;455
B9U139;222;449;S;pdb;455
B9U139;450;455;D;pdb;455
B9U359;1;1;D;pdb;262
B9U359;2;259;S;pdb;262
B9U359;260;262;D;pdb;262
B9UCQ4;285;286;D;pdb;545
B9UCQ4;287;310;S;pdb;545
B9UCQ4;311;333;D;pdb;545
B9UCQ4;334;529;S;pdb;545
B9UCQ4;530;532;D;pdb;545
B9UIZ4;1;126;S;pdb;132
B9UIZ4;127;132;D;pdb;132
B9V0E2;412;420;D;pdb;3035
B9V0E2;421;443;S;pdb;3035
B9V0E2;444;448;D;pdb;3035
B9V0E2;449;452;S;pdb;3035
B9V0E2;453;459;D;pdb;3035
B9V0E2;488;492;D;pdb;3035
B9V0E2;493;570;S;pdb;3035
B9V0E2;604;651;S;pdb;3035
B9V8P5;1;1;D;pdb;472
B9V8P5;2;470;S;pdb;472
B9V8P5;471;472;D;pdb;472
B9V973;1;1;D;pdb;169
B9V973;2;169;S;pdb;169
B9VUU3;1227;1227;D;pdb;2193
B9VUU3;1228;1440;S;pdb;2193
B9VV85;1;15;D;pdb;784
B9VV85;16;37;S;pdb;784
B9VV85;38;91;D;pdb;784
B9VV85;92;783;S;pdb;784
B9VV85;784;784;D;pdb;784
B9VWB2;21;21;D;pdb;272
B9VWB2;22;272;S;pdb;272
B9VX79;1;4;D;pdb;223
B9VX79;5;223;S;pdb;223
B9W4V6;44;44;D;pdb;371
B9W4V6;45;371;S;pdb;371
B9W5G6;1;1;D;pdb;179
B9W5G6;2;179;S;pdb;179
B9WJ66;1;2;D;pdb;513
B9WJ66;3;513;S;pdb;513
B9X0I1;29;549;S;pdb;576
B9ZW32;1;179;S;pdb;179
B9ZZP0;1;3;D;pdb;389
B9ZZP0;4;389;S;pdb;389
B9ZZZ6;1;6;D;pdb;272
B9ZZZ6;7;272;S;pdb;272
C0AZM8;36;59;S;pdb;126
C0AZM8;60;62;D;pdb;126
C0AZM8;63;123;S;pdb;126
C0AZM8;124;126;D;pdb;126
C0H4F3;1;3;D;pdb;152
C0H4F3;4;150;S;pdb;152
C0H4F3;151;152;D;pdb;152
C0H519;103;110;S;pdb;313
C0HJB3;1;428;S;pdb;981
C0HJB3;429;431;D;pdb;981
C0HJB3;432;552;S;pdb;981
C0HJB3;553;569;D;pdb;981
C0HJB3;570;637;S;pdb;981
C0HJB3;638;639;D;pdb;981
C0HJB3;640;801;S;pdb;981
C0HJB3;802;803;D;pdb;981
C0HJB3;804;947;S;pdb;981
C0HJB3;948;963;D;pdb;981
C0HJB3;964;981;S;pdb;981
C0HJT5;1;65;S;pdb;65
C0HJX1;1;241;S;pdb;245
C0HJX1;242;245;D;pdb;245
C0HJY1;1;237;S;pdb;237
C0HK27;1;147;S;pdb;291
C0HK49;1;47;S;pdb;47
C0HK81;1;116;S;pdb;237
C0HK81;117;123;D;pdb;237
C0HK81;124;237;S;pdb;237
C0HKE1;1;14;D;pdb;130
C0HKE1;15;119;S;pdb;130
C0HKE1;120;130;D;pdb;130
C0IR59;93;172;S;pdb;606
C0IR59;173;193;D;pdb;606
C0IR59;194;257;S;pdb;606
C0IR59;258;271;D;pdb;606
C0IR59;272;352;S;pdb;606
C0IR59;353;391;D;pdb;606
C0IR59;392;464;S;pdb;606
C0IR59;465;469;D;pdb;606
C0IR59;470;510;S;pdb;606
C0IR59;511;517;D;pdb;606
C0J8G7;21;392;S;pdb;392
C0JPK1;37;37;D;pdb;422
C0JPK1;38;319;S;pdb;422
C0JRE5;1803;1804;D;pdb;3336
C0JRE5;1805;2092;S;pdb;3336
C0JRE5;2093;2095;D;pdb;3336
C0JRE5;2096;2243;S;pdb;3336
C0JRE5;2244;2244;D;pdb;3336
C0JRY3;2;134;S;pdb;135
C0JRY3;135;135;D;pdb;135
C0JV69;1;38;D;pdb;400
C0JV69;39;370;S;pdb;400
C0JWR6;1;4;D;pdb;170
C0JWR6;5;168;S;pdb;170
C0JWR6;169;170;D;pdb;170
C0KTJ6;1;254;S;pdb;254
C0LEJ4;48;58;D;pdb;211
C0LEJ4;59;211;S;pdb;211
C0LGR3;57;84;S;pdb;1091
C0LGR3;85;91;D;pdb;1091
C0LGR3;92;689;S;pdb;1091
C0LJI8;2;553;S;pdb;559
C0LJI8;554;559;D;pdb;559
C0LMU0;2491;2495;D;pdb;3390
C0LMU0;2496;2752;S;pdb;3390
C0LMU5;2491;2492;D;pdb;3390
C0LMU5;2493;2753;S;pdb;3390
C0LT34;1;76;D;pdb;466
C0LT34;77;466;S;pdb;466
C0LT35;16;19;D;pdb;585
C0LT35;20;355;S;pdb;585
C0LT35;356;362;D;pdb;585
C0LTM6;1;3;D;pdb;344
C0LTM6;4;344;S;pdb;344
C0LTT5;2;66;S;pdb;66
C0LU01;1;1;D;pdb;251
C0LU01;2;249;S;pdb;251
C0LU01;250;251;D;pdb;251
C0LU17;101;439;S;pdb;603
C0LYC6;17;337;S;pdb;567
C0LYC6;338;341;D;pdb;567
C0LYC6;346;354;D;pdb;567
C0LYC6;355;518;S;pdb;567
C0LYC6;519;519;D;pdb;567
C0LZL5;20;264;S;pdb;265
C0LZL5;265;265;D;pdb;265
C0MHL9;154;411;S;pdb;2295
C0MHL9;415;898;S;pdb;2295
C0MNC6;26;97;D;pdb;478
C0MNC6;98;162;S;pdb;478
C0MNC6;163;172;D;pdb;478
C0MNC6;173;441;S;pdb;478
C0MNC6;444;445;D;pdb;478
C0MNC6;446;477;S;pdb;478
C0MNC6;478;478;D;pdb;478
C0P4K9;187;194;S;pdb;514
C0P4K9;195;207;D;pdb;514
C0P4K9;208;379;S;pdb;514
C0P4K9;380;394;D;pdb;514
C0P4K9;395;492;S;pdb;514
C0P9J6;2;5;D;pdb;505
C0P9J6;6;505;S;pdb;505
C0PHD8;1;5;D;pdb;509
C0PHD8;6;503;S;pdb;509
C0PHD8;504;509;D;pdb;509
C0RGW8;100;133;S;pdb;275
C0RGW8;134;140;D;pdb;275
C0RGW8;141;223;S;pdb;275
C0RGW8;224;227;D;pdb;275
C0RGW8;228;275;S;pdb;275
C0RH19;1;5;D;pdb;312
C0RH19;6;307;S;pdb;312
C0RH19;308;312;D;pdb;312
C0RJA8;1;4;D;pdb;254
C0RJA8;5;253;S;pdb;254
C0RJA8;254;254;D;pdb;254
C0RJU5;1;2;D;pdb;269
C0RJU5;3;192;S;pdb;269
C0RJU5;193;219;D;pdb;269
C0RJU5;220;269;S;pdb;269
C0RKH4;2;320;S;pdb;320
C0RKU3;1;265;S;pdb;265
C0RL96;29;31;D;pdb;615
C0RL96;32;614;S;pdb;615
C0RL96;615;615;D;pdb;615
C0SMB0;34;36;D;pdb;207
C0SMB0;37;58;S;pdb;207
C0SPB6;1;83;S;pdb;113
C0SPB6;84;87;D;pdb;113
C0SPB6;88;105;S;pdb;113
C0SPB6;106;113;D;pdb;113
C0SSE7;1;1;D;pdb;595
C0SSE7;2;590;S;pdb;595
C0SSE7;591;595;D;pdb;595
C0STD7;2;133;S;pdb;133
C0STU6;35;351;S;pdb;359
C0STU6;352;359;D;pdb;359
C0STX7;1;4;D;pdb;540
C0STX7;5;535;S;pdb;540
C0STX7;536;540;D;pdb;540
C0STY1;1;1;D;pdb;211
C0STY1;2;211;S;pdb;211
C0SUJ9;1;273;S;pdb;289
C0SUJ9;274;289;D;pdb;289
C0SUK3;1;189;S;pdb;297
C0SUK3;190;214;D;pdb;297
C0SUK3;215;295;S;pdb;297
C0SUK3;296;297;D;pdb;297
C0SVZ6;1;1;D;pdb;389
C0SVZ6;2;389;S;pdb;389
C0VN42;64;68;D;pdb;609
C0VN42;69;96;S;pdb;609
C0VN42;97;185;D;pdb;609
C0VN42;186;236;S;pdb;609
C0VN42;237;245;D;pdb;609
C0VN42;246;602;S;pdb;609
C0VN42;603;609;D;pdb;609
C0W7K4;1;137;S;pdb;247
C0W7K4;138;142;D;pdb;247
C0W7K4;143;247;S;pdb;247
C0WBB5;2;442;S;pdb;442
C0ZGQ4;2841;2847;D;pdb;3732
C0ZGQ4;2848;2906;S;pdb;3732
C0ZGQ4;2907;2909;D;pdb;3732
C0ZGQ4;2910;2954;S;pdb;3732
C0ZGQ4;2955;2959;D;pdb;3732
C0ZGQ4;2960;3066;S;pdb;3732
C0ZGQ4;3067;3073;D;pdb;3732
C0ZGQ4;3074;3103;S;pdb;3732
C0ZGQ4;3104;3110;D;pdb;3732
C0ZGQ4;3111;3138;S;pdb;3732
C0ZGQ4;3139;3160;D;pdb;3732
C0ZGQ5;2301;2317;D;pdb;7146
C0ZGQ5;2318;2761;S;pdb;7146
C0ZGQ5;2762;2770;D;pdb;7146
C0ZGQ5;2771;2933;S;pdb;7146
C0ZGQ5;2934;2950;D;pdb;7146
C0ZGQ6;2207;2213;D;pdb;3950
C0ZGQ6;2214;2500;S;pdb;3950
C0ZGQ6;2501;2540;D;pdb;3950
C0ZGQ7;1922;1929;D;pdb;2737
C0ZGQ7;1930;2143;S;pdb;2737
C0ZGQ7;2144;2158;D;pdb;2737
C0ZGQ7;2159;2222;S;pdb;2737
C0ZGQ7;2223;2240;D;pdb;2737
C1B3E9;1;2;D;pdb;329
C1B3E9;3;329;S;pdb;329
C1CB04;66;412;S;pdb;1005
C1CB04;413;413;D;pdb;1005
C1CIR8;2;324;S;pdb;324
C1CKI0;1;1;D;pdb;652
C1CKI0;2;13;S;pdb;652
C1CKI0;14;35;D;pdb;652
C1CKI0;36;305;S;pdb;652
C1CMI5;1;1;D;pdb;189
C1CMI5;2;168;S;pdb;189
C1CMI5;169;183;D;pdb;189
C1CMI6;1;5;D;pdb;242
C1CMI6;6;75;S;pdb;242
C1CMI6;76;78;D;pdb;242
C1CMI6;79;155;S;pdb;242
C1CMI6;156;160;D;pdb;242
C1CZ84;1;7;D;pdb;281
C1CZ84;8;179;S;pdb;281
C1CZ84;180;188;D;pdb;281
C1CZ84;189;263;S;pdb;281
C1CZ84;264;281;D;pdb;281
C1D318;18;18;D;pdb;294
C1D318;19;294;S;pdb;294
C1D7P6;1;4;D;pdb;203
C1D7P6;5;27;S;pdb;203
C1D7P6;28;32;D;pdb;203
C1D7P6;33;54;S;pdb;203
C1D7P6;55;56;D;pdb;203
C1D7P6;57;203;S;pdb;203
C1DFH7;1;328;S;pdb;338
C1DFH7;329;338;D;pdb;338
C1DH03;1;23;D;pdb;475
C1DH03;24;450;S;pdb;475
C1DH03;451;475;D;pdb;475
C1DH04;1;3;D;pdb;458
C1DH04;4;435;S;pdb;458
C1DH04;436;458;D;pdb;458
C1DHE4;2;163;S;pdb;164
C1DI23;1;11;D;pdb;475
C1DI23;12;475;S;pdb;475
C1DI24;1;113;S;pdb;113
C1DI25;1;1;D;pdb;474
C1DI25;2;462;S;pdb;474
C1DI25;463;474;D;pdb;474
C1DM33;1;5;D;pdb;409
C1DM33;6;409;S;pdb;409
C1DMY1;2;394;S;pdb;394
C1DTU5;27;30;D;pdb;254
C1DTU5;31;254;S;pdb;254
C1EBN1;151;489;S;pdb;489
C1F2K5;1;17;D;pdb;475
C1F2K5;18;475;S;pdb;475
C1FUH4;1;5;D;pdb;750
C1FUH4;6;19;S;pdb;750
C1FUH4;20;25;D;pdb;750
C1FUH4;26;290;S;pdb;750
C1FUH4;291;296;D;pdb;750
C1FUH4;297;678;S;pdb;750
C1FUH4;679;680;D;pdb;750
C1FUH4;681;719;S;pdb;750
C1FUH4;720;723;D;pdb;750
C1FUH4;724;741;S;pdb;750
C1FUH4;742;750;D;pdb;750
C1FUH7;1;181;S;pdb;416
C1FUH7;182;184;D;pdb;416
C1FUH7;185;415;S;pdb;416
C1FUH7;416;416;D;pdb;416
C1I202;1;207;S;pdb;207
C1I208;1;487;S;pdb;487
C1I209;1;15;D;pdb;339
C1I209;16;339;S;pdb;339
C1I210;1;1;D;pdb;164
C1I210;2;164;S;pdb;164
C1IC19;19;21;D;pdb;257
C1IC19;22;257;S;pdb;257
C1IFD2;1;2;D;pdb;102
C1IFD2;3;70;S;pdb;102
C1IFD2;71;72;D;pdb;102
C1ITJ8;19;209;S;pdb;336
C1ITJ8;210;212;D;pdb;336
C1ITJ8;213;290;S;pdb;336
C1ITJ8;291;295;D;pdb;336
C1JI15;31;351;S;pdb;351
C1JZ07;21;27;D;pdb;983
C1JZ07;28;193;S;pdb;983
C1K9J9;87;87;D;pdb;485
C1K9J9;88;229;S;pdb;485
C1K9J9;230;232;D;pdb;485
C1KBQ3;2491;2495;D;pdb;3390
C1KBQ3;2496;2752;S;pdb;3390
C1KG39;444;454;S;pdb;543
C1KH25;214;234;D;pdb;576
C1KH25;235;401;S;pdb;576
C1KH25;402;408;D;pdb;576
C1KH25;409;475;S;pdb;576
C1KHN2;1;180;S;pdb;181
C1KIK8;4;180;S;pdb;181
C1L336;61;72;D;pdb;284
C1L336;73;283;S;pdb;284
C1L336;284;284;D;pdb;284
C1LER5;1;5;D;pdb;253
C1LER5;6;253;S;pdb;253
C2M2E7;195;195;D;pdb;455
C2M2E7;196;455;S;pdb;455
C2M7I7;1;377;S;pdb;436
C2M7I7;378;388;D;pdb;436
C2M7I7;389;436;S;pdb;436
C2M8N3;1;1;D;pdb;312
C2M8N3;2;312;S;pdb;312
C2M8N4;1;394;S;pdb;394
C2R3K4;20;110;S;pdb;114
C2XMK4;8;160;S;pdb;415
C3H476;1;64;S;pdb;122
C3H476;65;76;D;pdb;122
C3H476;77;119;S;pdb;122
C3H476;120;121;D;pdb;122
C3K795;1;4;D;pdb;365
C3K795;5;365;S;pdb;365
C3K802;2;186;S;pdb;186
C3K8K1;25;394;S;pdb;394
C3L5T6;1;189;S;pdb;189
C3LT09;1;92;S;pdb;142
C3LT09;93;111;D;pdb;142
C3LT09;112;142;S;pdb;142
C3LTH7;31;37;D;pdb;271
C3LTH7;38;271;S;pdb;271
C3LUP3;755;756;D;pdb;918
C3LUP3;757;838;S;pdb;918
C3LUP3;839;839;D;pdb;918
C3MQK6;1;437;S;pdb;505
C3MQK6;438;505;D;pdb;505
C3MWA1;1;1;D;pdb;161
C3MWA1;2;161;S;pdb;161
C3PNQ7;1;315;S;pdb;372
C3PNQ7;316;325;D;pdb;372
C3PNQ7;326;372;S;pdb;372
C3PR70;346;518;S;pdb;566
C3PR70;519;519;D;pdb;566
C3SBW0;1;8;D;pdb;356
C3SBW0;9;356;S;pdb;356
C3SF53;2;311;S;pdb;311
C3SF57;1;153;S;pdb;153
C3SFP7;1;19;D;pdb;75
C3SFP7;20;74;S;pdb;75
C3SFP7;75;75;D;pdb;75
C3SFQ7;1;100;S;pdb;131
C3SFQ7;101;131;D;pdb;131
C3SIB2;1;1;D;pdb;121
C3SIB2;2;31;S;pdb;121
C3SIB2;32;121;D;pdb;121
C3SIC7;1;1;D;pdb;142
C3SIC7;2;142;S;pdb;142
C3SLI7;6;141;S;pdb;476
C3SLI7;142;152;D;pdb;476
C3SLI7;153;294;S;pdb;476
C3SLI7;295;311;D;pdb;476
C3SLI7;312;404;S;pdb;476
C3SLI7;405;418;D;pdb;476
C3SLI7;419;473;S;pdb;476
C3SLI7;474;476;D;pdb;476
C3SLL2;1;46;S;pdb;46
C3SLN3;15;217;S;pdb;804
C3SME2;1;1;D;pdb;78
C3SME2;2;78;S;pdb;78
C3SME7;1;3;D;pdb;55
C3SME7;4;53;S;pdb;55
C3SME7;54;55;D;pdb;55
C3SQJ7;1;8;D;pdb;210
C3SQJ7;9;210;S;pdb;210
C3SQR7;1;1;D;pdb;124
C3SQR7;2;124;S;pdb;124
C3SQS2;1;1;D;pdb;156
C3SQS2;2;152;S;pdb;156
C3SQS2;153;156;D;pdb;156
C3SQT7;1;4;D;pdb;103
C3SQT7;5;102;S;pdb;103
C3SQT7;103;103;D;pdb;103
C3SQU2;1;209;S;pdb;209
C3SQV2;1;93;S;pdb;100
C3SQV2;94;100;D;pdb;100
C3SQV7;1;1;D;pdb;273
C3SQV7;2;272;S;pdb;273
C3SQV7;273;273;D;pdb;273
C3SQW2;1;2;D;pdb;92
C3SQW2;3;81;S;pdb;92
C3SQW2;82;92;D;pdb;92
C3SQW7;1;110;S;pdb;110
C3SQX2;1;1;D;pdb;233
C3SQX2;2;207;S;pdb;233
C3SQX2;208;233;D;pdb;233
C3SQX7;1;136;S;pdb;136
C3SQY2;1;63;S;pdb;63
C3SQY7;1;3;D;pdb;84
C3SQY7;4;83;S;pdb;84
C3SQY7;84;84;D;pdb;84
C3SQZ2;1;122;S;pdb;123
C3SQZ2;123;123;D;pdb;123
C3SQZ7;1;1;D;pdb;104
C3SQZ7;2;103;S;pdb;104
C3SQZ7;104;104;D;pdb;104
C3SR02;1;1;D;pdb;179
C3SR02;2;178;S;pdb;179
C3SR02;179;179;D;pdb;179
C3SR07;1;1;D;pdb;101
C3SR07;2;36;S;pdb;101
C3SR07;37;40;D;pdb;101
C3SR07;41;101;S;pdb;101
C3SR12;1;1;D;pdb;130
C3SR12;2;130;S;pdb;130
C3SR17;1;1;D;pdb;177
C3SR17;2;177;S;pdb;177
C3SR22;1;1;D;pdb;117
C3SR22;2;117;S;pdb;117
C3SR27;1;9;D;pdb;167
C3SR27;10;159;S;pdb;167
C3SR27;160;167;D;pdb;167
C3SR32;1;1;D;pdb;59
C3SR32;2;59;S;pdb;59
C3SR37;1;1;D;pdb;144
C3SR37;2;144;S;pdb;144
C3SR47;1;38;S;pdb;38
C3SR52;1;1;D;pdb;118
C3SR52;2;115;S;pdb;118
C3SR52;116;118;D;pdb;118
C3SR57;1;12;D;pdb;129
C3SR57;13;129;S;pdb;129
C3SR62;1;1;D;pdb;206
C3SR62;2;206;S;pdb;206
C3SR72;1;120;S;pdb;127
C3SR72;121;127;D;pdb;127
C3SRX7;1;142;S;pdb;142
C3SRY2;1;3;D;pdb;130
C3SRY2;4;130;S;pdb;130
C3SSG2;1;103;S;pdb;103
C3SSG7;1;6;D;pdb;85
C3SSG7;7;85;S;pdb;85
C3SSQ7;1;1;D;pdb;89
C3SSQ7;2;89;S;pdb;89
C3SSQ8;2;89;S;pdb;89
C3STZ7;1;3;D;pdb;71
C3STZ7;4;54;S;pdb;71
C3STZ7;55;71;D;pdb;71
C3SYP2;1;82;S;pdb;82
C3SYQ7;1;1;D;pdb;115
C3SYQ7;2;115;S;pdb;115
C3T3H7;1;94;S;pdb;94
C3T3U2;1;312;S;pdb;313
C3T3U2;313;313;D;pdb;313
C3T5M2;1;14;D;pdb;247
C3T5M2;15;247;S;pdb;247
C3T7Q2;1;1;D;pdb;65
C3T7Q2;2;65;S;pdb;65
C3T7Q7;1;1;D;pdb;118
C3T7Q7;2;118;S;pdb;118
C3TE02;1;1;D;pdb;57
C3TE02;2;57;S;pdb;57
C3TPM7;2;281;S;pdb;283
C3TPM7;282;283;D;pdb;283
C3TPN2;1;8;D;pdb;241
C3TPN2;9;226;S;pdb;241
C3TPN2;227;241;D;pdb;241
C3TPN7;1;1;D;pdb;264
C3TPN7;2;263;S;pdb;264
C3TPN7;264;264;D;pdb;264
C3TQA2;1;1;D;pdb;474
C3TQA2;2;472;S;pdb;474
C3TQA2;473;474;D;pdb;474
C3TR70;1;159;S;pdb;159
C3TUR9;18;343;S;pdb;567
C3TUR9;344;346;D;pdb;567
C3TUR9;347;518;S;pdb;567
C3U5A3;116;139;S;pdb;2322
C3UVB0;1;389;S;pdb;389
C3UWD1;1;5;D;pdb;495
C3UWD1;6;495;S;pdb;495
C3V2B5;2;161;S;pdb;164
C3VEV9;26;360;S;pdb;360
C3W5S0;1;198;S;pdb;716
C3W5S1;18;518;S;pdb;566
C3W5S1;519;520;D;pdb;566
C3W5S3;82;468;S;pdb;469
C3W5S3;469;469;D;pdb;469
C3W5X2;18;47;D;pdb;566
C3W5X2;48;330;S;pdb;566
C3W5X2;331;341;D;pdb;566
C3W611;1;72;S;pdb;219
C3W611;73;73;D;pdb;219
C3W611;79;203;S;pdb;219
C3W611;204;208;D;pdb;219
C3W6G3;82;469;S;pdb;469
C3W6M3;538;540;D;pdb;759
C3W6M3;541;741;S;pdb;759
C3W947;2;153;S;pdb;153
C3YKQ3;1;1;D;pdb;219
C3YKQ3;2;57;S;pdb;219
C3YKQ3;60;219;S;pdb;219
C3YRA3;3;57;S;pdb;218
C3YRA3;59;218;S;pdb;218
C3YZ59;21;199;S;pdb;265
C3YZ59;200;202;D;pdb;265
C3ZN36;20;199;S;pdb;232
C4B644;1;1;D;pdb;403
C4B644;2;403;S;pdb;403
C4B8B8;22;26;D;pdb;113
C4B8B8;27;113;S;pdb;113
C4B8B9;22;32;D;pdb;113
C4B8B9;33;113;S;pdb;113
C4B8C2;22;113;S;pdb;113
C4IEM5;1;282;S;pdb;282
C4IN73;27;64;S;pdb;430
C4IN73;107;111;D;pdb;430
C4IN73;112;146;S;pdb;430
C4IN73;147;164;D;pdb;430
C4IN73;165;430;S;pdb;430
C4IR59;1;128;S;pdb;164
C4IR59;129;140;D;pdb;164
C4IR59;141;163;S;pdb;164
C4IR59;164;164;D;pdb;164
C4IRH0;1;453;S;pdb;453
C4IX13;1;24;D;pdb;305
C4IX13;25;160;S;pdb;305
C4IX13;161;168;D;pdb;305
C4IX13;169;217;S;pdb;305
C4IX13;218;222;D;pdb;305
C4IX13;223;305;S;pdb;305
C4KKZ9;1;314;S;pdb;314
C4L2G9;1;1;D;pdb;413
C4L2G9;2;412;S;pdb;413
C4L2G9;413;413;D;pdb;413
C4LQ26;1;71;D;pdb;560
C4LQ26;72;126;S;pdb;560
C4LQ26;127;146;D;pdb;560
C4LQ26;147;551;S;pdb;560
C4LQ26;552;560;D;pdb;560
C4LSE7;1;157;S;pdb;157
C4LU64;1;195;S;pdb;256
C4LUB5;4;7;D;pdb;381
C4LUB5;8;381;S;pdb;381
C4LUC7;995;1049;S;pdb;1049
C4LUI8;1;130;S;pdb;543
C4LUI8;131;170;D;pdb;543
C4LUI8;171;542;S;pdb;543
C4LUI8;543;543;D;pdb;543
C4LV00;1;113;S;pdb;113
C4LVZ4;1;279;S;pdb;279
C4LW95;1;1;D;pdb;314
C4LW95;2;314;S;pdb;314
C4LWU6;1;1;D;pdb;619
C4LWU6;2;231;S;pdb;619
C4LWW8;1;10;D;pdb;451
C4LWW8;11;183;S;pdb;451
C4LWW8;184;186;D;pdb;451
C4LWW8;187;451;S;pdb;451
C4LXG4;1;238;S;pdb;238
C4LXL1;1;2;D;pdb;174
C4LXL1;3;66;S;pdb;174
C4LXL1;67;72;D;pdb;174
C4LXL1;73;173;S;pdb;174
C4LXL1;174;174;D;pdb;174
C4LXT9;1;127;S;pdb;127
C4LYI2;1;113;S;pdb;113
C4LYV4;2;138;S;pdb;519
C4LYV4;139;140;D;pdb;519
C4LYV4;141;152;S;pdb;519
C4LYV4;153;156;D;pdb;519
C4LYV4;157;451;S;pdb;519
C4LYV4;452;454;D;pdb;519
C4LYV4;455;517;S;pdb;519
C4LZN0;1;9;D;pdb;544
C4LZN0;10;177;S;pdb;544
C4LZN0;178;208;D;pdb;544
C4LZN0;209;268;S;pdb;544
C4LZN0;269;287;D;pdb;544
C4LZN0;288;544;S;pdb;544
C4M036;1;1;D;pdb;401
C4M036;2;401;S;pdb;401
C4M1C3;1;1;D;pdb;392
C4M1C3;2;392;S;pdb;392
C4M213;1;4;D;pdb;365
C4M213;5;365;S;pdb;365
C4M272;4;104;S;pdb;397
C4M272;105;113;D;pdb;397
C4M272;114;393;S;pdb;397
C4M272;394;397;D;pdb;397
C4M2H5;17;123;S;pdb;123
C4M483;22;220;S;pdb;358
C4M483;221;222;D;pdb;358
C4M483;223;303;S;pdb;358
C4M483;304;313;D;pdb;358
C4M483;314;355;S;pdb;358
C4M483;356;358;D;pdb;358
C4M4M6;1;1;D;pdb;142
C4M4M6;2;130;S;pdb;142
C4M4M6;131;142;D;pdb;142
C4M4T9;1;317;S;pdb;317
C4M4W4;1;11;D;pdb;215
C4M4W4;12;191;S;pdb;215
C4M5C6;1;218;S;pdb;218
C4M5T2;1;148;S;pdb;148
C4M622;69;72;D;pdb;1183
C4M622;73;377;S;pdb;1183
C4M622;378;418;D;pdb;1183
C4M633;1;285;S;pdb;285
C4M760;1;73;S;pdb;77
C4M760;74;77;D;pdb;77
C4M7X2;2;583;S;pdb;769
C4M7X2;584;769;D;pdb;769
C4M7X7;1;300;S;pdb;302
C4M7X7;301;302;D;pdb;302
C4M9R9;1;107;S;pdb;262
C4M9R9;108;109;D;pdb;262
C4M9R9;110;186;S;pdb;262
C4M9R9;187;193;D;pdb;262
C4M9R9;194;254;S;pdb;262
C4M9R9;255;262;D;pdb;262
C4MBE2;8;13;D;pdb;227
C4MBE2;14;170;S;pdb;227
C4MBE2;171;172;D;pdb;227
C4MBE2;173;227;S;pdb;227
C4N147;2;132;S;pdb;132
C4NCB7;2;3;D;pdb;381
C4NCB7;4;381;S;pdb;381
C4NT42;2;105;S;pdb;105
C4P282;17;144;S;pdb;568
C4P282;146;337;S;pdb;568
C4P282;338;346;D;pdb;568
C4P282;347;521;S;pdb;568
C4P582;54;127;S;pdb;127
C4P954;1;4;D;pdb;323
C4P954;5;323;S;pdb;323
C4PK56;143;151;S;pdb;329
C4QH88;1;3;D;pdb;365
C4QH88;4;363;S;pdb;365
C4QH88;364;365;D;pdb;365
C4QWA8;1;26;D;pdb;73
C4QWA8;27;72;S;pdb;73
C4QWA8;73;73;D;pdb;73
C4QZQ7;1;8;D;pdb;1227
C4QZQ7;9;128;S;pdb;1227
C4QZQ7;129;152;D;pdb;1227
C4QZQ7;153;662;S;pdb;1227
C4QZQ7;663;674;D;pdb;1227
C4QZQ7;675;711;S;pdb;1227
C4QZQ7;712;718;D;pdb;1227
C4QZQ7;719;920;S;pdb;1227
C4QZQ7;921;930;D;pdb;1227
C4QZQ7;931;1224;S;pdb;1227
C4QZQ7;1225;1227;D;pdb;1227
C4R009;1;66;S;pdb;72
C4R009;67;72;D;pdb;72
C4R0S8;1;3;D;pdb;350
C4R0S8;4;350;S;pdb;350
C4R1V1;1;70;D;pdb;155
C4R1V1;71;155;S;pdb;155
C4R273;1;1;D;pdb;145
C4R273;2;65;S;pdb;145
C4R273;66;75;D;pdb;145
C4R273;76;145;S;pdb;145
C4R2D7;23;192;S;pdb;839
C4R2D7;193;198;D;pdb;839
C4R2U9;1;2;D;pdb;186
C4R2U9;3;75;S;pdb;186
C4R2U9;76;77;D;pdb;186
C4R2U9;78;129;S;pdb;186
C4R2U9;130;136;D;pdb;186
C4R2U9;137;185;S;pdb;186
C4R2U9;186;186;D;pdb;186
C4R3P8;1;214;S;pdb;214
C4R3Z5;1;114;S;pdb;118
C4R3Z5;115;118;D;pdb;118
C4R4Y0;1;1;D;pdb;1743
C4R4Y0;2;189;S;pdb;1743
C4R4Y0;190;193;D;pdb;1743
C4R4Y0;194;1087;S;pdb;1743
C4R4Y0;1088;1094;D;pdb;1743
C4R4Y0;1095;1178;S;pdb;1743
C4R4Y0;1179;1189;D;pdb;1743
C4R4Y0;1190;1245;S;pdb;1743
C4R4Y0;1246;1256;D;pdb;1743
C4R4Y0;1257;1463;S;pdb;1743
C4R4Y0;1464;1743;D;pdb;1743
C4R7L2;1;1;D;pdb;304
C4R7L2;2;268;S;pdb;304
C4R7L2;269;304;D;pdb;304
C4R9A1;1;171;S;pdb;171
C4RA89;31;313;S;pdb;359
C4RSQ3;63;63;D;pdb;566
C4RSQ3;64;281;S;pdb;566
C4RSQ3;282;286;D;pdb;566
C4RUF0;402;410;S;pdb;566
C4T9I0;25;782;S;pdb;782
C4TPG1;1;177;S;pdb;177
C4XPQ7;41;215;S;pdb;217
C4XPQ7;216;217;D;pdb;217
C4YDZ9;1;1;D;pdb;188
C4YDZ9;2;165;S;pdb;188
C4YDZ9;166;173;D;pdb;188
C4YDZ9;174;188;S;pdb;188
C4YFL7;1;7;D;pdb;745
C4YFL7;8;33;S;pdb;745
C4YFL7;34;35;D;pdb;745
C4YFL7;36;325;S;pdb;745
C4YFL7;326;328;D;pdb;745
C4YFL7;329;745;S;pdb;745
C4YKK8;346;346;S;pdb;694
C4YKK8;352;364;S;pdb;694
C4YKK8;365;377;D;pdb;694
C4YKK8;378;386;S;pdb;694
C4YKK8;387;393;D;pdb;694
C4YKK8;394;553;S;pdb;694
C4YKK8;554;563;D;pdb;694
C4YKK8;564;601;S;pdb;694
C4YKK8;602;610;D;pdb;694
C4YKK8;611;689;S;pdb;694
C4YKK8;690;694;D;pdb;694
C4YM68;171;478;S;pdb;484
C4YM68;479;484;D;pdb;484
C4YMW2;1;339;S;pdb;339
C4Z2B5;24;31;D;pdb;355
C4Z2B5;32;354;S;pdb;355
C4Z2B5;355;355;D;pdb;355
C4Z2H9;1;1;D;pdb;104
C4Z2H9;2;98;S;pdb;104
C4Z2H9;99;104;D;pdb;104
C4Z6Z2;1;152;S;pdb;611
C4Z6Z2;153;156;D;pdb;611
C4Z6Z2;157;220;S;pdb;611
C4Z6Z2;221;229;D;pdb;611
C4Z6Z2;230;610;S;pdb;611
C4Z6Z2;611;611;D;pdb;611
C4Z938;1;367;S;pdb;370
C4Z938;368;370;D;pdb;370
C4ZBG5;30;102;S;pdb;330
C4ZBG5;103;108;D;pdb;330
C4ZBG5;109;330;S;pdb;330
C4ZCC6;1;265;S;pdb;265
C4ZEB7;32;41;D;pdb;401
C4ZEB7;42;68;S;pdb;401
C4ZEB7;69;82;D;pdb;401
C4ZEB7;83;401;S;pdb;401
C4ZEZ9;274;276;D;pdb;496
C4ZEZ9;277;496;S;pdb;496
C5A074;1;2;D;pdb;282
C5A074;3;165;S;pdb;282
C5A074;166;172;D;pdb;282
C5A5N6;1;1;D;pdb;249
C5A5N6;2;247;S;pdb;249
C5A5N6;248;249;D;pdb;249
C5A7Z5;1;1;D;pdb;211
C5A7Z5;2;45;S;pdb;211
C5A7Z5;46;51;D;pdb;211
C5A7Z5;52;116;S;pdb;211
C5A7Z5;117;132;D;pdb;211
C5A7Z5;133;211;S;pdb;211
C5AJX5;1;1;D;pdb;540
C5AJX5;2;70;S;pdb;540
C5AJX5;71;91;D;pdb;540
C5AJX5;92;95;S;pdb;540
C5AJX5;96;100;D;pdb;540
C5AJX5;101;525;S;pdb;540
C5AJX5;526;540;D;pdb;540
C5AP81;1;6;D;pdb;432
C5AP81;7;432;S;pdb;432
C5AP93;1;2;D;pdb;329
C5AP93;3;329;S;pdb;329
C5ATQ9;2;215;S;pdb;215
C5B113;1;1;D;pdb;324
C5B113;2;324;S;pdb;324
C5BJ89;41;41;D;pdb;436
C5BJ89;42;434;S;pdb;436
C5BJ89;435;436;D;pdb;436
C5BY10;1;2;D;pdb;251
C5BY10;3;251;S;pdb;251
C5C3L1;1;49;D;pdb;437
C5C3L1;50;435;S;pdb;437
C5C3L1;436;437;D;pdb;437
C5C3W0;71;408;S;pdb;408
C5C6I1;2;147;S;pdb;147
C5CAR9;1;1;D;pdb;350
C5CAR9;2;350;S;pdb;350
C5CFI0;3;389;S;pdb;391
C5CFI0;390;391;D;pdb;391
C5DB94;1;1;D;pdb;682
C5DB94;2;28;S;pdb;682
C5DB94;29;55;D;pdb;682
C5DB94;56;124;S;pdb;682
C5DB94;125;141;D;pdb;682
C5DB94;142;177;S;pdb;682
C5DB94;178;185;D;pdb;682
C5DB94;186;259;S;pdb;682
C5DB94;260;260;D;pdb;682
C5DB94;325;326;D;pdb;682
C5DB94;327;335;S;pdb;682
C5DB94;336;337;D;pdb;682
C5DB94;392;394;D;pdb;682
C5DB94;395;402;S;pdb;682
C5DB94;403;404;D;pdb;682
C5DF24;1;82;S;pdb;171
C5DF24;83;87;D;pdb;171
C5DFJ6;1;179;S;pdb;413
C5DFJ6;180;184;D;pdb;413
C5DFJ6;185;413;S;pdb;413
C5DGP8;76;278;S;pdb;1292
C5DGP8;279;286;D;pdb;1292
C5DGP8;287;688;S;pdb;1292
C5DGP8;689;691;D;pdb;1292
C5DGP8;692;726;S;pdb;1292
C5DGP8;727;735;D;pdb;1292
C5DGP8;736;751;S;pdb;1292
C5DGP8;752;762;D;pdb;1292
C5DGP8;763;1067;S;pdb;1292
C5DGP8;1068;1071;D;pdb;1292
C5DGP8;1072;1109;S;pdb;1292
C5DN49;1;3;D;pdb;253
C5DN49;4;238;S;pdb;253
C5DN49;239;253;D;pdb;253
C5DNF8;121;124;D;pdb;571
C5DNF8;125;141;S;pdb;571
C5DNF8;142;142;D;pdb;571
C5DRQ1;190;193;D;pdb;454
C5DRQ1;194;357;S;pdb;454
C5DRQ1;358;364;D;pdb;454
C5DRQ1;365;439;S;pdb;454
C5DRQ1;440;444;D;pdb;454
C5DSD6;1;130;S;pdb;243
C5DSD6;131;133;D;pdb;243
C5DU83;1;3;D;pdb;649
C5DU83;4;115;S;pdb;649
C5DWM3;88;225;S;pdb;1080
C5DWM3;226;234;D;pdb;1080
C5DWM3;235;397;S;pdb;1080
C5DWM3;398;407;D;pdb;1080
C5DWM3;408;581;S;pdb;1080
C5DWM3;582;604;D;pdb;1080
C5DWM3;605;753;S;pdb;1080
C5DWM3;754;760;D;pdb;1080
C5DWM3;761;838;S;pdb;1080
C5DWM3;839;848;D;pdb;1080
C5DWM3;849;1022;S;pdb;1080
C5DWM3;1023;1035;D;pdb;1080
C5E1V0;166;255;S;pdb;329
C5E1V0;256;257;D;pdb;329
C5E1V0;258;327;S;pdb;329
C5E1V0;328;329;D;pdb;329
C5EE96;1;19;S;pdb;101
C5EE96;20;31;D;pdb;101
C5EE96;32;64;S;pdb;101
C5EE96;65;69;D;pdb;101
C5EE96;70;101;S;pdb;101
C5G6D7;1;13;D;pdb;1014
C5G6D7;14;557;S;pdb;1014
C5G6D7;558;567;D;pdb;1014
C5G6D7;568;1014;S;pdb;1014
C5H429;1;3;D;pdb;387
C5H429;4;290;S;pdb;387
C5H429;291;291;D;pdb;387
C5H429;292;386;S;pdb;387
C5H429;387;387;D;pdb;387
C5H6X3;25;25;D;pdb;392
C5H6X3;26;330;S;pdb;392
C5HDG5;1;320;S;pdb;320
C5HMM2;16;336;S;pdb;568
C5HUY1;1;18;D;pdb;287
C5HUY1;19;284;S;pdb;287
C5HUY1;285;287;D;pdb;287
C5ILC1;74;86;D;pdb;454
C5ILC1;87;196;S;pdb;454
C5ILC1;197;199;D;pdb;454
C5IXN7;2;48;D;pdb;828
C5IXN7;49;828;S;pdb;828
C5M7K9;2;6;D;pdb;484
C5M7K9;7;214;S;pdb;484
C5M7K9;215;217;D;pdb;484
C5MK56;25;300;S;pdb;362
C5MQE6;18;338;S;pdb;566
C5MQE6;339;353;D;pdb;566
C5MQE6;354;409;S;pdb;566
C5MQE6;410;426;D;pdb;566
C5MQE6;427;518;S;pdb;566
C5MQE6;519;520;D;pdb;566
C5MQT7;2;147;S;pdb;147
C5MV42;18;339;S;pdb;562
C5MV42;340;345;D;pdb;562
C5MV42;346;516;S;pdb;562
C5MV42;517;522;D;pdb;562
C5MVT7;345;518;S;pdb;566
C5P455;47;49;D;pdb;635
C5P455;50;162;S;pdb;635
C5P455;163;168;D;pdb;635
C5P455;169;338;S;pdb;635
C5P455;339;345;D;pdb;635
C5P455;346;427;S;pdb;635
C5P455;428;429;D;pdb;635
C5RAK4;2;231;S;pdb;231
C5RBT0;53;60;D;pdb;337
C5RBT0;61;309;S;pdb;337
C5RBT0;310;313;D;pdb;337
C5RBT0;314;335;S;pdb;337
C5RBT0;336;337;D;pdb;337
C5UY13;2;112;S;pdb;416
C5UY13;113;118;D;pdb;416
C5UY13;119;416;S;pdb;416
C5W716;1;100;S;pdb;100
C5XC49;1;7;D;pdb;362
C5XC49;8;360;S;pdb;362
C5XC49;361;362;D;pdb;362
C5XXB7;1;221;S;pdb;448
C5XXB7;222;232;D;pdb;448
C5XXB7;233;448;S;pdb;448
C5XXT8;1;3;D;pdb;704
C5XXT8;4;188;S;pdb;704
C5XXT8;191;702;S;pdb;704
C5XXT8;703;704;D;pdb;704
C5YH12;4;362;S;pdb;362
C5YLL4;1;30;D;pdb;374
C5YLL4;31;345;S;pdb;374
C5YLL4;346;374;D;pdb;374
C5Z4W3;1;33;D;pdb;261
C5Z4W3;34;261;S;pdb;261
C6A190;1;234;S;pdb;234
C6A2N7;1;365;S;pdb;365
C6A2U9;2;61;S;pdb;560
C6A2U9;62;64;D;pdb;560
C6A2U9;65;71;S;pdb;560
C6A2U9;72;112;D;pdb;560
C6A2U9;113;560;S;pdb;560
C6AAT5;63;88;D;pdb;233
C6AAT5;89;232;S;pdb;233
C6AAT5;233;233;D;pdb;233
C6AER9;51;84;D;pdb;222
C6AER9;85;219;S;pdb;222
C6AER9;220;222;D;pdb;222
C6BHF2;1;1;D;pdb;119
C6BHF2;2;119;S;pdb;119
C6BHF3;23;28;D;pdb;151
C6BHF3;29;151;S;pdb;151
C6BW16;1;27;D;pdb;339
C6BW16;28;338;S;pdb;339
C6BW16;339;339;D;pdb;339
C6BWG5;1;28;D;pdb;333
C6BWG5;29;333;S;pdb;333
C6C297;1;27;D;pdb;339
C6C297;28;339;S;pdb;339
C6CBG9;1;2;D;pdb;417
C6CBG9;3;160;S;pdb;417
C6CBG9;161;179;D;pdb;417
C6CBG9;180;417;S;pdb;417
C6CRV0;518;850;S;pdb;1462
C6CRV0;851;851;D;pdb;1462
C6D9S0;1;150;S;pdb;404
C6D9S0;151;169;D;pdb;404
C6D9S0;170;404;S;pdb;404
C6ECL5;24;52;D;pdb;161
C6ECL5;53;143;S;pdb;161
C6ECL5;144;161;D;pdb;161
C6F339;319;388;S;pdb;455
C6F3U5;1;168;S;pdb;168
C6FI44;1;4;D;pdb;290
C6FI44;5;290;S;pdb;290
C6FI48;1;8;D;pdb;418
C6FI48;9;403;S;pdb;418
C6FI48;404;418;D;pdb;418
C6FX40;1;5;D;pdb;151
C6FX40;6;105;S;pdb;151
C6FX40;106;151;D;pdb;151
C6FX50;1;27;D;pdb;270
C6FX50;28;257;S;pdb;270
C6FX50;258;270;D;pdb;270
C6FX51;1;9;D;pdb;400
C6FX51;10;398;S;pdb;400
C6FX51;399;400;D;pdb;400
C6FX52;38;50;S;pdb;50
C6FX86;153;153;D;pdb;844
C6FX86;154;169;S;pdb;844
C6FX86;170;171;D;pdb;844
C6G099;39;118;S;pdb;849
C6G099;131;132;S;pdb;849
C6G099;188;289;S;pdb;849
C6G099;290;291;D;pdb;849
C6G099;299;301;D;pdb;849
C6G099;307;308;D;pdb;849
C6G099;312;312;D;pdb;849
C6G099;313;444;S;pdb;849
C6G099;445;448;D;pdb;849
C6G099;449;478;S;pdb;849
C6K2H9;633;665;S;pdb;961
C6K2H9;666;670;D;pdb;961
C6K2H9;671;751;S;pdb;961
C6K3Z5;1;238;S;pdb;263
C6K3Z5;239;247;D;pdb;263
C6K3Z5;248;263;S;pdb;263
C6KEI3;1;75;D;pdb;208
C6KEI3;76;151;S;pdb;208
C6KEI3;152;180;D;pdb;208
C6KEI3;181;205;S;pdb;208
C6KEI3;206;208;D;pdb;208
C6KFA4;1;10;D;pdb;297
C6KFA4;11;297;S;pdb;297
C6KGV3;1;2;D;pdb;164
C6KGV3;3;164;S;pdb;164
C6KHT4;27;153;D;pdb;273
C6KHT4;154;273;S;pdb;273
C6KNH7;25;26;D;pdb;566
C6KNH7;27;343;S;pdb;566
C6KNH7;344;354;D;pdb;566
C6KNH7;355;415;S;pdb;566
C6KNH7;416;425;D;pdb;566
C6KNH7;426;517;S;pdb;566
C6KNH7;518;520;D;pdb;566
C6KSR6;23;299;S;pdb;299
C6KSX0;28;28;D;pdb;347
C6KSX0;29;83;S;pdb;347
C6KSX0;84;116;D;pdb;347
C6KSX0;117;142;S;pdb;347
C6KSX0;143;157;D;pdb;347
C6KSX0;158;200;S;pdb;347
C6KSX0;201;205;D;pdb;347
C6KSX0;206;250;S;pdb;347
C6KSX0;251;253;D;pdb;347
C6KSX0;254;304;S;pdb;347
C6KSZ2;96;96;D;pdb;432
C6KSZ2;97;325;S;pdb;432
C6KSZ2;326;365;D;pdb;432
C6KSZ2;366;425;S;pdb;432
C6KSZ2;426;432;D;pdb;432
C6KT25;1;313;S;pdb;313
C6KT64;272;272;D;pdb;1447
C6KT64;273;307;S;pdb;1447
C6KT64;308;360;D;pdb;1447
C6KT64;361;474;S;pdb;1447
C6KT64;520;687;S;pdb;1447
C6KT68;56;57;D;pdb;371
C6KT68;58;119;S;pdb;371
C6KT68;120;148;D;pdb;371
C6KT68;149;183;S;pdb;371
C6KT68;184;185;D;pdb;371
C6KT68;186;371;S;pdb;371
C6KTA4;10;511;S;pdb;511
C6KTB6;1;10;D;pdb;173
C6KTB6;11;173;S;pdb;173
C6L8R0;1;1;D;pdb;142
C6L8R0;2;139;S;pdb;142
C6L8R0;140;142;D;pdb;142
C6S7X6;35;158;S;pdb;613
C6S7X6;499;613;S;pdb;613
C6S880;1;1;D;pdb;751
C6S880;2;32;S;pdb;751
C6S880;33;34;D;pdb;751
C6S880;35;133;S;pdb;751
C6S880;134;135;D;pdb;751
C6S880;136;156;S;pdb;751
C6S880;157;159;D;pdb;751
C6S880;160;164;S;pdb;751
C6S880;165;177;D;pdb;751
C6S880;178;255;S;pdb;751
C6S880;256;258;D;pdb;751
C6S880;259;272;S;pdb;751
C6S880;273;275;D;pdb;751
C6S880;276;515;S;pdb;751
C6S880;516;525;D;pdb;751
C6S880;526;652;S;pdb;751
C6S880;653;653;D;pdb;751
C6S880;654;750;S;pdb;751
C6S880;751;751;D;pdb;751
C6S978;1;2;D;pdb;415
C6S978;3;414;S;pdb;415
C6S978;415;415;D;pdb;415
C6T221;50;139;S;pdb;139
C6TEX2;1;84;D;pdb;276
C6TEX2;85;143;S;pdb;276
C6TEX2;144;148;D;pdb;276
C6TEX2;149;219;S;pdb;276
C6TEX2;220;224;D;pdb;276
C6TEX2;225;256;S;pdb;276
C6TEX2;257;276;D;pdb;276
C6UYL8;452;463;S;pdb;558
C6VV20;1;294;S;pdb;294
C6VVE1;2;121;S;pdb;140
C6VVE1;122;140;D;pdb;140
C6VVW9;1;60;S;pdb;130
C6VVW9;61;62;D;pdb;130
C6VVW9;63;129;S;pdb;130
C6VVW9;130;130;D;pdb;130
C6VW01;1;34;D;pdb;399
C6VW01;35;399;S;pdb;399
C6VYE5;1;207;S;pdb;207
C6W4J3;1;6;D;pdb;133
C6W4J3;7;133;S;pdb;133
C6W5A4;1;350;S;pdb;355
C6W5A4;351;355;D;pdb;355
C6XF58;20;22;D;pdb;294
C6XF58;23;294;S;pdb;294
C6XFU0;1;7;D;pdb;161
C6XFU0;8;151;S;pdb;161
C6XFU0;152;161;D;pdb;161
C6XII3;20;26;D;pdb;300
C6XII3;27;299;S;pdb;300
C6XII3;300;300;D;pdb;300
C6XJ17;25;290;S;pdb;293
C6XJ17;291;293;D;pdb;293
C6XZB6;24;25;D;pdb;772
C6XZB6;26;772;S;pdb;772
C6Y1J8;1;234;S;pdb;236
C6Y1J8;235;236;D;pdb;236
C6Y1N7;1;27;D;pdb;402
C6Y1N7;28;398;S;pdb;402
C6Y1N7;399;402;D;pdb;402
C6Y4D0;1;87;S;pdb;87
C6ZCR8;1;267;S;pdb;485
C6ZCR8;268;289;D;pdb;485
C6ZCR8;290;485;S;pdb;485
C6ZIG9;32;506;S;pdb;861
C6ZIG9;510;663;S;pdb;861
C6ZIH2;43;43;D;pdb;857
C6ZIH2;44;122;S;pdb;857
C6ZIH2;134;135;S;pdb;857
C6ZIH2;195;295;S;pdb;857
C6ZIH2;296;298;D;pdb;857
C6ZIH2;306;310;D;pdb;857
C6ZIH2;318;318;D;pdb;857
C6ZIH2;319;394;S;pdb;857
C6ZIH2;395;402;D;pdb;857
C6ZIH2;403;485;S;pdb;857
C6ZIH2;486;486;D;pdb;857
C6ZK00;74;79;D;pdb;489
C6ZK00;80;235;S;pdb;489
C6ZK72;25;299;S;pdb;362
C7B6Y3;1;1;D;pdb;250
C7B6Y3;2;246;S;pdb;250
C7B6Y3;247;250;D;pdb;250
C7B6Z3;1;2;D;pdb;250
C7B6Z3;3;213;S;pdb;250
C7B6Z3;214;220;D;pdb;250
C7B6Z3;221;246;S;pdb;250
C7B6Z3;247;250;D;pdb;250
C7BKP9;1701;1729;D;pdb;2957
C7BKP9;1730;1920;S;pdb;2957
C7BKP9;1921;1926;D;pdb;2957
C7BKP9;1927;1963;S;pdb;2957
C7BKP9;1964;1967;D;pdb;2957
C7BKP9;1968;2032;S;pdb;2957
C7BKP9;2033;2130;D;pdb;2957
C7BKP9;2131;2302;S;pdb;2957
C7BKP9;2303;2306;D;pdb;2957
C7BKP9;2307;2386;S;pdb;2957
C7BKP9;2387;2393;D;pdb;2957
C7BKP9;2394;2421;S;pdb;2957
C7BKP9;2422;2449;D;pdb;2957
C7BLE4;1;3;S;pdb;369
C7BLE4;4;24;D;pdb;369
C7BLE4;25;369;S;pdb;369
C7BUG6;19;104;S;pdb;152
C7C419;36;367;S;pdb;418
C7C419;368;374;D;pdb;418
C7C419;375;414;S;pdb;418
C7C419;415;418;D;pdb;418
C7C422;1;28;D;pdb;270
C7C422;29;270;S;pdb;270
C7C6F1;15;338;S;pdb;563
C7C6F1;342;501;S;pdb;563
C7C8D1;1;1;D;pdb;324
C7C8D1;2;323;S;pdb;324
C7C8D1;324;324;D;pdb;324
C7DIA5;1;1;D;pdb;387
C7DIA5;2;387;S;pdb;387
C7DLJ6;1;1;D;pdb;646
C7DLJ6;2;646;S;pdb;646
C7E5X4;1;398;S;pdb;398
C7ED31;1;381;S;pdb;381
C7F6X3;21;252;S;pdb;261
C7F6X3;253;261;D;pdb;261
C7F6X5;1;78;S;pdb;391
C7F6X5;79;87;D;pdb;391
C7F6X5;88;240;S;pdb;391
C7F6X5;242;389;S;pdb;391
C7FF04;2;392;S;pdb;576
C7FF05;1;2;D;pdb;611
C7FF05;3;558;S;pdb;611
C7FF05;559;565;D;pdb;611
C7FF18;12;16;D;pdb;215
C7FF18;17;120;S;pdb;215
C7FF18;121;139;D;pdb;215
C7FH46;1;82;D;pdb;469
C7FH46;83;469;S;pdb;469
C7FZZ0;2;6;D;pdb;357
C7FZZ0;7;239;S;pdb;357
C7FZZ0;240;259;D;pdb;357
C7G3I3;29;29;D;pdb;361
C7G3I3;30;78;S;pdb;361
C7G528;24;154;S;pdb;154
C7GJH6;28;28;D;pdb;701
C7GJH6;29;292;S;pdb;701
C7GJH6;293;295;D;pdb;701
C7GP29;316;482;S;pdb;528
C7GP29;483;496;D;pdb;528
C7GP29;497;512;S;pdb;528
C7GRQ3;2;4;D;pdb;126
C7GRQ3;5;126;S;pdb;126
C7H408;28;406;S;pdb;899
C7H408;407;420;D;pdb;899
C7LN88;1;10;D;pdb;514
C7LN88;11;499;S;pdb;514
C7LV29;1;1;D;pdb;105
C7LV29;2;105;S;pdb;105
C7LYW9;1;1;D;pdb;540
C7LYW9;2;134;S;pdb;540
C7LYW9;135;147;D;pdb;540
C7LYW9;148;531;S;pdb;540
C7LYW9;532;540;D;pdb;540
C7M590;20;379;S;pdb;414
C7M590;380;414;D;pdb;414
C7MC15;2;184;S;pdb;184
C7MEP1;1;298;S;pdb;298
C7MT25;1;92;D;pdb;287
C7MT25;93;286;S;pdb;287
C7MT25;287;287;D;pdb;287
C7MW73;1;1;D;pdb;413
C7MW73;2;413;S;pdb;413
C7MWN7;26;39;D;pdb;336
C7MWN7;40;207;S;pdb;336
C7MWN7;208;212;D;pdb;336
C7MWN7;213;334;S;pdb;336
C7MWN7;335;336;D;pdb;336
C7N4Y3;1;129;S;pdb;388
C7N4Y3;130;136;D;pdb;388
C7N4Y3;137;177;S;pdb;388
C7N4Y3;178;179;D;pdb;388
C7N4Y3;180;270;S;pdb;388
C7N4Y3;271;272;D;pdb;388
C7N4Y3;273;384;S;pdb;388
C7N4Y3;385;388;D;pdb;388
C7N6X3;1;182;S;pdb;188
C7N6X3;183;188;D;pdb;188
C7N7V8;1;1;D;pdb;313
C7N7V8;2;313;S;pdb;313
C7N9Q9;1;236;S;pdb;236
C7NB70;1;263;S;pdb;263
C7NBY4;1;97;S;pdb;1159
C7NBY4;98;101;D;pdb;1159
C7NBY4;102;311;S;pdb;1159
C7NBY4;312;315;D;pdb;1159
C7NBY4;316;632;S;pdb;1159
C7NBY4;633;642;D;pdb;1159
C7NBY4;643;667;S;pdb;1159
C7NBY4;668;674;D;pdb;1159
C7NBY4;675;1153;S;pdb;1159
C7NBY4;1154;1159;D;pdb;1159
C7NCS6;1;217;S;pdb;217
C7NCX6;1;107;S;pdb;224
C7NCX6;108;123;D;pdb;224
C7NCX6;124;223;S;pdb;224
C7NCX6;224;224;D;pdb;224
C7NDE2;1;181;S;pdb;183
C7NDE2;182;183;D;pdb;183
C7NZX0;1;110;S;pdb;110
C7P2E9;1;148;S;pdb;150
C7PEX8;1;5;D;pdb;280
C7PEX8;6;280;S;pdb;280
C7PIC2;1;22;D;pdb;441
C7PIC2;23;441;S;pdb;441
C7PJE6;27;28;D;pdb;294
C7PJE6;29;293;S;pdb;294
C7PJE6;294;294;D;pdb;294
C7PNH7;20;277;S;pdb;282
C7PNH7;278;282;D;pdb;282
C7PQX8;21;21;D;pdb;197
C7PQX8;22;197;S;pdb;197
C7PVH9;1;131;S;pdb;134
C7PVH9;132;134;D;pdb;134
C7PY34;1;127;S;pdb;131
C7PY34;128;131;D;pdb;131
C7Q5P8;1;4;D;pdb;250
C7Q5P8;5;230;S;pdb;250
C7Q5P8;231;250;D;pdb;250
C7Q893;1;1;D;pdb;113
C7Q893;2;112;S;pdb;113
C7Q893;113;113;D;pdb;113
C7QHQ7;1;1;D;pdb;440
C7QHQ7;2;34;S;pdb;440
C7QHQ7;35;51;D;pdb;440
C7QHQ7;52;437;S;pdb;440
C7QHQ7;438;440;D;pdb;440
C7QJ42;1;29;D;pdb;358
C7QJ42;30;358;S;pdb;358
C7QYG7;1;158;S;pdb;158
C7R2I1;1;30;D;pdb;191
C7R2I1;31;190;S;pdb;191
C7R2I1;191;191;D;pdb;191
C7R2I5;1;204;S;pdb;204
C7R301;28;54;D;pdb;355
C7R301;55;354;S;pdb;355
C7R301;355;355;D;pdb;355
C7R4I0;32;173;S;pdb;651
C7RDM8;1;2;D;pdb;400
C7RDM8;3;151;S;pdb;400
C7RDM8;152;156;D;pdb;400
C7RDM8;157;400;S;pdb;400
C7RDZ3;2;29;D;pdb;340
C7RDZ3;30;337;S;pdb;340
C7RDZ3;338;340;D;pdb;340
C7REB0;1;409;S;pdb;410
C7REB0;410;410;D;pdb;410
C7RF86;1;382;S;pdb;382
C7RFG6;1;20;S;pdb;234
C7RFG6;21;26;D;pdb;234
C7RFG6;27;230;S;pdb;234
C7RFG6;231;234;D;pdb;234
C7RG54;1;68;S;pdb;273
C7RG54;69;80;D;pdb;273
C7RG54;81;132;S;pdb;273
C7RG54;133;151;D;pdb;273
C7RG54;152;182;S;pdb;273
C7RG54;183;187;D;pdb;273
C7RG54;188;273;S;pdb;273
C7RH50;1;286;S;pdb;287
C7RH50;287;287;D;pdb;287
C7S226;15;337;S;pdb;562
C7S226;338;340;D;pdb;562
C7S226;341;512;S;pdb;562
C7S226;513;514;D;pdb;562
C7SQG1;420;422;D;pdb;727
C7SQG1;423;575;S;pdb;727
C7SQG1;576;585;D;pdb;727
C7SQG1;586;726;S;pdb;727
C7SQG1;727;727;D;pdb;727
C7SWF3;398;411;D;pdb;712
C7SWF3;412;632;S;pdb;712
C7SWF3;633;639;D;pdb;712
C7SWF3;640;640;S;pdb;712
C7SWF3;641;641;D;pdb;712
C7SWF3;642;712;S;pdb;712
C7U112;1;223;S;pdb;223
C7U313;1;113;S;pdb;113
C7UDU4;1;1;D;pdb;219
C7UDU4;2;219;S;pdb;219
C7YVL8;1;320;S;pdb;320
C7Z7K1;1;18;D;pdb;735
C7Z7K1;19;129;S;pdb;735
C7Z7K1;130;140;D;pdb;735
C7Z7K1;141;464;S;pdb;735
C7Z7K1;465;482;D;pdb;735
C7Z7K1;483;585;S;pdb;735
C7Z7K1;586;593;D;pdb;735
C7Z7K1;594;656;S;pdb;735
C7Z7K1;657;659;D;pdb;735
C7Z7K1;660;684;S;pdb;735
C7Z7K1;685;691;D;pdb;735
C7Z7K1;692;719;S;pdb;735
C7Z7K1;720;735;D;pdb;735
C8BD48;1;99;S;pdb;99
C8CGT7;1;2;D;pdb;236
C8CGT7;3;36;S;pdb;236
C8CGT7;37;43;D;pdb;236
C8CGT7;44;122;S;pdb;236
C8CGT7;123;125;D;pdb;236
C8CGT7;126;232;S;pdb;236
C8CGT7;233;236;D;pdb;236
C8CHL4;1;1;D;pdb;173
C8CHL4;2;173;S;pdb;173
C8CHL5;1;40;D;pdb;291
C8CHL5;41;197;S;pdb;291
C8CHL5;198;201;D;pdb;291
C8CHL5;202;273;S;pdb;291
C8CHL5;274;291;D;pdb;291
C8CIL7;1;3;D;pdb;645
C8CIL7;4;182;S;pdb;645
C8CIL7;183;183;D;pdb;645
C8V0B5;47;163;S;pdb;265
C8V0B5;164;164;D;pdb;265
C8VAU8;1;1;D;pdb;371
C8VAU8;2;365;S;pdb;371
C8VAU8;366;371;D;pdb;371
C8VJQ3;1;33;D;pdb;732
C8VJQ3;34;132;S;pdb;732
C8VJQ3;133;136;D;pdb;732
C8VJQ3;137;178;S;pdb;732
C8VJQ3;179;187;D;pdb;732
C8VJQ3;188;352;S;pdb;732
C8VJQ3;353;360;D;pdb;732
C8VJQ3;361;631;S;pdb;732
C8VJQ3;632;731;D;pdb;732
C8VMF9;1;18;D;pdb;331
C8VMF9;19;254;S;pdb;331
C8VMF9;255;302;D;pdb;331
C8VTS4;1;43;D;pdb;369
C8VTS4;44;132;S;pdb;369
C8VTS4;133;231;D;pdb;369
C8VTS4;232;288;S;pdb;369
C8VTS4;289;291;D;pdb;369
C8VTS4;292;343;S;pdb;369
C8VTS4;344;369;D;pdb;369
C8VX32;1;3;D;pdb;328
C8VX32;4;322;S;pdb;328
C8VX32;323;328;D;pdb;328
C8W8H7;505;521;D;pdb;954
C8W8H7;522;587;S;pdb;954
C8W8H7;588;590;D;pdb;954
C8W8H7;591;954;S;pdb;954
C8W9X3;43;60;D;pdb;574
C8W9X3;61;87;S;pdb;574
C8W9X3;88;157;D;pdb;574
C8W9X3;158;203;S;pdb;574
C8W9X3;204;217;D;pdb;574
C8W9X3;218;281;S;pdb;574
C8W9X3;282;286;D;pdb;574
C8W9X3;287;571;S;pdb;574
C8W9X3;572;574;D;pdb;574
C8WHB0;1;115;S;pdb;120
C8WHB0;116;120;D;pdb;120
C8WJY2;1;70;S;pdb;291
C8WPP1;471;489;D;pdb;924
C8WPP1;490;552;S;pdb;924
C8WPP1;553;570;D;pdb;924
C8WPP1;571;924;S;pdb;924
C8WQ56;3;6;D;pdb;411
C8WQ56;7;408;S;pdb;411
C8WQP8;1;254;S;pdb;257
C8WQP8;255;257;D;pdb;257
C8WQT1;1;230;S;pdb;239
C8WQT1;231;239;D;pdb;239
C8WQZ7;1;278;S;pdb;280
C8WR67;1;1;D;pdb;344
C8WR67;2;334;S;pdb;344
C8WR67;335;344;D;pdb;344
C8WS08;1;471;S;pdb;471
C8WS74;1;12;D;pdb;351
C8WS74;13;146;S;pdb;351
C8WS74;147;151;D;pdb;351
C8WS74;152;349;S;pdb;351
C8WS74;350;351;D;pdb;351
C8WSF5;1;132;S;pdb;132
C8WSG3;1;261;S;pdb;291
C8WSG3;262;291;D;pdb;291
C8WSI1;26;42;D;pdb;441
C8WSI1;43;438;S;pdb;441
C8WSI1;439;441;D;pdb;441
C8WT89;1;213;S;pdb;213
C8WTE4;1;2;D;pdb;308
C8WTE4;3;214;S;pdb;308
C8WTE4;215;265;D;pdb;308
C8WTE4;266;300;S;pdb;308
C8WTE4;301;308;D;pdb;308
C8WTQ0;1;3;D;pdb;272
C8WTQ0;4;268;S;pdb;272
C8WTQ0;269;272;D;pdb;272
C8WUG7;99;161;S;pdb;313
C8WUG7;162;180;D;pdb;313
C8WUG7;181;211;S;pdb;313
C8WUG7;212;235;D;pdb;313
C8WUG7;236;304;S;pdb;313
C8WUG7;305;313;D;pdb;313
C8WUX4;1;14;D;pdb;370
C8WUX4;15;127;S;pdb;370
C8WUX4;128;139;D;pdb;370
C8WUX4;140;365;S;pdb;370
C8WUX4;366;370;D;pdb;370
C8WVD6;7;429;S;pdb;429
C8WVE1;1;221;S;pdb;229
C8WVE1;222;229;D;pdb;229
C8WX00;1;285;S;pdb;288
C8WX00;286;288;D;pdb;288
C8WZ86;32;532;S;pdb;599
C8WZ86;533;544;D;pdb;599
C8WZ86;545;560;S;pdb;599
C8WZ86;561;570;D;pdb;599
C8WZ86;571;593;S;pdb;599
C8WZ86;594;599;D;pdb;599
C8X7A4;1;10;D;pdb;299
C8X7A4;11;299;S;pdb;299
C8XA43;1;11;D;pdb;183
C8XA43;12;183;S;pdb;183
C8ZIW7;164;175;D;pdb;476
C8ZIW7;176;184;S;pdb;476
C8ZIW7;185;188;D;pdb;476
C8ZIW7;189;361;S;pdb;476
C8ZKC7;1;59;S;pdb;59
C8ZZN2;1;399;S;pdb;399
C9CPP6;2;7;D;pdb;406
C9CPP6;8;403;S;pdb;406
C9CPP6;404;406;D;pdb;406
C9DRU9;1;157;S;pdb;719
C9DRU9;158;169;D;pdb;719
C9DRU9;170;712;S;pdb;719
C9DRU9;713;719;D;pdb;719
C9E261;1;459;S;pdb;470
C9E261;460;470;D;pdb;470
C9E3B4;52;172;S;pdb;1566
C9E3B4;386;874;S;pdb;1566
C9E3B4;980;1341;S;pdb;1566
C9E3B4;1342;1363;D;pdb;1566
C9E3B4;1364;1486;S;pdb;1566
C9EL84;17;26;D;pdb;566
C9EL84;27;84;S;pdb;566
C9EL84;85;89;D;pdb;566
C9EL84;90;337;S;pdb;566
C9EL84;338;353;D;pdb;566
C9EL84;354;367;S;pdb;566
C9EL84;368;379;D;pdb;566
C9EL84;380;413;S;pdb;566
C9EL84;414;426;D;pdb;566
C9EL84;427;470;S;pdb;566
C9EL84;471;491;D;pdb;566
C9EL84;492;498;S;pdb;566
C9EL84;499;502;D;pdb;566
C9EL84;503;518;S;pdb;566
C9EL84;519;520;D;pdb;566
C9K1X5;1;8;D;pdb;307
C9K1X5;9;307;S;pdb;307
C9K7J7;1;11;D;pdb;602
C9K7J7;12;602;S;pdb;602
C9RCK9;23;30;D;pdb;280
C9RCK9;31;49;S;pdb;280
C9RCK9;65;278;S;pdb;280
C9RCK9;279;280;D;pdb;280
C9REA0;94;219;S;pdb;666
C9REA0;220;220;D;pdb;666
C9REA0;371;378;D;pdb;666
C9REA0;379;427;S;pdb;666
C9V488;1;2;D;pdb;186
C9V488;3;186;S;pdb;186
C9WU77;21;39;S;pdb;54
C9XI66;22;57;S;pdb;1338
C9XI66;58;63;D;pdb;1338
C9XI66;64;576;S;pdb;1338
C9XI66;577;580;D;pdb;1338
C9XI66;581;603;S;pdb;1338
C9XI66;604;629;D;pdb;1338
C9XI66;630;821;S;pdb;1338
C9XI66;822;829;D;pdb;1338
C9XI66;830;1338;S;pdb;1338
C9YJ22;1;2;D;pdb;233
C9YJ22;3;233;S;pdb;233
C9YJ35;1;1;D;pdb;2366
C9YJ35;2;529;S;pdb;2366
C9YJ35;530;544;D;pdb;2366
C9YJD3;15;15;D;pdb;272
C9YJD3;36;103;S;pdb;272
C9YJD3;104;112;D;pdb;272
C9YJD3;113;272;S;pdb;272
C9YJD4;1;5;D;pdb;213
C9YJD4;6;213;S;pdb;213
C9YJL7;1;6;D;pdb;179
C9YJL7;7;179;S;pdb;179
C9YK90;1;9;D;pdb;109
C9YK90;10;40;S;pdb;109
C9YK90;41;41;D;pdb;109
C9YK90;42;106;S;pdb;109
C9YK90;107;109;D;pdb;109
C9YQ11;33;79;S;pdb;803
C9YQ11;80;90;D;pdb;803
C9YQ11;91;497;S;pdb;803
C9YQ15;27;28;D;pdb;623
C9YQ15;29;318;S;pdb;623
C9YQ15;319;321;D;pdb;623
C9YRY2;35;173;S;pdb;173
C9Z6T8;1;34;D;pdb;200
C9Z6T8;35;200;S;pdb;200
C9ZDC6;1;406;S;pdb;406
C9ZI73;320;323;D;pdb;589
C9ZI73;324;588;S;pdb;589
C9ZI73;589;589;D;pdb;589
C9ZP98;1;8;D;pdb;265
C9ZP98;9;25;S;pdb;265
C9ZP98;26;37;D;pdb;265
C9ZP98;38;261;S;pdb;265
C9ZP98;262;265;D;pdb;265
C9ZQX6;2;2;D;pdb;543
C9ZQX6;3;486;S;pdb;543
C9ZQX6;487;543;D;pdb;543
C9ZUV7;1;2;D;pdb;409
C9ZUV7;3;409;S;pdb;409
C9ZVV9;1;5;D;pdb;189
C9ZVV9;6;31;S;pdb;189
C9ZVV9;32;35;D;pdb;189
C9ZVV9;36;181;S;pdb;189
C9ZVV9;182;189;D;pdb;189
D0A053;152;152;D;pdb;232
D0A053;153;232;S;pdb;232
D0A3H5;1;114;S;pdb;219
D0A3H5;115;115;D;pdb;219
D0A8L1;25;28;D;pdb;221
D0A8L1;29;150;S;pdb;221
D0A8L1;151;160;D;pdb;221
D0AAZ5;63;88;D;pdb;232
D0AAZ5;89;232;S;pdb;232
D0AB09;1;10;D;pdb;421
D0AB09;11;82;S;pdb;421
D0AB09;83;85;D;pdb;421
D0AB09;86;333;S;pdb;421
D0AB09;334;339;D;pdb;421
D0AB09;340;421;S;pdb;421
D0AB41;1;319;S;pdb;321
D0AB41;320;321;D;pdb;321
D0C7F3;1;93;S;pdb;363
D0C7F3;94;117;D;pdb;363
D0C7F3;118;300;S;pdb;363
D0C7F3;301;315;D;pdb;363
D0C7F3;316;363;S;pdb;363
D0C8V9;25;47;D;pdb;754
D0C8V9;48;754;S;pdb;754
D0C9D6;1;5;D;pdb;238
D0C9D6;6;125;S;pdb;238
D0C9D6;126;130;D;pdb;238
D0C9L6;1;193;S;pdb;193
D0C9P9;1;51;S;pdb;51
D0CAF1;1;143;S;pdb;143
D0CAH3;29;42;D;pdb;743
D0CAH3;43;743;S;pdb;743
D0CB74;1;1;D;pdb;361
D0CB74;2;358;S;pdb;361
D0CB74;359;361;D;pdb;361
D0CBC8;1;282;S;pdb;282
D0CC21;64;94;D;pdb;766
D0CC21;95;766;S;pdb;766
D0CDT4;1;2;D;pdb;477
D0CDT4;3;472;S;pdb;477
D0CDT4;473;477;D;pdb;477
D0CFC3;7;297;S;pdb;297
D0CG85;1;8;D;pdb;343
D0CG85;9;343;S;pdb;343
D0CY07;1;8;D;pdb;447
D0CY07;9;447;S;pdb;447
D0CY60;1;192;S;pdb;192
D0E0C6;2;160;S;pdb;160
D0E0C7;2;159;S;pdb;159
D0E7M2;2;251;S;pdb;251
D0E8E2;1929;2211;S;pdb;2211
D0E8I5;1;189;S;pdb;190
D0E8I5;190;190;D;pdb;190
D0E9M1;23;162;S;pdb;164
D0ELH5;1;2;D;pdb;172
D0ELH5;3;172;S;pdb;172
D0EM60;1;705;S;pdb;705
D0EM77;21;201;S;pdb;472
D0EMB6;1;97;S;pdb;233
D0EMB6;98;102;D;pdb;233
D0EMB6;103;233;S;pdb;233
D0EVD3;2;4;D;pdb;173
D0EVD3;5;173;S;pdb;173
D0EWJ0;1;150;S;pdb;150
D0EZM8;1;5;D;pdb;781
D0EZM8;6;271;S;pdb;781
D0FHA3;42;43;D;pdb;298
D0FHA3;44;287;S;pdb;298
D0FHA3;288;298;D;pdb;298
D0FZX2;22;32;D;pdb;235
D0FZX2;33;234;S;pdb;235
D0FZX2;235;235;D;pdb;235
D0G7Q3;26;199;S;pdb;199
D0G7Q4;31;31;D;pdb;431
D0G7Q4;32;431;S;pdb;431
D0IR47;1;307;S;pdb;307
D0ITF8;1;348;S;pdb;348
D0IVL9;39;39;D;pdb;529
D0IVL9;46;52;D;pdb;529
D0IVL9;53;200;S;pdb;529
D0IVL9;201;203;D;pdb;529
D0KNS6;1;124;S;pdb;124
D0KRE2;1;6;D;pdb;130
D0KRE2;7;128;S;pdb;130
D0KRE2;129;130;D;pdb;130
D0KRQ0;1;3;D;pdb;87
D0KRQ0;4;87;S;pdb;87
D0KRX8;1;1;D;pdb;83
D0KRX8;2;80;S;pdb;83
D0KRX8;81;83;D;pdb;83
D0KSP7;1;131;S;pdb;350
D0KSP7;132;148;D;pdb;350
D0KSP7;149;269;S;pdb;350
D0KSP7;270;272;D;pdb;350
D0KSP7;273;279;S;pdb;350
D0KSP7;281;288;S;pdb;350
D0KSP7;289;298;D;pdb;350
D0KT28;1;1;D;pdb;222
D0KT28;2;215;S;pdb;222
D0KT28;216;222;D;pdb;222
D0L9F3;1;14;D;pdb;348
D0L9F3;15;347;S;pdb;348
D0L9F3;348;348;D;pdb;348
D0LHE3;1;205;S;pdb;205
D0LHE5;1;95;S;pdb;96
D0LHE5;96;96;D;pdb;96
D0LID5;1;1;D;pdb;99
D0LID5;2;99;S;pdb;99
D0LID6;1;2;D;pdb;212
D0LID6;3;205;S;pdb;212
D0LID6;206;212;D;pdb;212
D0LJL3;31;31;D;pdb;280
D0LJL3;32;41;S;pdb;280
D0LJL3;42;44;D;pdb;280
D0LJL3;45;234;S;pdb;280
D0LJL3;235;236;D;pdb;280
D0LMJ0;19;56;D;pdb;292
D0LMJ0;57;292;S;pdb;292
D0LNN2;2;112;S;pdb;114
D0LNN2;113;114;D;pdb;114
D0LNW1;1;236;S;pdb;240
D0LNW1;237;240;D;pdb;240
D0LR31;1;9;D;pdb;317
D0LR31;10;317;S;pdb;317
D0LV02;1;206;S;pdb;206
D0LZ73;2;4;D;pdb;131
D0LZ73;5;96;S;pdb;131
D0LZ73;97;97;D;pdb;131
D0MDR1;1;26;D;pdb;185
D0MDR1;27;184;S;pdb;185
D0MDR1;185;185;D;pdb;185
D0MFQ0;24;29;D;pdb;280
D0MFQ0;30;280;S;pdb;280
D0MGF4;1;1;D;pdb;177
D0MGF4;2;177;S;pdb;177
D0MGW1;72;76;D;pdb;144
D0MGW1;77;85;S;pdb;144
D0MGW1;86;91;D;pdb;144
D0MHY8;1;70;S;pdb;413
D0MHY8;71;81;D;pdb;413
D0MHY8;82;150;S;pdb;413
D0MHY8;151;152;D;pdb;413
D0MHY8;153;253;S;pdb;413
D0MHY8;254;255;D;pdb;413
D0MI02;1;1;D;pdb;397
D0MI02;2;382;S;pdb;397
D0MK34;1;1;D;pdb;392
D0MK34;2;389;S;pdb;392
D0MK34;390;392;D;pdb;392
D0N6D2;49;62;D;pdb;127
D0N6D2;63;117;S;pdb;127
D0N6D2;118;127;D;pdb;127
D0NBE6;92;96;D;pdb;381
D0NBE6;97;247;S;pdb;381
D0NBE6;248;250;D;pdb;381
D0NBE6;251;330;S;pdb;381
D0NBE6;331;334;D;pdb;381
D0NBE6;335;370;S;pdb;381
D0NBE6;371;381;D;pdb;381
D0NIN6;57;120;S;pdb;121
D0NIN6;121;121;D;pdb;121
D0PY27;1;148;S;pdb;591
D0PY27;149;153;D;pdb;591
D0PY27;154;563;S;pdb;591
D0PY27;564;570;D;pdb;591
D0QF43;85;419;S;pdb;424
D0QJ68;225;529;S;pdb;539
D0RMU8;1;1;D;pdb;228
D0RMU8;2;70;S;pdb;228
D0RMU8;71;74;D;pdb;228
D0RMU8;75;228;S;pdb;228
D0U2E3;2542;2543;D;pdb;3192
D0U2E3;2544;2980;S;pdb;3192
D0U2E3;2981;2988;D;pdb;3192
D0U2E3;2989;3077;S;pdb;3192
D0U2E3;3078;3081;D;pdb;3192
D0U2E3;3082;3145;S;pdb;3192
D0U2E3;3146;3153;D;pdb;3192
D0U2E4;550;550;D;pdb;8026
D0U2E4;551;691;S;pdb;8026
D0U2E4;692;695;D;pdb;8026
D0U2E4;696;884;S;pdb;8026
D0U2E4;885;888;D;pdb;8026
D0U2E4;889;1069;S;pdb;8026
D0U2E4;1070;1098;D;pdb;8026
D0U2E4;1099;1155;S;pdb;8026
D0U2E4;1156;1159;D;pdb;8026
D0U2E4;1160;1180;S;pdb;8026
D0U2E4;1181;1188;D;pdb;8026
D0U2E4;3137;3138;D;pdb;8026
D0U2E4;3139;3577;S;pdb;8026
D0U2E4;3578;3588;D;pdb;8026
D0U2E4;3589;3677;S;pdb;8026
D0U2E4;3678;3692;D;pdb;8026
D0U2E4;3693;3726;S;pdb;8026
D0U2E4;3727;3727;D;pdb;8026
D0U2E4;3728;3754;S;pdb;8026
D0U2E4;3755;3758;D;pdb;8026
D0UFA8;473;475;D;pdb;645
D0UFA8;476;567;S;pdb;645
D0UFA8;568;568;D;pdb;645
D0UHC8;35;275;S;pdb;275
D0UYB8;1;1;D;pdb;178
D0UYB8;2;178;S;pdb;178
D0VMS8;1;19;D;pdb;480
D0VMS8;20;200;S;pdb;480
D0VMS8;201;205;D;pdb;480
D0VMS8;206;480;S;pdb;480
D0VP31;37;38;D;pdb;362
D0VP31;39;362;S;pdb;362
D0VUS3;1;1;D;pdb;280
D0VUS3;2;254;S;pdb;280
D0VUS3;255;280;D;pdb;280
D0VV09;28;28;D;pdb;360
D0VV09;29;360;S;pdb;360
D0VWP7;1;360;S;pdb;607
D0VWP7;361;407;D;pdb;607
D0VWP7;408;517;S;pdb;607
D0VWP7;518;518;D;pdb;607
D0VWP7;519;607;S;pdb;607
D0VWP8;1;15;D;pdb;509
D0VWP8;16;337;S;pdb;509
D0VWP8;338;340;D;pdb;509
D0VWP8;341;509;S;pdb;509
D0VWP9;1;16;D;pdb;507
D0VWP9;17;335;S;pdb;507
D0VWP9;336;340;D;pdb;507
D0VWP9;341;507;S;pdb;507
D0VWQ0;1;260;S;pdb;260
D0VWQ1;1;10;D;pdb;302
D0VWQ1;11;297;S;pdb;302
D0VWQ1;298;302;D;pdb;302
D0VWQ2;1;69;S;pdb;69
D0VWQ8;1;6;D;pdb;87
D0VWQ8;7;87;S;pdb;87
D0VWR1;1;505;S;pdb;505
D0VWR2;1;244;S;pdb;244
D0VWR3;1;30;S;pdb;30
D0VWR4;1;40;S;pdb;40
D0VWR5;1;62;S;pdb;62
D0VWR7;1;451;S;pdb;451
D0VWR8;1;342;S;pdb;342
D0VWS0;1;1;D;pdb;570
D0VWS0;2;570;S;pdb;570
D0VWS1;1;183;S;pdb;244
D0VWS1;184;184;D;pdb;244
D0VWS1;185;237;S;pdb;244
D0VWS1;238;244;D;pdb;244
D0VWS2;1;146;S;pdb;146
D0VWS3;1;142;S;pdb;142
D0VWS4;1;40;S;pdb;66
D0VWS4;41;66;D;pdb;66
D0VWS5;1;3;D;pdb;201
D0VWS5;4;70;S;pdb;201
D0VWS5;71;73;D;pdb;201
D0VWS5;74;177;S;pdb;201
D0VWS5;178;201;D;pdb;201
D0VWS6;1;29;S;pdb;304
D0VWS6;30;30;D;pdb;304
D0VWS6;31;71;S;pdb;304
D0VWS6;72;73;D;pdb;304
D0VWS6;74;147;S;pdb;304
D0VWS6;148;150;D;pdb;304
D0VWS6;151;167;S;pdb;304
D0VWS6;168;168;D;pdb;304
D0VWS6;169;304;S;pdb;304
D0VWS7;1;244;S;pdb;245
D0VWS7;245;245;D;pdb;245
D0VWS8;1;28;D;pdb;281
D0VWS8;29;50;S;pdb;281
D0VWS8;51;61;D;pdb;281
D0VWS8;62;128;S;pdb;281
D0VWS8;129;137;D;pdb;281
D0VWS8;138;240;S;pdb;281
D0VWS8;241;255;D;pdb;281
D0VWS8;256;265;S;pdb;281
D0VWS8;266;281;D;pdb;281
D0VWS9;1;8;D;pdb;315
D0VWS9;9;315;S;pdb;315
D0VWT0;1;3;D;pdb;321
D0VWT0;4;317;S;pdb;321
D0VWT0;318;321;D;pdb;321
D0VWT1;2;9;D;pdb;369
D0VWT1;10;42;S;pdb;369
D0VWT1;43;44;D;pdb;369
D0VWT1;45;294;S;pdb;369
D0VWT1;295;295;D;pdb;369
D0VWT1;296;369;S;pdb;369
D0VWT2;2;314;S;pdb;314
D0VWT3;1;46;S;pdb;46
D0VWT4;4;14;D;pdb;294
D0VWT4;15;224;S;pdb;294
D0VWT4;225;294;D;pdb;294
D0VWT5;2;11;D;pdb;107
D0VWT5;12;101;S;pdb;107
D0VWT5;102;107;D;pdb;107
D0VWT6;1;13;D;pdb;104
D0VWT6;14;104;S;pdb;104
D0VWT7;1;2;D;pdb;218
D0VWT7;3;218;S;pdb;218
D0VWT9;1;9;D;pdb;172
D0VWT9;10;171;S;pdb;172
D0VWT9;172;172;D;pdb;172
D0VWU0;16;16;D;pdb;260
D0VWU0;17;258;S;pdb;260
D0VWU0;259;260;D;pdb;260
D0VWU1;1;7;D;pdb;128
D0VWU1;8;128;S;pdb;128
D0VWU2;1;264;S;pdb;264
D0VWU3;1;499;S;pdb;499
D0VWU5;1;77;S;pdb;77
D0VWU6;1;5;D;pdb;306
D0VWU6;6;75;S;pdb;306
D0VWU6;76;88;D;pdb;306
D0VWU6;89;306;S;pdb;306
D0VWU7;1;58;D;pdb;369
D0VWU7;59;369;S;pdb;369
D0VWU8;1;4;D;pdb;320
D0VWU8;5;320;S;pdb;320
D0VWV0;1;192;S;pdb;192
D0VWV1;1;3;D;pdb;169
D0VWV1;4;41;S;pdb;169
D0VWV1;42;61;D;pdb;169
D0VWV1;62;168;S;pdb;169
D0VWV1;169;169;D;pdb;169
D0VWV2;2;143;S;pdb;143
D0VWV3;1;146;S;pdb;146
D0VWV4;1;30;D;pdb;169
D0VWV4;31;169;S;pdb;169
D0VWV5;1;126;S;pdb;126
D0VWV6;1;197;S;pdb;198
D0VWV6;198;198;D;pdb;198
D0VWV8;1;1;D;pdb;310
D0VWV8;2;310;S;pdb;310
D0VWV9;1;11;D;pdb;153
D0VWV9;12;48;S;pdb;153
D0VWV9;49;54;D;pdb;153
D0VWV9;55;151;S;pdb;153
D0VWV9;152;153;D;pdb;153
D0VWW0;1;42;S;pdb;226
D0VWW0;43;46;D;pdb;226
D0VWW0;47;85;S;pdb;226
D0VWW0;86;88;D;pdb;226
D0VWW0;89;128;S;pdb;226
D0VWW0;129;135;D;pdb;226
D0VWW0;136;173;S;pdb;226
D0VWW0;174;175;D;pdb;226
D0VWW0;176;216;S;pdb;226
D0VWW0;217;226;D;pdb;226
D0VWW1;1;230;S;pdb;234
D0VWW1;231;234;D;pdb;234
D0VWW2;1;7;D;pdb;236
D0VWW2;8;236;S;pdb;236
D0VWW3;1;1;D;pdb;140
D0VWW3;2;140;S;pdb;140
D0VWX2;1;11;S;pdb;185
D0VWX2;12;13;D;pdb;185
D0VWX2;14;185;S;pdb;185
D0VWX3;1;37;S;pdb;150
D0VWX3;38;40;D;pdb;150
D0VWX3;41;150;S;pdb;150
D0VWX4;1;1;D;pdb;243
D0VWX4;2;243;S;pdb;243
D0VWX5;1;107;S;pdb;121
D0VWX5;108;121;D;pdb;121
D0VWX6;1;113;S;pdb;115
D0VWX6;114;115;D;pdb;115
D0VWX7;1;94;S;pdb;94
D0VWX8;1;11;D;pdb;252
D0VWX8;12;252;S;pdb;252
D0VWY1;1;261;S;pdb;261
D0VWY2;1;374;S;pdb;379
D0VWY2;375;379;D;pdb;379
D0VWY3;1;474;S;pdb;474
D0VWY5;1;1;D;pdb;463
D0VWY5;2;75;S;pdb;463
D0VWY5;76;76;D;pdb;463
D0VWY5;77;456;S;pdb;463
D0VWY5;457;463;D;pdb;463
D0VWY6;1;6;D;pdb;150
D0VWY6;7;93;S;pdb;150
D0VWY6;94;96;D;pdb;150
D0VWY6;97;149;S;pdb;150
D0VWY6;150;150;D;pdb;150
D0VWY7;1;350;S;pdb;557
D0VWY7;351;361;D;pdb;557
D0VWY7;362;556;S;pdb;557
D0VWY7;557;557;D;pdb;557
D0VWY8;1;247;S;pdb;247
D0VWY9;1;432;S;pdb;445
D0VWY9;433;445;D;pdb;445
D0VWZ0;1;441;S;pdb;451
D0VWZ0;442;443;D;pdb;451
D0VWZ0;444;446;S;pdb;451
D0VWZ0;447;451;D;pdb;451
D0VWZ1;1;238;S;pdb;263
D0VWZ1;239;247;D;pdb;263
D0VWZ1;248;263;S;pdb;263
D0VWZ2;1;8;D;pdb;138
D0VWZ2;9;136;S;pdb;138
D0VWZ2;137;138;D;pdb;138
D0VWZ3;1;3;D;pdb;176
D0VWZ3;4;35;S;pdb;176
D0VWZ3;36;37;D;pdb;176
D0VWZ3;38;147;S;pdb;176
D0VWZ3;148;148;D;pdb;176
D0VWZ3;149;176;S;pdb;176
D0VWZ4;1;2;D;pdb;280
D0VWZ4;3;280;S;pdb;280
D0VWZ7;1;1;D;pdb;277
D0VWZ7;2;277;S;pdb;277
D0VWZ8;1;4;D;pdb;292
D0VWZ8;5;288;S;pdb;292
D0VWZ8;289;292;D;pdb;292
D0VWZ9;1;208;S;pdb;208
D0VX00;1;1;D;pdb;302
D0VX00;2;72;S;pdb;302
D0VX00;73;81;D;pdb;302
D0VX00;82;302;S;pdb;302
D0VX01;1;249;S;pdb;275
D0VX01;250;252;D;pdb;275
D0VX01;253;268;S;pdb;275
D0VX01;269;275;D;pdb;275
D0VX02;1;398;S;pdb;398
D0VX03;1;3;D;pdb;161
D0VX03;4;43;S;pdb;161
D0VX03;44;50;D;pdb;161
D0VX03;51;154;S;pdb;161
D0VX03;155;161;D;pdb;161
D0VX04;1;43;S;pdb;176
D0VX04;44;50;D;pdb;176
D0VX04;51;174;S;pdb;176
D0VX04;175;176;D;pdb;176
D0VX05;1;7;D;pdb;100
D0VX05;8;90;S;pdb;100
D0VX05;91;100;D;pdb;100
D0VX07;1;2;D;pdb;278
D0VX07;3;278;S;pdb;278
D0VX08;1;146;S;pdb;146
D0VX09;1;141;S;pdb;141
D0VX10;1;354;S;pdb;354
D0VX11;1;121;S;pdb;121
D0VX12;5;12;D;pdb;106
D0VX12;13;106;S;pdb;106
D0VX13;5;119;S;pdb;119
D0VX14;3;408;S;pdb;455
D0VX14;409;448;D;pdb;455
D0VX16;1;90;S;pdb;93
D0VX16;91;93;D;pdb;93
D0VX17;1;1;D;pdb;170
D0VX17;2;4;S;pdb;170
D0VX17;5;5;D;pdb;170
D0VX17;6;150;S;pdb;170
D0VX17;151;151;D;pdb;170
D0VX17;152;168;S;pdb;170
D0VX17;169;170;D;pdb;170
D0VX18;1;9;D;pdb;178
D0VX18;10;176;S;pdb;178
D0VX18;177;178;D;pdb;178
D0VX19;1;1;D;pdb;170
D0VX19;2;170;S;pdb;170
D0VX20;1;558;S;pdb;558
D0VX21;1;4;S;pdb;505
D0VX21;5;15;D;pdb;505
D0VX21;16;505;S;pdb;505
D0VX22;1;7;D;pdb;319
D0VX22;8;178;S;pdb;319
D0VX22;179;214;D;pdb;319
D0VX22;215;319;S;pdb;319
D0VX23;1;119;S;pdb;149
D0VX23;120;122;D;pdb;149
D0VX23;123;149;S;pdb;149
D0VX24;4;44;S;pdb;225
D0VX24;45;46;D;pdb;225
D0VX24;47;211;S;pdb;225
D0VX24;212;225;D;pdb;225
D0VX25;4;157;S;pdb;157
D0VX26;1;241;S;pdb;241
D0VX27;1;61;S;pdb;61
D0VX28;1;7;D;pdb;77
D0VX28;8;77;S;pdb;77
D0VX29;1;15;D;pdb;441
D0VX29;16;441;S;pdb;441
D0VX30;1;9;D;pdb;110
D0VX30;10;110;S;pdb;110
D0VX31;1;444;S;pdb;446
D0VX31;445;446;D;pdb;446
D0VX32;1;81;S;pdb;81
D0WGK0;1;9;D;pdb;342
D0WGK0;10;342;S;pdb;342
D0X4R4;1;399;S;pdb;399
D0XC84;29;560;S;pdb;560
D0ZRB2;141;146;D;pdb;765
D0ZRB2;147;709;S;pdb;765
D0ZRB2;710;728;D;pdb;765
D0ZRB2;729;765;S;pdb;765
D0ZVG2;161;398;S;pdb;700
D0ZVG2;399;405;D;pdb;700
D1A230;1;120;S;pdb;151
D1A230;121;123;D;pdb;151
D1A3K7;1;295;S;pdb;303
D1A3K7;296;303;D;pdb;303
D1A3K8;1;9;D;pdb;355
D1A3K8;10;346;S;pdb;355
D1A3K8;347;355;D;pdb;355
D1A4G7;200;413;D;pdb;1315
D1A4G7;414;698;S;pdb;1315
D1A4G7;699;739;D;pdb;1315
D1A4G7;740;1315;S;pdb;1315
D1A4H0;2;3;D;pdb;104
D1A4H0;4;103;S;pdb;104
D1A4H0;104;104;D;pdb;104
D1A4H1;2;85;S;pdb;97
D1A4H1;86;97;D;pdb;97
D1A7C3;20;92;S;pdb;303
D1A7C3;93;99;D;pdb;303
D1A7C3;100;302;S;pdb;303
D1A7C3;303;303;D;pdb;303
D1A7M7;1;148;S;pdb;148
D1A807;31;43;D;pdb;403
D1A807;44;403;S;pdb;403
D1ABU6;1;16;D;pdb;601
D1ABU6;17;560;S;pdb;601
D1ABU6;561;601;D;pdb;601
D1AC29;40;313;S;pdb;316
D1AC29;314;316;D;pdb;316
D1AJN4;1;108;S;pdb;108
D1ALR7;18;21;S;pdb;264
D1ALR7;22;23;D;pdb;264
D1ALR7;24;264;S;pdb;264
D1AMR0;1;281;S;pdb;283
D1AMR0;282;283;D;pdb;283
D1AWE0;1;26;D;pdb;505
D1AWE0;27;500;S;pdb;505
D1AWE0;501;505;D;pdb;505
D1AWX5;19;25;D;pdb;332
D1AWX5;26;332;S;pdb;332
D1AZL7;21;329;S;pdb;329
D1B2F0;20;188;S;pdb;190
D1B2F0;189;190;D;pdb;190
D1B4R1;17;17;D;pdb;340
D1B4R1;18;340;S;pdb;340
D1B7C2;2;208;S;pdb;208
D1B956;1;135;S;pdb;135
D1BJM2;66;140;S;pdb;345
D1BJM2;141;144;D;pdb;345
D1BJM2;145;345;S;pdb;345
D1BLB4;1;272;S;pdb;272
D1BM34;1;345;S;pdb;346
D1BM34;346;346;D;pdb;346
D1BN29;1;1;D;pdb;415
D1BN29;2;415;S;pdb;415
D1BNS2;1;37;D;pdb;334
D1BNS2;38;333;S;pdb;334
D1BNS2;334;334;D;pdb;334
D1BPP2;1;182;S;pdb;182
D1BQD8;20;23;D;pdb;340
D1BQD8;24;339;S;pdb;340
D1BQD8;340;340;D;pdb;340
D1BQI7;1;218;S;pdb;218
D1BQR9;25;41;D;pdb;390
D1BQR9;42;390;S;pdb;390
D1BQT4;1;261;S;pdb;261
D1BR49;29;37;D;pdb;366
D1BR49;38;366;S;pdb;366
D1BRG9;29;38;D;pdb;340
D1BRG9;39;340;S;pdb;340
D1BWR1;122;122;D;pdb;326
D1BWR1;123;326;S;pdb;326
D1C159;1;2;D;pdb;383
D1C159;3;78;S;pdb;383
D1C159;79;79;D;pdb;383
D1C159;80;118;S;pdb;383
D1C159;119;138;D;pdb;383
D1C159;139;383;S;pdb;383
D1C1L1;1;168;S;pdb;173
D1C1L1;169;173;D;pdb;173
D1C210;1;275;S;pdb;275
D1C2D8;1;3;D;pdb;239
D1C2D8;4;239;S;pdb;239
D1C2H7;2;4;D;pdb;327
D1C2H7;5;193;S;pdb;327
D1C2H7;194;197;D;pdb;327
D1C2H7;198;323;S;pdb;327
D1C2H7;324;327;D;pdb;327
D1C4A9;1;243;S;pdb;243
D1C5R0;1;4;D;pdb;272
D1C5R0;5;272;S;pdb;272
D1C6A8;30;78;D;pdb;449
D1C6A8;79;449;S;pdb;449
D1C6B4;1;1;D;pdb;274
D1C6B4;2;195;S;pdb;274
D1C6B4;196;204;D;pdb;274
D1C6B4;205;274;S;pdb;274
D1C6B5;1;361;S;pdb;367
D1C6B5;362;367;D;pdb;367
D1C798;1;123;S;pdb;123
D1C7D8;1;480;S;pdb;483
D1C7D8;481;483;D;pdb;483
D1C7H4;1;108;S;pdb;108
D1C967;1;130;S;pdb;130
D1C982;1;1;D;pdb;259
D1C982;2;258;S;pdb;259
D1C982;259;259;D;pdb;259
D1C9F1;96;282;S;pdb;290
D1CAK9;296;458;S;pdb;465
D1CAK9;459;465;D;pdb;465
D1CCW1;1;3;D;pdb;316
D1CCW1;4;311;S;pdb;316
D1CCW1;312;316;D;pdb;316
D1CDN2;1;1;D;pdb;474
D1CDN2;2;399;S;pdb;474
D1CDN2;400;407;D;pdb;474
D1CDN2;408;474;S;pdb;474
D1CE96;5;6;D;pdb;551
D1CE96;7;551;S;pdb;551
D1CGD0;1;17;D;pdb;944
D1CGD0;18;944;S;pdb;944
D1CIY5;1;324;S;pdb;529
D1CIY5;325;328;D;pdb;529
D1CIY5;329;524;S;pdb;529
D1CIY5;525;529;D;pdb;529
D1CIY7;1;20;S;pdb;65
D1CIZ1;1;17;S;pdb;57
D1CIZ1;18;21;D;pdb;57
D1CIZ5;1;86;S;pdb;88
D1CIZ5;87;88;D;pdb;88
D1D8L6;29;32;D;pdb;440
D1D8L6;33;440;S;pdb;440
D1FK67;28;270;S;pdb;908
D1FK67;400;700;S;pdb;908
D1FK67;706;908;S;pdb;908
D1GCC6;1;1;D;pdb;845
D1GCC6;2;845;S;pdb;845
D1GLU5;1;466;S;pdb;567
D1GLU5;467;567;D;pdb;567
D1JBK2;1;2;D;pdb;433
D1JBK2;3;433;S;pdb;433
D1JBK4;1;1;D;pdb;579
D1JBK4;2;579;S;pdb;579
D1L2W4;1;180;S;pdb;192
D1L2W4;181;184;D;pdb;192
D1L2W4;185;189;S;pdb;192
D1L2W4;190;190;D;pdb;192
D1L2W4;191;192;S;pdb;192
D1LP63;73;74;D;pdb;215
D1LP63;75;202;S;pdb;215
D1LP63;203;215;D;pdb;215
D1LZK0;1;731;S;pdb;731
D1M8S7;37;352;S;pdb;374
D1MC98;1;39;D;pdb;156
D1MC98;40;145;S;pdb;156
D1MC98;146;147;D;pdb;156
D1MEN9;32;263;S;pdb;266
D1MPT0;1;146;S;pdb;146
D1MPT1;1;106;S;pdb;106
D1MPT2;1;304;S;pdb;304
D1MPT3;1;5;D;pdb;236
D1MPT3;6;236;S;pdb;236
D1MPT4;1;3;D;pdb;199
D1MPT4;4;164;S;pdb;199
D1MPT4;165;166;D;pdb;199
D1MPT4;167;173;S;pdb;199
D1MPT4;174;176;D;pdb;199
D1MPT4;177;192;S;pdb;199
D1MPT4;193;199;D;pdb;199
D1MPT5;1;1;D;pdb;200
D1MPT5;2;91;S;pdb;200
D1MPT5;92;94;D;pdb;200
D1MPT5;95;200;S;pdb;200
D1MX73;1;263;S;pdb;263
D1MYQ6;17;18;S;pdb;389
D1MYQ6;19;21;D;pdb;389
D1MYQ6;22;349;S;pdb;389
D1MYQ6;350;358;D;pdb;389
D1MYQ6;359;389;S;pdb;389
D1Z0H5;1;293;S;pdb;295
D1Z0H7;30;198;S;pdb;198
D2ARB3;31;59;D;pdb;327
D2ARB3;60;327;S;pdb;327
D2B7Z8;1;291;S;pdb;291
D2BLA0;1;340;S;pdb;340
D2CVN6;199;315;S;pdb;701
D2CVN6;375;483;S;pdb;701
D2CVN6;511;660;S;pdb;701
D2CVN6;661;666;D;pdb;701
D2CVN6;667;678;S;pdb;701
D2CVN6;679;682;D;pdb;701
D2DEB8;470;473;D;pdb;709
D2DEB8;474;578;S;pdb;709
D2IYS2;24;26;D;pdb;807
D2IYS2;27;156;S;pdb;807
D2IYS2;157;169;D;pdb;807
D2IYS2;170;272;S;pdb;807
D2IYS2;273;287;D;pdb;807
D2J2T6;1;1;D;pdb;271
D2J2T6;2;271;S;pdb;271
D2JDC3;2;133;S;pdb;324
D2K7Z0;92;430;S;pdb;431
D2K8B3;200;398;S;pdb;398
D2K8B4;195;365;S;pdb;399
D2K8B4;366;375;D;pdb;399
D2K8B4;376;399;S;pdb;399
D2KPJ6;1;139;S;pdb;139
D2KW09;1;13;D;pdb;978
D2KW09;14;502;S;pdb;978
D2PPM7;1;723;S;pdb;723
D2PT67;25;49;D;pdb;363
D2PT67;50;363;S;pdb;363
D2PTS5;1;1;D;pdb;156
D2PTS5;2;149;S;pdb;156
D2PTS5;150;156;D;pdb;156
D2PU28;1;231;S;pdb;387
D2PU28;232;233;D;pdb;387
D2PU28;234;387;S;pdb;387
D2PUG5;1;145;S;pdb;258
D2PUG5;146;147;D;pdb;258
D2PUG5;148;258;S;pdb;258
D2PV11;44;436;S;pdb;441
D2PVF8;1;389;S;pdb;389
D2PVI4;1;2;D;pdb;179
D2PVI4;3;179;S;pdb;179
D2PVT0;1;148;S;pdb;148
D2Q084;1;4;D;pdb;127
D2Q084;5;125;S;pdb;127
D2Q084;126;127;D;pdb;127
D2Q1L0;1;120;S;pdb;130
D2Q2I7;1;134;S;pdb;136
D2Q2I7;135;136;D;pdb;136
D2Q399;1;127;S;pdb;127
D2Q3N2;1;1;D;pdb;170
D2Q3N2;2;53;S;pdb;170
D2Q3N2;54;54;D;pdb;170
D2Q3N2;55;170;S;pdb;170
D2QIK7;1;56;S;pdb;271
D2QIK7;57;59;D;pdb;271
D2QIK7;60;271;S;pdb;271
D2QU30;1;247;S;pdb;247
D2RIQ2;1;263;S;pdb;263
D2RIQ3;1;2;D;pdb;340
D2RIQ3;3;340;S;pdb;340
D2RL84;1;380;S;pdb;383
D2RL84;381;383;D;pdb;383
D2SNF7;1;9;D;pdb;207
D2SNF7;10;207;S;pdb;207
D2UAL4;1;9;D;pdb;296
D2UAL4;10;131;S;pdb;296
D2UAL4;132;137;D;pdb;296
D2UAL4;138;296;S;pdb;296
D2UDM3;1;2;D;pdb;300
D2UDM3;3;149;S;pdb;300
D2UDM3;150;152;D;pdb;300
D2UDM3;153;282;S;pdb;300
D2UDM3;283;300;D;pdb;300
D2UG58;1;86;S;pdb;96
D2UG58;87;96;D;pdb;96
D2V4Z5;1;4;D;pdb;1025
D2V4Z5;5;356;S;pdb;1025
D2V6G7;153;302;S;pdb;305
D2V6G7;303;304;D;pdb;305
D2W142;1;333;S;pdb;333
D2W2Z5;1;339;S;pdb;339
D2W6T1;2;56;D;pdb;321
D2W6T1;57;321;S;pdb;321
D2WKD8;384;401;S;pdb;1020
D2WKD8;402;407;D;pdb;1020
D2WKD8;408;431;S;pdb;1020
D2WKD8;432;441;D;pdb;1020
D2WKD8;442;479;S;pdb;1020
D2WKD8;480;485;D;pdb;1020
D2WKD8;486;590;S;pdb;1020
D2XKK9;31;167;S;pdb;275
D2XKK9;168;168;D;pdb;275
D2XKK9;169;275;S;pdb;275
D2XML8;21;27;D;pdb;347
D2XML8;28;207;S;pdb;347
D2XML8;208;222;D;pdb;347
D2XML8;223;347;S;pdb;347
D2XML9;139;516;S;pdb;516
D2Y3F4;2;379;S;pdb;379
D2YW37;1;251;S;pdb;251
D2YW38;1;274;S;pdb;274
D2YW39;1;1;D;pdb;135
D2YW39;2;135;S;pdb;135
D2YW40;1;124;S;pdb;124
D2YW43;1;190;S;pdb;190
D2YW44;1;1;D;pdb;334
D2YW44;2;86;S;pdb;334
D2YW44;87;116;D;pdb;334
D2YW44;117;163;S;pdb;334
D2YW44;164;197;D;pdb;334
D2YW44;198;328;S;pdb;334
D2YW44;329;334;D;pdb;334
D2YW46;1;224;S;pdb;224
D2YW47;1;1;D;pdb;217
D2YW47;2;217;S;pdb;217
D2YW48;1;231;S;pdb;231
D2YYE1;2;450;S;pdb;450
D2YZL2;2;363;S;pdb;364
D2YZL2;364;364;D;pdb;364
D2Z027;1;1;D;pdb;324
D2Z027;2;322;S;pdb;324
D2Z027;323;324;D;pdb;324
D2Z028;1;243;S;pdb;374
D2Z028;244;248;D;pdb;374
D2Z028;249;374;S;pdb;374
D2Z0P1;1;4;D;pdb;47
D2Z0P1;5;47;S;pdb;47
D2Z0P2;1;1;D;pdb;61
D2Z0P2;2;61;S;pdb;61
D2Z0P3;1;1;D;pdb;281
D2Z0P3;2;281;S;pdb;281
D2Z0P5;1;16;D;pdb;404
D2Z0P5;17;333;S;pdb;404
D2Z0P5;334;404;D;pdb;404
D2Z0P9;1;1;D;pdb;259
D2Z0P9;2;259;S;pdb;259
D2ZZC1;28;263;S;pdb;263
D3AU79;1;1;D;pdb;414
D3AU79;2;414;S;pdb;414
D3DFG8;1;211;S;pdb;211
D3DFS4;1;2;D;pdb;334
D3DFS4;3;142;S;pdb;334
D3DFS4;143;161;D;pdb;334
D3DFS4;162;223;S;pdb;334
D3DFS4;224;230;D;pdb;334
D3DFS4;231;334;S;pdb;334
D3DME3;1;26;D;pdb;435
D3DME3;27;184;S;pdb;435
D3DME3;185;188;D;pdb;435
D3DME3;189;420;S;pdb;435
D3DME3;421;435;D;pdb;435
D3DSX2;22;148;S;pdb;386
D3DSX2;149;149;D;pdb;386
D3DSX2;150;210;S;pdb;386
D3DSX2;211;212;D;pdb;386
D3DSX2;213;329;S;pdb;386
D3E402;1;310;S;pdb;311
D3E402;311;311;D;pdb;311
D3E4S5;1;321;S;pdb;321
D3EID5;2;382;S;pdb;382
D3F6W3;42;339;S;pdb;340
D3F6W3;340;340;D;pdb;340
D3F7P7;1;146;S;pdb;146
D3F9N7;19;32;D;pdb;332
D3F9N7;33;332;S;pdb;332
D3G5J5;403;406;D;pdb;566
D3G5J5;407;471;S;pdb;566
D3G5J5;472;474;D;pdb;566
D3G6S4;1;2;D;pdb;630
D3G6S4;3;236;S;pdb;630
D3G6S4;237;250;D;pdb;630
D3G6S4;251;341;S;pdb;630
D3G6S4;342;350;D;pdb;630
D3G6S4;351;610;S;pdb;630
D3G6S4;611;630;D;pdb;630
D3GDK4;1;16;D;pdb;225
D3GDK4;17;224;S;pdb;225
D3GDK4;225;225;D;pdb;225
D3GU37;88;165;S;pdb;165
D3GU39;1;18;D;pdb;445
D3GU39;19;129;S;pdb;445
D3GU39;130;143;D;pdb;445
D3GU39;144;393;S;pdb;445
D3GU39;394;398;D;pdb;445
D3GU39;399;445;S;pdb;445
D3GU40;1;5;D;pdb;217
D3GU40;6;79;S;pdb;217
D3GU40;80;84;D;pdb;217
D3GU40;85;178;S;pdb;217
D3GU40;179;183;D;pdb;217
D3GUV9;438;438;D;pdb;576
D3GUV9;439;552;S;pdb;576
D3GUV9;553;576;D;pdb;576
D3GUW0;1;1;D;pdb;163
D3GUW0;2;121;S;pdb;163
D3GUW0;122;128;D;pdb;163
D3GUW0;129;159;S;pdb;163
D3GUW0;160;163;D;pdb;163
D3GUW1;1;159;S;pdb;885
D3GUX1;221;377;S;pdb;532
D3GUX1;401;529;S;pdb;532
D3H0F7;1;396;S;pdb;396
D3HJY4;1;9;D;pdb;167
D3HJY4;10;167;S;pdb;167
D3HKY4;1;2;D;pdb;389
D3HKY4;3;90;S;pdb;389
D3HKY4;91;97;D;pdb;389
D3HKY4;98;352;S;pdb;389
D3HKY4;353;363;D;pdb;389
D3HKY4;364;389;S;pdb;389
D3HMN4;1;662;S;pdb;825
D3HMN4;663;669;D;pdb;825
D3HMN4;670;824;S;pdb;825
D3HMN4;825;825;D;pdb;825
D3INY1;23;39;D;pdb;286
D3INY1;40;169;S;pdb;286
D3INY1;170;174;D;pdb;286
D3INY1;175;211;S;pdb;286
D3INY1;212;222;D;pdb;286
D3INY1;223;232;S;pdb;286
D3INY1;233;239;D;pdb;286
D3INY1;240;263;S;pdb;286
D3INY1;264;265;D;pdb;286
D3INY1;266;286;S;pdb;286
D3JCX0;6;217;S;pdb;217
D3JIB2;1;39;D;pdb;231
D3JIB2;40;230;S;pdb;231
D3JIB2;231;231;D;pdb;231
D3K0N8;1732;2193;S;pdb;2193
D3K177;2;131;S;pdb;131
D3K5I7;1;245;S;pdb;245
D3KFX4;1;375;S;pdb;375
D3KFX5;1;372;S;pdb;375
D3KFX5;373;375;D;pdb;375
D3KFX7;1;6;D;pdb;143
D3KFX7;7;138;S;pdb;143
D3KFX7;139;143;D;pdb;143
D3KFX8;1;216;S;pdb;218
D3KFX8;217;218;D;pdb;218
D3KFX9;1;20;D;pdb;468
D3KFX9;21;38;S;pdb;468
D3KFX9;39;43;D;pdb;468
D3KFX9;44;466;S;pdb;468
D3KFX9;467;468;D;pdb;468
D3KTZ6;27;222;S;pdb;622
D3KTZ6;223;223;D;pdb;622
D3KVD8;55;57;D;pdb;280
D3KVD8;58;179;S;pdb;280
D3KVD8;180;180;D;pdb;280
D3KVD8;181;280;S;pdb;280
D3KVM3;1;511;S;pdb;512
D3KVM3;512;512;D;pdb;512
D3KYU3;1;24;D;pdb;300
D3KYU3;25;300;S;pdb;300
D3P639;1;390;S;pdb;390
D3PPS9;1;1;D;pdb;232
D3PPS9;2;232;S;pdb;232
D3PQC9;1;3;D;pdb;202
D3PQC9;4;83;S;pdb;202
D3PQC9;84;97;D;pdb;202
D3PQC9;98;196;S;pdb;202
D3PQC9;197;202;D;pdb;202
D3PQI8;1;301;S;pdb;668
D3PQI8;302;344;D;pdb;668
D3Q1D9;61;98;D;pdb;303
D3Q1D9;99;303;S;pdb;303
D3QT67;1;96;S;pdb;96
D3RV26;1;561;S;pdb;576
D3RV29;51;319;S;pdb;367
D3RVD4;28;30;D;pdb;270
D3RVD4;31;265;S;pdb;270
D3RVD4;266;270;D;pdb;270
D3T7F1;1;3;D;pdb;466
D3T7F1;4;347;S;pdb;466
D3T7F1;348;351;D;pdb;466
D3T7F1;352;466;S;pdb;466
D3TEK8;2;3;D;pdb;252
D3TEK8;4;67;S;pdb;252
D3TEK8;68;76;D;pdb;252
D3TEK8;77;85;S;pdb;252
D3TEK8;86;88;D;pdb;252
D3TEK8;89;157;S;pdb;252
D3TEK8;158;158;D;pdb;252
D3TI84;1;186;S;pdb;933
D3TI84;187;242;D;pdb;933
D3TI84;243;493;S;pdb;933
D3TI84;494;502;D;pdb;933
D3TI84;503;666;S;pdb;933
D3TI84;667;673;D;pdb;933
D3TI84;674;794;S;pdb;933
D3TI84;795;806;D;pdb;933
D3TI84;807;899;S;pdb;933
D3TI84;900;904;D;pdb;933
D3TI84;905;933;S;pdb;933
D3TTC1;197;197;D;pdb;593
D3TTC1;198;593;S;pdb;593
D3TTC2;192;360;S;pdb;613
D3TTC2;361;373;D;pdb;613
D3TTC2;374;613;S;pdb;613
D3U1A5;1;206;S;pdb;206
D3U1A6;1;206;S;pdb;206
D3U1A7;1;1;D;pdb;206
D3U1A7;2;206;S;pdb;206
D3U1H8;2;142;S;pdb;142
D3U1H9;2;147;S;pdb;147
D3UJ80;1;328;S;pdb;568
D3UJ80;329;332;D;pdb;568
D3UJ80;333;568;S;pdb;568
D3UJ81;1;225;S;pdb;225
D3V0W1;1;206;S;pdb;215
D3V0W1;207;215;D;pdb;215
D3VB22;1;39;D;pdb;408
D3VB22;40;258;S;pdb;408
D3VB22;259;284;D;pdb;408
D3VB22;285;406;S;pdb;408
D3VB22;407;408;D;pdb;408
D3VB23;1;12;D;pdb;350
D3VB23;13;350;S;pdb;350
D3VMM1;1;1;D;pdb;270
D3VMM1;2;270;S;pdb;270
D3VV84;93;240;S;pdb;240
D3W065;1;8;D;pdb;265
D3W065;9;259;S;pdb;265
D3W065;260;265;D;pdb;265
D3W0D1;63;75;D;pdb;207
D3W0D1;76;196;S;pdb;207
D3W0D1;197;207;D;pdb;207
D3W0F1;2;393;S;pdb;393
D3WAD0;1;91;S;pdb;91
D3WAD3;2;298;S;pdb;298
D3WZ85;1;425;S;pdb;425
D3X610;1;18;D;pdb;287
D3X610;19;284;S;pdb;287
D3X610;285;287;D;pdb;287
D3XDJ6;61;70;D;pdb;272
D3XDJ6;71;214;S;pdb;272
D3XDJ6;215;240;D;pdb;272
D3Y1I2;1;500;S;pdb;500
D3YEX6;1;245;S;pdb;249
D3YEX6;246;249;D;pdb;249
D3YRZ5;814;819;D;pdb;850
D3YRZ5;820;828;S;pdb;850
D3YRZ5;829;829;D;pdb;850
D3Z7P3;128;140;D;pdb;674
D3Z7P3;141;551;S;pdb;674
D3Z7P3;552;555;D;pdb;674
D3Z7P3;557;571;D;pdb;674
D3Z7P3;573;602;D;pdb;674
D3ZAR1;43;173;S;pdb;306
D3ZCE5;404;404;D;pdb;678
D3ZCE5;405;419;S;pdb;678
D3ZCE5;420;421;D;pdb;678
D3ZDG4;264;329;S;pdb;342
D3ZHH1;28;284;S;pdb;686
D3ZJP6;1178;1385;S;pdb;2060
D3ZMK9;906;908;D;pdb;1368
D3ZMK9;909;1002;S;pdb;1368
D3ZMK9;1003;1009;D;pdb;1368
D3ZMK9;1010;1036;S;pdb;1368
D3ZMK9;1037;1056;D;pdb;1368
D3ZMK9;1057;1132;S;pdb;1368
D3ZMK9;1133;1168;D;pdb;1368
D3ZMK9;1169;1187;S;pdb;1368
D3ZMK9;1188;1195;D;pdb;1368
D3ZMK9;1196;1234;S;pdb;1368
D3ZMK9;1235;1244;D;pdb;1368
D3ZMK9;1245;1368;S;pdb;1368
D4A055;49;69;D;pdb;519
D4A055;70;168;S;pdb;519
D4A055;169;207;D;pdb;519
D4A055;208;266;S;pdb;519
D4A055;267;285;D;pdb;519
D4A055;286;403;S;pdb;519
D4A055;404;407;D;pdb;519
D4ABJ2;25;63;D;pdb;198
D4ABJ2;64;198;S;pdb;198
D4AEP7;1;227;S;pdb;227
D4AEP8;4;285;S;pdb;285
D4EMQ0;140;206;S;pdb;206
D4GJ14;1;2;D;pdb;417
D4GJ14;3;417;S;pdb;417
D4GTC1;1;199;S;pdb;360
D4GTC1;200;206;D;pdb;360
D4GTC1;207;341;S;pdb;360
D4GTC1;342;349;D;pdb;360
D4GTC1;350;360;S;pdb;360
D4GTL2;1;1;D;pdb;433
D4GTL2;2;284;S;pdb;433
D4GTL2;285;323;D;pdb;433
D4GTL2;324;371;S;pdb;433
D4GTL2;372;380;D;pdb;433
D4GTL2;381;432;S;pdb;433
D4GTL2;433;433;D;pdb;433
D4GUF6;1;87;S;pdb;87
D4GVD7;1;199;S;pdb;395
D4GVD7;200;211;D;pdb;395
D4GVD7;212;238;S;pdb;395
D4GVD7;239;263;D;pdb;395
D4GVD7;264;367;S;pdb;395
D4GVD7;368;395;D;pdb;395
D4GW82;1;59;S;pdb;61
D4GW82;60;61;D;pdb;61
D4GYL4;1;1;D;pdb;226
D4GYL4;2;226;S;pdb;226
D4GZE7;2;65;S;pdb;66
D4GZE7;66;66;D;pdb;66
D4HRL0;19;448;S;pdb;448
D4I047;1;145;S;pdb;161
D4I047;146;161;D;pdb;161
D4I194;1;259;S;pdb;259
D4I245;1;21;D;pdb;517
D4I245;22;76;S;pdb;517
D4I245;77;78;D;pdb;517
D4I245;79;351;S;pdb;517
D4I245;352;364;D;pdb;517
D4I245;365;439;S;pdb;517
D4I245;440;444;D;pdb;517
D4I245;445;510;S;pdb;517
D4I245;511;517;D;pdb;517
D4I246;2;2;D;pdb;430
D4I246;3;430;S;pdb;430
D4I247;2;2;D;pdb;784
D4I247;3;21;S;pdb;784
D4I247;22;63;D;pdb;784
D4I247;64;191;S;pdb;784
D4I247;192;197;D;pdb;784
D4I247;198;756;S;pdb;784
D4I247;757;767;D;pdb;784
D4I247;768;784;S;pdb;784
D4I3X5;1;4;D;pdb;302
D4I3X5;5;83;S;pdb;302
D4I3X5;84;87;D;pdb;302
D4I3X5;88;232;S;pdb;302
D4I3X5;233;237;D;pdb;302
D4I3X5;238;298;S;pdb;302
D4I3X5;299;302;D;pdb;302
D4JJZ5;180;387;S;pdb;1364
D4JMT6;1;292;S;pdb;427
D4L313;1;11;D;pdb;439
D4L313;12;305;S;pdb;439
D4N500;1;37;S;pdb;364
D4N500;38;40;D;pdb;364
D4N500;41;45;S;pdb;364
D4N500;46;51;D;pdb;364
D4N500;52;364;S;pdb;364
D4P8C6;34;38;D;pdb;569
D4P8C6;39;569;S;pdb;569
D4QAP3;33;53;D;pdb;1935
D4QAP3;54;912;S;pdb;1935
D4QAP3;913;930;D;pdb;1935
D4Z2G1;1;1;D;pdb;296
D4Z2G1;2;296;S;pdb;296
D4ZE39;32;107;S;pdb;107
D5A0Q7;1;82;S;pdb;82
D5AHU8;1;214;S;pdb;220
D5AHU8;215;220;D;pdb;220
D5AUZ7;1;243;S;pdb;244
D5AUZ7;244;244;D;pdb;244
D5AUZ9;1;207;S;pdb;222
D5AUZ9;208;222;D;pdb;222
D5AV00;1;74;S;pdb;255
D5AV00;75;78;D;pdb;255
D5AV00;79;252;S;pdb;255
D5AV00;253;255;D;pdb;255
D5AV04;214;396;S;pdb;396
D5AV08;1;1;D;pdb;209
D5AV08;2;209;S;pdb;209
D5CBA0;3087;3245;D;pdb;3321
D5CBA0;3246;3321;S;pdb;3321
D5CN26;1;27;D;pdb;117
D5CN26;28;117;S;pdb;117
D5DC07;29;33;D;pdb;484
D5DC07;34;481;S;pdb;484
D5DC07;482;484;D;pdb;484
D5DF88;1;14;D;pdb;403
D5DF88;15;401;S;pdb;403
D5DF88;402;403;D;pdb;403
D5DH82;38;46;D;pdb;310
D5DH82;47;309;S;pdb;310
D5DH82;310;310;D;pdb;310
D5DKI8;1;15;D;pdb;404
D5DKI8;16;404;S;pdb;404
D5DRI0;216;441;S;pdb;449
D5DRI0;442;449;D;pdb;449
D5DUS2;2;284;S;pdb;433
D5DUS2;285;288;D;pdb;433
D5DUS2;289;430;S;pdb;433
D5DUS2;431;433;D;pdb;433
D5GA36;1;33;D;pdb;347
D5GA36;34;99;S;pdb;347
D5GA36;100;106;D;pdb;347
D5GA36;107;347;S;pdb;347
D5IEZ9;1;204;S;pdb;204
D5JGF6;19;19;D;pdb;251
D5JGF6;20;238;S;pdb;251
D5JGF6;239;251;D;pdb;251
D5K9E3;1;4;D;pdb;61
D5K9E3;5;60;S;pdb;61
D5K9E3;61;61;D;pdb;61
D5K9G7;1;396;S;pdb;401
D5K9G7;397;401;D;pdb;401
D5KL82;82;467;S;pdb;469
D5KM69;1;3;D;pdb;224
D5KM69;4;220;S;pdb;224
D5KM69;221;224;D;pdb;224
D5MAL3;1;42;S;pdb;42
D5MNX3;1;1;D;pdb;199
D5MNX3;2;199;S;pdb;199
D5MNX4;1;237;S;pdb;237
D5MNX7;1;142;S;pdb;142
D5MNX8;1;133;S;pdb;145
D5MNX8;134;135;D;pdb;145
D5MNX8;136;139;S;pdb;145
D5MNX8;140;145;D;pdb;145
D5MNX9;1;1;D;pdb;145
D5MNX9;2;142;S;pdb;145
D5MNX9;143;145;D;pdb;145
D5MP61;23;346;S;pdb;576
D5MP61;347;349;D;pdb;576
D5Q364;1;12;D;pdb;302
D5Q364;13;302;S;pdb;302
D5SL78;1;3;D;pdb;329
D5SL78;4;83;S;pdb;329
D5SL78;84;87;D;pdb;329
D5SL78;88;305;S;pdb;329
D5SL78;306;306;D;pdb;329
D5SL78;307;309;S;pdb;329
D5SL78;310;329;D;pdb;329
D5SLU6;17;22;D;pdb;367
D5SLU6;23;53;S;pdb;367
D5SLU6;54;55;D;pdb;367
D5SLU6;56;334;S;pdb;367
D5SLU6;335;367;D;pdb;367
D5SMT1;1;430;S;pdb;431
D5SMT1;431;431;D;pdb;431
D5SMY7;1;274;S;pdb;275
D5SMY7;275;275;D;pdb;275
D5SNV8;1;8;D;pdb;165
D5SNV8;9;69;S;pdb;165
D5SNV8;70;72;D;pdb;165
D5SNV8;73;146;S;pdb;165
D5SNV8;147;165;D;pdb;165
D5SP81;1;118;S;pdb;118
D5SQ09;2;2;D;pdb;442
D5SQ09;3;82;S;pdb;442
D5SQ09;83;83;D;pdb;442
D5SQ09;84;404;S;pdb;442
D5SQ09;405;405;D;pdb;442
D5SQH6;1;2;D;pdb;256
D5SQH6;3;254;S;pdb;256
D5SQH6;255;256;D;pdb;256
D5SQK4;37;43;D;pdb;313
D5SQK4;44;313;S;pdb;313
D5STP0;1;309;S;pdb;309
D5STZ7;1;80;S;pdb;361
D5STZ7;81;81;D;pdb;361
D5STZ7;82;126;S;pdb;361
D5STZ7;127;147;D;pdb;361
D5STZ7;148;187;S;pdb;361
D5STZ7;188;191;D;pdb;361
D5STZ7;192;361;S;pdb;361
D5SUM3;24;328;S;pdb;333
D5SUM3;329;333;D;pdb;333
D5SVJ2;1;10;D;pdb;111
D5SVJ2;11;111;S;pdb;111
D5SW38;1;54;D;pdb;338
D5SW38;55;338;S;pdb;338
D5SXE5;1;3;D;pdb;287
D5SXE5;4;287;S;pdb;287
D5SZ41;1;5;D;pdb;136
D5SZ41;6;136;S;pdb;136
D5SZ58;1;9;D;pdb;154
D5SZ58;10;127;S;pdb;154
D5SZ58;128;154;D;pdb;154
D5U596;1;1;D;pdb;174
D5U596;2;174;S;pdb;174
D5U661;25;340;S;pdb;340
D5UH90;1;38;D;pdb;495
D5UH90;39;337;S;pdb;495
D5UH90;338;360;D;pdb;495
D5UM26;1;4;D;pdb;123
D5UM26;5;106;S;pdb;123
D5UM26;107;123;D;pdb;123
D5VAW2;2;3;D;pdb;414
D5VAW2;4;412;S;pdb;414
D5VAW2;413;414;D;pdb;414
D5VAW8;1;257;S;pdb;257
D5VCM9;1;43;D;pdb;392
D5VCM9;44;56;S;pdb;392
D5VCM9;57;73;D;pdb;392
D5VCM9;74;392;S;pdb;392
D5VKJ8;19;37;S;pdb;37
D5X329;1;2;D;pdb;108
D5X329;3;108;S;pdb;108
D5X340;7;64;S;pdb;88
D5X340;65;67;D;pdb;88
D5X340;68;87;S;pdb;88
D5X340;88;88;D;pdb;88
D5X843;2;85;S;pdb;149
D5X843;86;100;D;pdb;149
D5X843;101;149;S;pdb;149
D6BP13;121;127;D;pdb;323
D6BP13;128;323;S;pdb;323
D6CQJ8;1;1;D;pdb;108
D6CQJ8;2;107;S;pdb;108
D6CQJ8;108;108;D;pdb;108
D6D1V7;1;29;D;pdb;380
D6D1V7;30;380;S;pdb;380
D6DYI9;180;387;S;pdb;1364
D6DYI9;391;506;S;pdb;1364
D6E1Y1;24;39;D;pdb;422
D6E1Y1;40;422;S;pdb;422
D6E269;1;155;S;pdb;162
D6EFA0;1;35;D;pdb;343
D6EFA0;36;315;S;pdb;343
D6EFA0;316;343;D;pdb;343
D6EK73;1;41;D;pdb;133
D6EK73;42;133;S;pdb;133
D6EQU8;1;5;D;pdb;658
D6EQU8;6;530;S;pdb;658
D6EQU8;531;532;D;pdb;658
D6EQU8;533;559;S;pdb;658
D6EQU8;560;564;D;pdb;658
D6EQU8;565;658;S;pdb;658
D6ES11;16;136;S;pdb;136
D6EWM0;35;36;D;pdb;645
D6EWM0;37;645;S;pdb;645
D6EWM4;30;201;S;pdb;201
D6J9H8;2;191;S;pdb;194
D6JHV3;1;257;S;pdb;257
D6MSV6;1;7;D;pdb;365
D6MSV6;8;93;S;pdb;365
D6MSV6;94;96;D;pdb;365
D6MSV6;97;364;S;pdb;365
D6MSV6;365;365;D;pdb;365
D6MSX4;1;181;S;pdb;383
D6MSX4;182;184;D;pdb;383
D6MSX4;185;225;S;pdb;383
D6MSX4;226;234;D;pdb;383
D6MSX4;235;261;S;pdb;383
D6MSX4;262;266;D;pdb;383
D6MSX4;267;334;S;pdb;383
D6MSX4;335;341;D;pdb;383
D6MSX4;342;383;S;pdb;383
D6N9X1;1;25;D;pdb;389
D6N9X1;26;389;S;pdb;389
D6PAH1;1;4;D;pdb;825
D6PAH1;5;806;S;pdb;825
D6PAH1;807;825;D;pdb;825
D6PBM7;1;308;S;pdb;308
D6PT85;1;168;S;pdb;637
D6PT85;169;171;D;pdb;637
D6PXK5;1;13;D;pdb;468
D6PXK5;14;454;S;pdb;468
D6PXK5;455;468;D;pdb;468
D6QLY0;22;365;S;pdb;365
D6QWI0;21;22;D;pdb;387
D6QWI0;23;292;S;pdb;387
D6QWK5;21;22;D;pdb;379
D6QWK5;23;288;S;pdb;379
D6QY02;1;165;S;pdb;495
D6QY02;166;188;D;pdb;495
D6QY02;189;373;S;pdb;495
D6QY02;374;403;D;pdb;495
D6R7L2;22;124;S;pdb;124
D6R8X8;1;5;D;pdb;489
D6R8X8;6;471;S;pdb;489
D6R8X8;472;488;D;pdb;489
D6RGH6;173;175;D;pdb;385
D6RGH6;176;244;S;pdb;385
D6RGH6;245;245;D;pdb;385
D6RU56;1;258;S;pdb;258
D6WJ77;1;1;D;pdb;281
D6WJ77;2;281;S;pdb;281
D6WMX4;150;155;D;pdb;570
D6WMX4;156;183;S;pdb;570
D6WMX4;184;190;D;pdb;570
D6WMX4;191;260;S;pdb;570
D6WMX4;261;270;D;pdb;570
D6WMX4;271;274;S;pdb;570
D6WMX4;275;286;D;pdb;570
D6WMX4;287;516;S;pdb;570
D6WMX4;517;526;D;pdb;570
D6WMX4;527;570;S;pdb;570
D6XHE1;1;25;D;pdb;340
D6XHE1;26;72;S;pdb;340
D6XHE1;73;77;D;pdb;340
D6XHE1;78;340;S;pdb;340
D6XJ80;1;35;D;pdb;390
D6XJ80;36;376;S;pdb;390
D6XJ80;377;380;D;pdb;390
D6XJ80;381;386;S;pdb;390
D6XJ80;387;390;D;pdb;390
D6XZ22;1;761;S;pdb;761
D6Y4Z8;1;5;D;pdb;390
D6Y4Z8;6;63;S;pdb;390
D6Y4Z8;64;70;D;pdb;390
D6Y4Z8;71;164;S;pdb;390
D6Y4Z8;165;166;D;pdb;390
D6Y4Z8;167;390;S;pdb;390
D6Y501;1;2;D;pdb;49
D6Y501;3;13;S;pdb;49
D6Y501;14;16;D;pdb;49
D6Y504;1;4;D;pdb;358
D6Y504;5;269;S;pdb;358
D6Y504;270;302;D;pdb;358
D6Y504;303;350;S;pdb;358
D6Y504;351;358;D;pdb;358
D6Y7Y6;1;419;S;pdb;419
D6Y8L8;32;46;D;pdb;370
D6Y8L8;47;370;S;pdb;370
D6ZRZ2;30;269;S;pdb;271
D6ZRZ2;270;271;D;pdb;271
D6ZS00;30;33;D;pdb;356
D6ZS00;34;356;S;pdb;356
D6ZTY6;1;12;S;pdb;148
D6ZTY6;13;24;D;pdb;148
D6ZTY6;25;110;S;pdb;148
D6ZTY6;111;116;D;pdb;148
D6ZTY6;117;148;S;pdb;148
D7A5Q8;1;1;D;pdb;287
D7A5Q8;2;287;S;pdb;287
D7A6E5;1;45;D;pdb;275
D7A6E5;46;274;S;pdb;275
D7A6E5;275;275;D;pdb;275
D7C0E5;1;263;S;pdb;265
D7C0E5;264;265;D;pdb;265
D7F485;1;21;D;pdb;518
D7F485;22;518;S;pdb;518
D7F7M7;65;223;S;pdb;775
D7GXF9;21;22;D;pdb;293
D7GXF9;23;291;S;pdb;293
D7GXF9;292;293;D;pdb;293
D7GXG0;17;17;D;pdb;510
D7GXG0;18;275;S;pdb;510
D7GXG0;276;277;D;pdb;510
D7GXG4;21;377;S;pdb;477
D7K0H3;1;432;S;pdb;433
D7K0H3;433;433;D;pdb;433
D7PC21;1;1;D;pdb;218
D7PC21;2;218;S;pdb;218
D7PM05;1;4;D;pdb;235
D7PM05;5;67;S;pdb;235
D7PM05;70;235;S;pdb;235
D7PM14;1;9;D;pdb;198
D7PM14;10;198;S;pdb;198
D7RFJ3;1;189;S;pdb;487
D7RFJ3;190;192;D;pdb;487
D7RFJ3;193;487;S;pdb;487
D7RFJ9;1;43;S;pdb;309
D7RFJ9;44;45;D;pdb;309
D7RFJ9;46;250;S;pdb;309
D7RFJ9;251;252;D;pdb;309
D7RFJ9;253;309;S;pdb;309
D7RFL7;1;10;D;pdb;256
D7RFL7;11;254;S;pdb;256
D7RFL7;255;256;D;pdb;256
D7RK32;1;5;D;pdb;335
D7RK32;6;335;S;pdb;335
D7S065;191;195;D;pdb;451
D7S065;196;445;S;pdb;451
D7S065;446;451;D;pdb;451
D7S2G1;43;122;S;pdb;845
D7S2G1;196;300;S;pdb;845
D7S2G1;301;301;D;pdb;845
D7S2G1;309;311;D;pdb;845
D7S2G1;317;318;D;pdb;845
D7S2G1;322;474;S;pdb;845
D7TY99;25;203;S;pdb;203
D7UER1;1;127;S;pdb;378
D7UER1;128;133;D;pdb;378
D7UER1;134;175;S;pdb;378
D7UER1;176;179;D;pdb;378
D7UER1;180;378;S;pdb;378
D7UQM0;1;138;S;pdb;138
D7UT17;1;3;D;pdb;911
D7UT17;4;911;S;pdb;911
D7UWR6;1;1;D;pdb;328
D7UWR6;2;323;S;pdb;328
D7UWR6;324;328;D;pdb;328
D7VA33;20;359;S;pdb;359
D8DVU6;136;294;S;pdb;560
D8DVU6;295;303;D;pdb;560
D8H130;50;799;S;pdb;799
D8IYL4;1;5;D;pdb;351
D8IYL4;6;40;S;pdb;351
D8IYL4;41;43;D;pdb;351
D8IYL4;44;163;S;pdb;351
D8IYL4;164;175;D;pdb;351
D8IYL4;176;202;S;pdb;351
D8IYL4;203;218;D;pdb;351
D8IYL4;219;342;S;pdb;351
D8IYL4;343;351;D;pdb;351
D8IZU6;1;5;D;pdb;79
D8IZU6;6;74;S;pdb;79
D8IZU6;75;79;D;pdb;79
D8LJ35;1;35;D;pdb;414
D8LJ35;36;414;S;pdb;414
D8NA05;1;1;D;pdb;91
D8NA05;2;91;S;pdb;91
D8R6G2;10;288;S;pdb;288
D8S128;1;7;D;pdb;386
D8S128;8;386;S;pdb;386
D8T7G0;1;2;D;pdb;449
D8T7G0;3;46;S;pdb;449
D8T7G0;47;54;D;pdb;449
D8T7G0;55;215;S;pdb;449
D8T7G0;216;237;D;pdb;449
D8T7G0;238;260;S;pdb;449
D8T7G0;261;263;D;pdb;449
D8T7G0;264;449;S;pdb;449
D8UFB5;104;151;S;pdb;313
D8VN48;1;127;S;pdb;127
D9IA43;1;4;D;pdb;474
D9IA43;5;470;S;pdb;474
D9IA43;471;474;D;pdb;474
D9IA44;1;5;D;pdb;203
D9IA44;6;202;S;pdb;203
D9IA44;203;203;D;pdb;203
D9IA45;1;303;S;pdb;311
D9IA45;304;311;D;pdb;311
D9IEF7;1;164;S;pdb;164
D9IEJ2;458;483;S;pdb;487
D9IEJ2;484;485;D;pdb;487
D9ILD9;1;474;S;pdb;474
D9IR22;1;13;D;pdb;415
D9IR22;14;415;S;pdb;415
D9ISE0;1;3;D;pdb;642
D9ISE0;4;642;S;pdb;642
D9IW02;90;254;S;pdb;1154
D9IWL3;301;467;S;pdb;506
D9IWL3;468;470;D;pdb;506
D9J034;47;52;D;pdb;238
D9J034;53;215;S;pdb;238
D9J034;216;218;D;pdb;238
D9J041;1;81;D;pdb;546
D9J041;82;535;S;pdb;546
D9J041;536;546;D;pdb;546
D9J0D7;1;330;S;pdb;330
D9J2T9;1;246;S;pdb;246
D9J353;2;10;S;pdb;18
D9MPF2;1;41;D;pdb;600
D9MPF2;42;600;S;pdb;600
D9MPF3;17;25;D;pdb;257
D9MPF3;26;133;S;pdb;257
D9MPF3;134;147;D;pdb;257
D9MWI4;1;273;S;pdb;273
D9N164;1;7;D;pdb;295
D9N164;8;295;S;pdb;295
D9N167;1;688;S;pdb;688
D9N168;1;579;S;pdb;579
D9N170;1;85;S;pdb;608
D9N170;86;92;D;pdb;608
D9N170;93;232;S;pdb;608
D9N170;233;282;D;pdb;608
D9N170;283;608;S;pdb;608
D9N172;1;11;D;pdb;432
D9N172;12;41;S;pdb;432
D9N172;42;54;D;pdb;432
D9N172;55;428;S;pdb;432
D9N172;429;432;D;pdb;432
D9N195;298;419;S;pdb;1001
D9N195;420;420;D;pdb;1001
D9N195;421;466;S;pdb;1001
D9N195;467;469;D;pdb;1001
D9N195;470;636;S;pdb;1001
D9N195;637;638;D;pdb;1001
D9N195;639;869;S;pdb;1001
D9N195;870;870;D;pdb;1001
D9N195;871;918;S;pdb;1001
D9N195;919;927;D;pdb;1001
D9N195;928;968;S;pdb;1001
D9N195;969;970;D;pdb;1001
D9N195;971;991;S;pdb;1001
D9N195;992;994;D;pdb;1001
D9N551;24;377;S;pdb;377
D9PVS9;1;114;S;pdb;196
D9PVS9;115;116;D;pdb;196
D9PVS9;117;196;S;pdb;196
D9PXZ6;1;1;D;pdb;443
D9PXZ6;2;443;S;pdb;443
D9PY12;1;6;D;pdb;212
D9PY12;7;211;S;pdb;212
D9PY12;212;212;D;pdb;212
D9PYF6;1;1;D;pdb;281
D9PYF6;2;281;S;pdb;281
D9PYF7;1;44;D;pdb;275
D9PYF7;45;275;S;pdb;275
D9PYF9;1;1;D;pdb;405
D9PYF9;2;386;S;pdb;405
D9PYF9;387;405;D;pdb;405
D9PZ08;2;490;S;pdb;490
D9Q0R7;2;211;S;pdb;211
D9QA55;82;160;S;pdb;163
D9QA55;161;163;D;pdb;163
D9SIP4;2;143;S;pdb;595
D9SIP4;144;146;D;pdb;595
D9SIP4;147;200;S;pdb;595
D9SIP4;201;202;D;pdb;595
D9SZQ3;37;230;S;pdb;366
D9TQ02;1;1;D;pdb;426
D9TQ02;2;29;S;pdb;426
D9TQ02;30;36;D;pdb;426
D9TQ02;37;426;S;pdb;426
D9UBW0;1;353;S;pdb;355
D9UBW0;354;355;D;pdb;355
D9WMQ6;1;65;S;pdb;399
D9WMQ6;66;67;D;pdb;399
D9WMQ6;68;163;S;pdb;399
D9WMQ6;164;181;D;pdb;399
D9WMQ6;182;399;S;pdb;399
D9WMR2;1;1;D;pdb;397
D9WMR2;2;397;S;pdb;397
D9XKI5;1;5;D;pdb;141
D9XKI5;6;73;S;pdb;141
D9XKI5;74;77;D;pdb;141
D9XKI5;78;141;S;pdb;141
D9ZDQ9;1;6;D;pdb;327
D9ZDQ9;7;327;S;pdb;327
D9ZNF3;1;274;S;pdb;274
E0A7J0;34;34;D;pdb;334
E0A7J0;35;333;S;pdb;334
E0A7J0;334;334;D;pdb;334
E0ACT6;33;36;D;pdb;169
E0ACT6;37;98;S;pdb;169
E0ACT6;104;114;S;pdb;169
E0ACT6;118;119;S;pdb;169
E0ACT6;142;146;S;pdb;169
E0CX00;1;3;D;pdb;209
E0CX00;4;209;S;pdb;209
E0CX04;1;246;S;pdb;246
E0CX06;1;13;D;pdb;280
E0CX06;14;266;S;pdb;280
E0CX06;267;280;D;pdb;280
E0D207;16;93;S;pdb;414
E0D207;94;96;D;pdb;414
E0D207;97;214;S;pdb;414
E0D207;215;216;D;pdb;414
E0D207;217;414;S;pdb;414
E0D2V6;25;245;S;pdb;320
E0D2V6;246;246;D;pdb;320
E0DH37;46;242;S;pdb;242
E0N688;54;56;D;pdb;430
E0N688;57;245;S;pdb;430
E0N688;246;249;D;pdb;430
E0N688;250;420;S;pdb;430
E0QAF3;1;235;S;pdb;668
E0QAF3;236;273;D;pdb;668
E0QAF3;274;298;S;pdb;668
E0QAF3;299;302;D;pdb;668
E0QAF3;303;667;S;pdb;668
E0QAF3;668;668;D;pdb;668
E0QN07;6668;6939;S;pdb;7651
E0QN07;6940;6942;D;pdb;7651
E0QN07;6943;6959;S;pdb;7651
E0RQU0;456;541;S;pdb;541
E0RVY7;1;1;D;pdb;376
E0RVY7;2;376;S;pdb;376
E0RXM0;34;394;S;pdb;547
E0RYY0;1;7;D;pdb;313
E0RYY0;8;313;S;pdb;313
E0SJQ4;22;30;D;pdb;343
E0SJQ4;31;339;S;pdb;343
E0SJQ4;340;343;D;pdb;343
E0SM39;65;171;S;pdb;408
E0SM39;172;172;D;pdb;408
E0SRA9;1;1;D;pdb;335
E0SRA9;2;330;S;pdb;335
E0SRA9;331;335;D;pdb;335
E0TW95;1;182;S;pdb;182
E0TXX3;1;140;S;pdb;166
E0TXX3;141;145;D;pdb;166
E0TXX3;146;166;S;pdb;166
E0TY72;1;109;S;pdb;194
E0TY72;110;111;D;pdb;194
E0TY72;112;143;S;pdb;194
E0TY72;144;145;D;pdb;194
E0TY72;146;191;S;pdb;194
E0TY72;192;194;D;pdb;194
E0U3U4;8;57;S;pdb;173
E0U3U4;58;59;D;pdb;173
E0U3U4;60;172;S;pdb;173
E0U3U4;173;173;D;pdb;173
E0UVR5;17;19;S;pdb;565
E0UVR5;20;20;D;pdb;565
E0UVR5;21;342;S;pdb;565
E0UVR5;343;344;D;pdb;565
E0UVR5;345;516;S;pdb;565
E0UY46;83;469;S;pdb;469
E0VFQ5;222;416;S;pdb;420
E0VIU9;141;142;D;pdb;461
E0VIU9;143;384;S;pdb;461
E0VIU9;385;388;D;pdb;461
E0VIU9;389;461;S;pdb;461
E0VVT4;281;518;S;pdb;520
E0W1I1;143;146;D;pdb;575
E0W1I1;147;180;S;pdb;575
E0W1I1;181;186;D;pdb;575
E0W1I1;187;226;S;pdb;575
E0W1I1;227;228;D;pdb;575
E0W1I1;229;513;S;pdb;575
E0W1I1;514;538;D;pdb;575
E0W1I1;539;574;S;pdb;575
E0W1I1;575;575;D;pdb;575
E0W4V5;59;73;D;pdb;670
E0W4V5;74;670;S;pdb;670
E0WVU4;1;195;S;pdb;206
E0WVU4;196;206;D;pdb;206
E0WWC7;1548;1551;D;pdb;2193
E0WWC7;1552;1730;S;pdb;2193
E0WWC7;1731;1731;D;pdb;2193
E0X765;1;9;D;pdb;220
E0X765;10;220;S;pdb;220
E0X767;1;140;S;pdb;140
E0XN39;19;314;S;pdb;314
E0YCK3;1;6;D;pdb;304
E0YCK3;7;304;S;pdb;304
E0YCS2;1;5;D;pdb;265
E0YCS2;6;265;S;pdb;265
E0YFW1;300;308;S;pdb;434
E0YNJ7;17;335;S;pdb;561
E0YNJ7;336;340;D;pdb;561
E0YNJ7;341;513;S;pdb;561
E1A0Z5;139;139;D;pdb;247
E1A0Z5;140;243;S;pdb;247
E1A0Z5;244;247;D;pdb;247
E1ACR6;23;23;D;pdb;439
E1ACR6;24;171;S;pdb;439
E1ACR6;172;181;D;pdb;439
E1ACR6;182;319;S;pdb;439
E1ACR6;320;345;D;pdb;439
E1ACR6;346;430;S;pdb;439
E1ACR6;431;432;D;pdb;439
E1ACR6;433;438;S;pdb;439
E1ACR6;439;439;D;pdb;439
E1ADR9;32;58;S;pdb;851
E1ADR9;59;64;D;pdb;851
E1ADR9;65;139;S;pdb;851
E1ADR9;143;147;D;pdb;851
E1ADR9;148;181;S;pdb;851
E1ADR9;182;184;D;pdb;851
E1ADR9;185;386;S;pdb;851
E1ADR9;387;389;D;pdb;851
E1ADR9;392;396;D;pdb;851
E1ADR9;397;399;S;pdb;851
E1ADR9;402;447;S;pdb;851
E1ADR9;448;450;D;pdb;851
E1ADR9;451;493;S;pdb;851
E1ADR9;494;499;D;pdb;851
E1AFM4;17;26;D;pdb;566
E1AFM4;27;342;S;pdb;566
E1AFM4;343;351;D;pdb;566
E1AFM4;352;517;S;pdb;566
E1AFM4;518;521;D;pdb;566
E1ANH6;30;31;D;pdb;291
E1ANH6;32;291;S;pdb;291
E1APK1;175;372;S;pdb;567
E1APK1;373;383;D;pdb;567
E1APK1;384;562;S;pdb;567
E1APK1;563;567;D;pdb;567
E1AXT8;1;1;D;pdb;371
E1AXT8;2;191;S;pdb;371
E1AXT8;192;196;D;pdb;371
E1AXT8;197;371;S;pdb;371
E1AXU1;27;29;D;pdb;266
E1AXU1;30;266;S;pdb;266
E1B328;6;7;D;pdb;1378
E1B328;8;150;S;pdb;1378
E1B328;151;153;D;pdb;1378
E1BHM0;64;70;S;pdb;211
E1BHM0;71;72;D;pdb;211
E1BHM0;73;211;S;pdb;211
E1BQ43;1;106;S;pdb;378
E1BQ43;107;124;D;pdb;378
E1BQ43;125;364;S;pdb;378
E1BQ43;365;370;D;pdb;378
E1BQ43;371;378;S;pdb;378
E1BSW7;2;3;D;pdb;139
E1BSW7;4;104;S;pdb;139
E1BSW7;105;139;D;pdb;139
E1C005;43;64;S;pdb;148
E1C005;65;67;D;pdb;148
E1C0Z4;4;131;S;pdb;131
E1C2W2;429;684;S;pdb;950
E1C2W2;685;686;D;pdb;950
E1C3A0;2;367;S;pdb;762
E1C3A0;368;405;D;pdb;762
E1C4Y2;131;233;S;pdb;234
E1C4Y2;234;234;D;pdb;234
E1C6P3;42;360;S;pdb;574
E1C9K5;1;580;S;pdb;580
E1C9K6;1;64;S;pdb;64
E1C9K7;1;85;S;pdb;85
E1C9K8;1;138;S;pdb;138
E1C9K9;1;69;S;pdb;69
E1C9L0;1;42;S;pdb;42
E1C9L1;1;161;S;pdb;161
E1C9L2;1;170;S;pdb;170
E1C9L3;1;84;S;pdb;84
E1C9L4;1;33;D;pdb;309
E1C9L4;34;309;S;pdb;309
E1F4V5;1;226;S;pdb;236
E1JJR3;1;46;S;pdb;1613
E1JJR3;47;52;D;pdb;1613
E1JJR3;53;118;S;pdb;1613
E1JJR3;119;125;D;pdb;1613
E1JJR3;126;353;S;pdb;1613
E1JJR3;354;401;D;pdb;1613
E1JJR3;402;799;S;pdb;1613
E1JJR3;800;801;D;pdb;1613
E1JJR3;802;835;S;pdb;1613
E1JJR3;836;841;D;pdb;1613
E1JJR3;842;896;S;pdb;1613
E1JJR3;897;909;D;pdb;1613
E1JJR3;910;964;S;pdb;1613
E1JJR3;965;980;D;pdb;1613
E1JJR3;981;1026;S;pdb;1613
E1JJR3;1027;1030;D;pdb;1613
E1JJR3;1031;1114;S;pdb;1613
E1JJR3;1115;1126;D;pdb;1613
E1JJR3;1127;1140;S;pdb;1613
E1K247;1;4;D;pdb;564
E1K247;5;549;S;pdb;564
E1K248;51;52;D;pdb;314
E1K248;53;314;S;pdb;314
E1QU22;1;184;S;pdb;185
E1QU22;185;185;D;pdb;185
E1R245;32;34;D;pdb;276
E1R245;35;276;S;pdb;276
E1VBK1;1;25;D;pdb;341
E1VBK1;26;336;S;pdb;341
E1VBK1;337;341;D;pdb;341
E1VBK4;1;147;S;pdb;147
E1VFE0;1;596;S;pdb;596
E1XUJ2;1;26;D;pdb;397
E1XUJ2;27;392;S;pdb;397
E1XUJ2;393;397;D;pdb;397
E1ZRW6;27;31;D;pdb;171
E1ZRW6;32;168;S;pdb;171
E1ZRW6;169;171;D;pdb;171
E2AB17;1;2;D;pdb;471
E2AB17;3;43;S;pdb;471
E2AB17;44;52;D;pdb;471
E2AB17;53;185;S;pdb;471
E2AB17;186;187;D;pdb;471
E2AB17;188;272;S;pdb;471
E2AB17;273;289;D;pdb;471
E2AXC7;1;2;D;pdb;253
E2AXC7;3;251;S;pdb;253
E2AXC7;252;253;D;pdb;253
E2DI02;35;41;D;pdb;282
E2DI02;42;251;S;pdb;282
E2DI02;252;261;D;pdb;282
E2DI02;262;282;S;pdb;282
E2DQZ4;1;2;D;pdb;254
E2DQZ4;3;253;S;pdb;254
E2DQZ4;254;254;D;pdb;254
E2E2L9;485;530;S;pdb;865
E2E2L9;566;602;S;pdb;865
E2EA82;64;223;S;pdb;775
E2EKP5;1;121;S;pdb;121
E2ESL7;31;32;D;pdb;375
E2ESL7;33;304;S;pdb;375
E2FYL5;21;129;S;pdb;129
E2GHW5;1;18;D;pdb;337
E2GHW5;19;337;S;pdb;337
E2GM63;1;1;D;pdb;420
E2GM63;2;420;S;pdb;420
E2IHB7;1;2;D;pdb;1115
E2IHB7;3;18;S;pdb;1115
E2IHB7;19;77;D;pdb;1115
E2IHB7;78;89;S;pdb;1115
E2IHB7;90;90;D;pdb;1115
E2IHB7;91;219;S;pdb;1115
E2IHB7;220;226;D;pdb;1115
E2IHB7;227;773;S;pdb;1115
E2IHB7;774;778;D;pdb;1115
E2IHB7;779;808;S;pdb;1115
E2IHB7;809;811;D;pdb;1115
E2IHB7;812;1113;S;pdb;1115
E2IHB7;1114;1115;D;pdb;1115
E2IPT4;230;230;D;pdb;739
E2IPT4;231;350;S;pdb;739
E2IPT4;351;355;D;pdb;739
E2JF22;2214;2217;D;pdb;2547
E2JF22;2218;2410;S;pdb;2547
E2JF22;2411;2423;D;pdb;2547
E2JF22;2424;2457;S;pdb;2547
E2N721;23;25;D;pdb;800
E2N721;26;78;S;pdb;800
E2N721;79;87;D;pdb;800
E2N721;88;387;S;pdb;800
E2N721;388;392;D;pdb;800
E2N721;393;533;S;pdb;800
E2N721;534;552;D;pdb;800
E2N721;553;595;S;pdb;800
E2N721;596;605;D;pdb;800
E2N721;606;797;S;pdb;800
E2N9B1;23;324;S;pdb;433
E2N9B1;325;329;D;pdb;433
E2N9B1;330;408;S;pdb;433
E2N9B1;409;415;D;pdb;433
E2N9B1;416;431;S;pdb;433
E2N9B1;432;433;D;pdb;433
E2N9D0;1;21;D;pdb;694
E2N9D0;22;694;S;pdb;694
E2PZ87;30;36;D;pdb;354
E2PZ87;37;354;S;pdb;354
E2QI13;1;128;S;pdb;129
E2QI13;129;129;D;pdb;129
E2QJP6;2;153;S;pdb;198
E2QJP6;154;156;D;pdb;198
E2QJP6;157;198;S;pdb;198
E2QPF5;1;164;S;pdb;164
E2QR95;1;1;D;pdb;178
E2QR95;2;176;S;pdb;178
E2QR95;177;178;D;pdb;178
E2QR96;1;1;D;pdb;386
E2QR96;2;386;S;pdb;386
E2QR97;1;2;D;pdb;437
E2QR97;3;437;S;pdb;437
E2QR98;1;1;D;pdb;105
E2QR98;2;105;S;pdb;105
E2QRA0;14;16;D;pdb;312
E2QRA0;17;202;S;pdb;312
E2QRA0;203;207;D;pdb;312
E2QRA0;208;309;S;pdb;312
E2QRA0;310;312;D;pdb;312
E2RA18;327;330;D;pdb;620
E2RA18;331;357;S;pdb;620
E2RA18;358;360;D;pdb;620
E2RN10;1;26;D;pdb;125
E2RN10;27;125;S;pdb;125
E2RTU1;1;5;D;pdb;203
E2RTU1;6;203;S;pdb;203
E2RU27;2;2;D;pdb;314
E2RU27;3;314;S;pdb;314
E2RV62;5;5;D;pdb;310
E2RV62;6;302;S;pdb;310
E2RVJ1;34;37;D;pdb;382
E2RVJ1;38;250;S;pdb;382
E2RVJ1;251;252;D;pdb;382
E2RVJ1;253;379;S;pdb;382
E2RVJ1;380;382;D;pdb;382
E2RZS2;184;187;D;pdb;617
E2RZS2;188;243;S;pdb;617
E2RZS2;244;245;D;pdb;617
E2RZS2;246;607;S;pdb;617
E3E6L0;289;592;S;pdb;592
E3END6;1;2;D;pdb;304
E3END6;3;304;S;pdb;304
E3EPA1;1;2;D;pdb;689
E3EPA1;3;689;S;pdb;689
E3F052;1;315;S;pdb;315
E3F069;23;190;S;pdb;578
E3F069;191;196;D;pdb;578
E3F069;197;220;S;pdb;578
E3F069;221;234;D;pdb;578
E3F069;235;260;S;pdb;578
E3F069;261;272;D;pdb;578
E3F069;273;578;S;pdb;578
E3G817;1;1;D;pdb;192
E3G817;2;192;S;pdb;192
E3G9I4;1;299;S;pdb;299
E3GWY7;1;161;S;pdb;167
E3GWY7;162;167;D;pdb;167
E3JD18;1;11;D;pdb;390
E3JD18;12;198;S;pdb;390
E3JD18;199;207;D;pdb;390
E3JD18;208;390;S;pdb;390
E3M3V1;203;215;D;pdb;779
E3M3V1;216;320;S;pdb;779
E3M3V1;336;464;S;pdb;779
E3NZ06;1;308;S;pdb;903
E3NZ06;309;311;D;pdb;903
E3P6K5;1;162;S;pdb;162
E3P6S0;1;3;D;pdb;544
E3P6S0;4;129;S;pdb;544
E3P6S0;130;244;D;pdb;544
E3P6S0;245;437;S;pdb;544
E3P6S0;438;449;D;pdb;544
E3P6S0;450;525;S;pdb;544
E3P6S0;526;544;D;pdb;544
E3PJ86;40;42;D;pdb;686
E3PJ86;43;120;S;pdb;686
E3PJ86;121;138;D;pdb;686
E3PJ86;139;205;S;pdb;686
E3PJ87;122;186;S;pdb;319
E3PN25;1;113;S;pdb;577
E3PN25;114;120;D;pdb;577
E3PN25;121;571;S;pdb;577
E3PN25;572;577;D;pdb;577
E3PPC3;19;19;D;pdb;238
E3PPC3;20;120;S;pdb;238
E3PPC3;121;129;D;pdb;238
E3PPC3;130;238;S;pdb;238
E3PPC4;24;170;S;pdb;170
E3PQQ9;1;424;S;pdb;426
E3PQQ9;425;426;D;pdb;426
E3PQS3;110;114;D;pdb;655
E3PQS3;115;496;S;pdb;655
E3PQS3;497;506;D;pdb;655
E3PQS3;507;654;S;pdb;655
E3PQS3;655;655;D;pdb;655
E3PRJ4;1;32;D;pdb;262
E3PRJ4;33;84;S;pdb;262
E3PRJ4;85;101;D;pdb;262
E3PRJ4;102;261;S;pdb;262
E3PRJ4;262;262;D;pdb;262
E3PRJ5;4;519;S;pdb;519
E3PY95;1;4;D;pdb;740
E3PY95;5;503;S;pdb;740
E3PY95;504;505;D;pdb;740
E3PY95;506;584;S;pdb;740
E3PY95;585;587;D;pdb;740
E3PY95;588;737;S;pdb;740
E3PY95;738;740;D;pdb;740
E3PY96;1;4;D;pdb;121
E3PY96;5;114;S;pdb;121
E3PY96;115;121;D;pdb;121
E3QHV8;25;25;D;pdb;506
E3QHV8;26;506;S;pdb;506
E3SAZ9;1;237;S;pdb;242
E3SAZ9;238;242;D;pdb;242
E3SET7;1;1;D;pdb;221
E3SET7;2;221;S;pdb;221
E3SLL2;1;124;S;pdb;128
E3SLL2;125;128;D;pdb;128
E3SMK9;1;134;S;pdb;134
E3T1W8;22;37;D;pdb;541
E3T1W8;38;294;S;pdb;541
E3T1W8;295;312;D;pdb;541
E3T1W8;313;532;S;pdb;541
E3T1W8;533;541;D;pdb;541
E3T2G3;1;2;D;pdb;298
E3T2G3;3;297;S;pdb;298
E3T2G3;298;298;D;pdb;298
E3TFZ1;1;8;D;pdb;189
E3TFZ1;9;33;S;pdb;189
E3TFZ1;34;37;D;pdb;189
E3TFZ1;38;186;S;pdb;189
E3TFZ1;187;189;D;pdb;189
E3TMG8;415;646;S;pdb;2295
E3U904;23;374;S;pdb;374
E3U905;23;365;S;pdb;365
E3USM3;1;312;S;pdb;312
E3V2B6;1085;1307;S;pdb;1460
E3VTL0;1;272;S;pdb;272
E3VWI3;1;1;D;pdb;398
E3VWI3;2;398;S;pdb;398
E3W6A8;7;14;S;pdb;63
E3YBA4;21;30;S;pdb;30
E4KPW4;1;12;D;pdb;511
E4KPW4;13;506;S;pdb;511
E4KPW4;507;511;D;pdb;511
E4MYY0;1;2;D;pdb;338
E4MYY0;3;88;S;pdb;338
E4MYY0;89;92;D;pdb;338
E4MYY0;93;229;S;pdb;338
E4MYY0;230;233;D;pdb;338
E4MYY0;234;314;S;pdb;338
E4MYY0;315;338;D;pdb;338
E4Q2A4;1;8;D;pdb;337
E4Q2A4;9;337;S;pdb;337
E4Q7C4;37;204;D;pdb;638
E4Q7C4;205;613;S;pdb;638
E4Q7C4;614;638;D;pdb;638
E4QP00;1;4;D;pdb;531
E4QP00;5;529;S;pdb;531
E4QP00;530;531;D;pdb;531
E4S4B2;59;255;D;pdb;634
E4S4B2;256;610;S;pdb;634
E4S4B2;611;634;D;pdb;634
E4SDB5;260;617;S;pdb;642
E4WM77;1;1;D;pdb;91
E4WM77;2;91;S;pdb;91
E5A6Z5;22;143;S;pdb;143
E5AV36;2;15;D;pdb;771
E5AV36;16;767;S;pdb;771
E5AV36;768;771;D;pdb;771
E5BBQ3;1;261;S;pdb;261
E5BDC6;1;31;D;pdb;266
E5BDC6;32;261;S;pdb;266
E5BDC6;262;266;D;pdb;266
E5D0X5;1;23;D;pdb;535
E5D0X5;24;535;S;pdb;535
E5D8F2;847;983;S;pdb;2153
E5DV50;1;8;D;pdb;427
E5DV50;9;427;S;pdb;427
E5EVW2;18;20;D;pdb;256
E5EVW2;21;256;S;pdb;256
E5FNE5;1299;1303;D;pdb;4956
E5FNE5;1304;1570;S;pdb;4956
E5FNE5;1571;1579;D;pdb;4956
E5KIY2;29;39;D;pdb;270
E5KIY2;40;270;S;pdb;270
E5KJ94;1;6;D;pdb;321
E5KJ94;7;310;S;pdb;321
E5KJ94;311;321;D;pdb;321
E5KWG9;1;302;S;pdb;302
E5L4L1;1;319;S;pdb;319
E5LR38;1;134;S;pdb;134
E5Q9D7;3;183;S;pdb;189
E5Q9D7;184;189;D;pdb;189
E5QVT2;1;9;D;pdb;189
E5QVT2;10;141;S;pdb;189
E5QVT2;142;152;D;pdb;189
E5QVT2;153;188;S;pdb;189
E5QVT2;189;189;D;pdb;189
E5RPG0;1;81;D;pdb;2193
E5RPG0;82;318;S;pdb;2193
E5RPG0;319;323;D;pdb;2193
E5RPG0;324;563;S;pdb;2193
E5RPG0;564;565;D;pdb;2193
E5RPG2;1732;2193;S;pdb;2193
E5RPG3;1732;2193;S;pdb;2193
E5RSM0;19;369;S;pdb;369
E5RVX9;60;158;S;pdb;1006
E5RWQ0;2;142;S;pdb;142
E5RWQ1;2;147;S;pdb;147
E5RWQ2;38;847;S;pdb;1737
E5RXD0;1;201;S;pdb;208
E5RXD0;202;208;D;pdb;208
E5XP76;1;16;D;pdb;1188
E5XP76;17;1188;S;pdb;1188
E6GPD6;1;108;S;pdb;109
E6GPD6;109;109;D;pdb;109
E6GPD7;1;288;S;pdb;288
E6MVV9;1;379;S;pdb;382
E6MVV9;380;382;D;pdb;382
E6MVW0;1;63;S;pdb;186
E6MXW0;199;206;S;pdb;392
E6N8B8;1;78;S;pdb;87
E6N8B9;1;175;S;pdb;202
E6N8B9;176;202;D;pdb;202
E6PBR8;1;20;D;pdb;265
E6PBR8;21;241;S;pdb;265
E6PBR8;242;265;D;pdb;265
E6PBR9;1;1;D;pdb;241
E6PBR9;2;202;S;pdb;241
E6PBR9;203;241;D;pdb;241
E6PBS0;1;23;D;pdb;296
E6PBS0;24;252;S;pdb;296
E6PBS0;253;296;D;pdb;296
E6PBS1;1;3;D;pdb;243
E6PBS1;4;231;S;pdb;243
E6PBS1;232;243;D;pdb;243
E6PBS2;2;260;S;pdb;260
E6PBS3;1;8;D;pdb;200
E6PBS3;9;200;S;pdb;200
E6PBS4;1;228;S;pdb;293
E6PBS4;229;293;D;pdb;293
E6PBS5;1;1;D;pdb;197
E6PBS5;2;197;S;pdb;197
E6PBS6;1;1;D;pdb;208
E6PBS6;2;208;S;pdb;208
E6PBS7;1;1;D;pdb;181
E6PBS7;2;181;S;pdb;181
E6PBS8;1;1;D;pdb;162
E6PBS8;2;102;S;pdb;162
E6PBS8;103;162;D;pdb;162
E6PBS9;1;1;D;pdb;157
E6PBS9;2;157;S;pdb;157
E6PBT0;1;2;D;pdb;126
E6PBT0;3;126;S;pdb;126
E6PBT1;1;1;D;pdb;153
E6PBT1;2;153;S;pdb;153
E6PBT2;1;11;D;pdb;151
E6PBT2;12;151;S;pdb;151
E6PBT4;1;2;D;pdb;145
E6PBT4;3;145;S;pdb;145
E6PBT5;1;1;D;pdb;130
E6PBT5;2;120;S;pdb;130
E6PBT5;121;130;D;pdb;130
E6PBT6;1;1;D;pdb;155
E6PBT6;2;154;S;pdb;155
E6PBT6;155;155;D;pdb;155
E6PBT7;1;1;D;pdb;155
E6PBT7;2;155;S;pdb;155
E6PBT8;1;12;D;pdb;120
E6PBT8;13;120;S;pdb;120
E6PBT9;1;97;S;pdb;97
E6PBU0;1;1;D;pdb;130
E6PBU0;2;130;S;pdb;130
E6PBU2;1;1;D;pdb;149
E6PBU2;2;149;S;pdb;149
E6PBU3;1;36;D;pdb;143
E6PBU3;37;115;S;pdb;143
E6PBU3;116;143;D;pdb;143
E6PBU4;1;1;D;pdb;119
E6PBU4;2;101;S;pdb;119
E6PBU4;102;119;D;pdb;119
E6PBU5;1;1;D;pdb;81
E6PBU5;2;81;S;pdb;81
E6PBU6;1;2;D;pdb;68
E6PBU6;3;68;S;pdb;68
E6PBU7;1;1;D;pdb;55
E6PBU7;2;55;S;pdb;55
E6PBU8;1;74;S;pdb;80
E6PBU8;75;80;D;pdb;80
E6PBU9;1;71;D;pdb;189
E6PBU9;72;164;S;pdb;189
E6PBU9;165;189;D;pdb;189
E6PBV0;1;5;D;pdb;343
E6PBV0;6;343;S;pdb;343
E6PBV1;1;12;D;pdb;101
E6PBV1;13;101;S;pdb;101
E6UBR9;1;335;S;pdb;335
E6UIS7;1;386;S;pdb;386
E6WYZ8;1;6;D;pdb;255
E6WYZ8;7;255;S;pdb;255
E6XTV3;18;339;S;pdb;566
E6XTV3;340;344;D;pdb;566
E6XTV3;345;509;S;pdb;566
E6Y5B1;222;507;S;pdb;522
E6Y8B9;26;37;D;pdb;630
E6Y8B9;38;90;S;pdb;630
E6Y8B9;91;119;D;pdb;630
E6Y8B9;120;202;S;pdb;630
E6Y8B9;203;276;D;pdb;630
E6Y8B9;277;614;S;pdb;630
E6Y8B9;615;630;D;pdb;630
E6YFW2;1;17;D;pdb;558
E6YFW2;18;106;S;pdb;558
E6YFW2;107;120;D;pdb;558
E6YFW2;121;312;S;pdb;558
E6YFW2;313;558;D;pdb;558
E6YGF5;14;190;S;pdb;543
E6YGF5;191;196;D;pdb;543
E6YGF5;197;224;S;pdb;543
E6YGF5;225;226;D;pdb;543
E6YIM5;64;72;D;pdb;251
E6YIM5;73;179;S;pdb;251
E6YIM5;180;201;D;pdb;251
E6YJU0;13;18;D;pdb;553
E6YJU0;19;229;S;pdb;553
E6YLF3;298;433;S;pdb;529
E6YLF3;434;434;D;pdb;529
E6YLF5;1;12;D;pdb;67
E6YLF5;13;67;S;pdb;67
E6YQQ1;9;225;S;pdb;541
E6YQQ1;226;240;D;pdb;541
E6YV77;1;1;D;pdb;545
E6YV77;10;224;S;pdb;545
E6YV77;225;241;D;pdb;545
E6Z0R3;1;1;D;pdb;478
E6Z0R3;2;206;S;pdb;478
E6Z0R3;207;248;D;pdb;478
E6Z0R4;1;62;S;pdb;62
E7CH51;586;591;D;pdb;787
E7CH51;592;787;S;pdb;787
E7CIP7;17;382;S;pdb;382
E7CWP5;552;552;D;pdb;879
E7CWP5;553;616;S;pdb;879
E7CWP5;617;618;D;pdb;879
E7CWP5;619;674;S;pdb;879
E7D8R1;47;305;S;pdb;334
E7D8R1;306;312;D;pdb;334
E7D8R1;313;328;S;pdb;334
E7DJY5;1;290;S;pdb;290
E7E815;1;181;S;pdb;183
E7E815;182;183;D;pdb;183
E7EDQ7;29;32;D;pdb;553
E7EDQ7;33;552;S;pdb;553
E7EDQ7;553;553;D;pdb;553
E7EZF3;129;278;S;pdb;776
E7EZF3;279;280;D;pdb;776
E7F650;31;152;S;pdb;154
E7F650;153;154;D;pdb;154
E7F6N8;346;349;S;pdb;556
E7F6N8;350;385;D;pdb;556
E7F6N8;386;393;S;pdb;556
E7FAM5;435;824;S;pdb;824
E7FBB8;1;129;D;pdb;545
E7FBB8;130;164;S;pdb;545
E7FBB8;165;187;D;pdb;545
E7FBB8;188;541;S;pdb;545
E7FBB8;542;545;D;pdb;545
E7FCY1;937;940;D;pdb;1124
E7FCY1;941;1124;S;pdb;1124
E7FE33;49;294;S;pdb;1044
E7FE33;295;297;D;pdb;1044
E7FE33;298;331;S;pdb;1044
E7FE33;332;380;D;pdb;1044
E7FEV5;578;778;S;pdb;951
E7FEV5;779;780;D;pdb;951
E7FEV5;850;851;D;pdb;951
E7FEV5;852;951;S;pdb;951
E7FH74;1;1;D;pdb;108
E7FH74;2;108;S;pdb;108
E7FH75;1;1;D;pdb;134
E7FH75;2;111;S;pdb;134
E7FH75;112;134;D;pdb;134
E7FH76;1;126;S;pdb;126
E7FH77;1;1;D;pdb;130
E7FH77;2;122;S;pdb;130
E7FH77;123;130;D;pdb;130
E7FH78;1;14;D;pdb;248
E7FH78;15;248;S;pdb;248
E7FHX4;1;120;S;pdb;123
E7FHX4;121;123;D;pdb;123
E7FHX6;302;755;S;pdb;1740
E7FJB9;1;4;D;pdb;408
E7FJB9;5;405;S;pdb;408
E7FJB9;406;408;D;pdb;408
E7FLQ2;29;295;S;pdb;295
E7GGS1;1;204;S;pdb;450
E7GGS1;408;450;S;pdb;450
E7S4M0;1;221;S;pdb;221
E8ME30;2;7;D;pdb;320
E8ME30;8;320;S;pdb;320
E8MF12;1;2;D;pdb;359
E8MF12;3;359;S;pdb;359
E8MF13;1;1;D;pdb;751
E8MF13;2;751;S;pdb;751
E8MGH8;1;658;S;pdb;658
E8PRF1;1;347;S;pdb;347
E8QGV2;1;17;D;pdb;274
E8QGV2;18;270;S;pdb;274
E8QGV2;271;274;D;pdb;274
E8RUP5;1;33;D;pdb;695
E8RUP5;34;686;S;pdb;695
E8RUP5;687;695;D;pdb;695
E8RUP8;26;43;S;pdb;49
E8RUP8;44;49;D;pdb;49
E8T217;1;266;S;pdb;270
E8T217;267;270;D;pdb;270
E8T502;1;21;D;pdb;247
E8T502;22;247;S;pdb;247
E8WYN5;1;131;S;pdb;131
E8X8J1;1;230;S;pdb;231
E8X8J1;231;231;D;pdb;231
E8XBD7;1;337;S;pdb;337
E8XCX6;1;39;D;pdb;348
E8XCX6;40;342;S;pdb;348
E8XCX6;343;348;D;pdb;348
E8XEH9;1;250;S;pdb;269
E8XEH9;251;253;D;pdb;269
E8XKZ3;1;35;D;pdb;301
E8XKZ3;36;301;S;pdb;301
E8ZAP2;1;427;S;pdb;427
E9AC39;1;14;D;pdb;359
E9AC39;15;356;S;pdb;359
E9AC39;357;359;D;pdb;359
E9ADE1;1;12;D;pdb;214
E9ADE1;13;100;S;pdb;214
E9ADE1;101;121;D;pdb;214
E9ADE1;122;148;S;pdb;214
E9ADE1;149;155;D;pdb;214
E9ADE1;156;199;S;pdb;214
E9ADE1;200;202;D;pdb;214
E9ADE1;203;210;S;pdb;214
E9ADE1;211;214;D;pdb;214
E9ADW8;2;11;D;pdb;360
E9ADW8;12;315;S;pdb;360
E9ADW8;316;360;D;pdb;360
E9ADX4;1;1;D;pdb;145
E9ADX4;2;145;S;pdb;145
E9AE57;1;27;D;pdb;568
E9AE57;28;375;S;pdb;568
E9AE57;376;384;D;pdb;568
E9AE57;385;568;S;pdb;568
E9AES8;1;7;D;pdb;217
E9AES8;8;98;S;pdb;217
E9AES8;99;116;D;pdb;217
E9AES8;117;205;S;pdb;217
E9AES8;206;217;D;pdb;217
E9AFM3;1;3;D;pdb;796
E9AFM3;4;43;S;pdb;796
E9AFM3;44;52;D;pdb;796
E9AFQ5;97;128;D;pdb;816
E9AFQ5;129;319;S;pdb;816
E9AFQ5;320;320;D;pdb;816
E9AFX7;482;560;S;pdb;560
E9AI53;1;130;S;pdb;313
E9AI53;131;138;D;pdb;313
E9AI53;139;312;S;pdb;313
E9AI53;313;313;D;pdb;313
E9AW84;1;10;D;pdb;441
E9AW84;11;441;S;pdb;441
E9AWJ0;1;154;S;pdb;155
E9AWJ0;155;155;D;pdb;155
E9AXF0;1;15;D;pdb;166
E9AXF0;16;164;S;pdb;166
E9AXF0;165;166;D;pdb;166
E9B8M3;22;187;S;pdb;187
E9BA17;8;119;S;pdb;652
E9BA17;120;122;D;pdb;652
E9BA17;161;161;D;pdb;652
E9BA17;162;300;S;pdb;652
E9BA99;5;186;S;pdb;388
E9BA99;187;188;D;pdb;388
E9BA99;189;363;S;pdb;388
E9BC28;1;680;S;pdb;682
E9BC28;681;682;D;pdb;682
E9BCQ9;1;348;S;pdb;457
E9BCQ9;349;353;D;pdb;457
E9BCQ9;354;452;S;pdb;457
E9BQ78;1;3;D;pdb;408
E9BQ78;4;319;S;pdb;408
E9BQ78;320;322;D;pdb;408
E9BQ78;323;330;S;pdb;408
E9BQ78;331;333;D;pdb;408
E9BQ78;334;350;S;pdb;408
E9BQ78;351;353;D;pdb;408
E9BR69;404;406;D;pdb;411
E9BR69;407;411;S;pdb;411
E9BU22;1;118;S;pdb;236
E9BU22;119;125;D;pdb;236
E9BU61;25;153;S;pdb;223
E9BU61;154;160;D;pdb;223
E9DVV4;99;127;S;pdb;484
E9DVV4;128;138;D;pdb;484
E9DVV4;139;189;S;pdb;484
E9DVV4;190;192;D;pdb;484
E9DVV4;207;418;S;pdb;484
E9DVV4;419;426;D;pdb;484
E9F0X0;1;377;S;pdb;377
E9G5J5;20;464;S;pdb;464
E9JES0;1;255;S;pdb;256
E9JES0;256;256;D;pdb;256
E9JFX9;1;2;D;pdb;480
E9JFX9;3;346;S;pdb;480
E9JFX9;347;350;D;pdb;480
E9JFX9;351;472;S;pdb;480
E9JFX9;473;480;D;pdb;480
E9JSA3;1;159;S;pdb;159
E9JVD4;1;5;D;pdb;319
E9JVD4;6;319;S;pdb;319
E9KBU4;1;1;D;pdb;309
E9KBU4;2;309;S;pdb;309
E9KNV5;1;29;D;pdb;391
E9KNV5;30;389;S;pdb;391
E9KNV5;390;391;D;pdb;391
E9KNV6;1;101;S;pdb;346
E9KPB5;186;263;S;pdb;1142
E9LVH8;1;1;D;pdb;262
E9LVH8;2;262;S;pdb;262
E9LVH9;1;1;D;pdb;262
E9LVH9;2;262;S;pdb;262
E9M5R0;28;40;D;pdb;439
E9M5R0;41;428;S;pdb;439
E9M5R0;429;439;D;pdb;439
E9MJX7;125;270;S;pdb;340
E9MY73;511;518;D;pdb;862
E9MY73;519;548;S;pdb;862
E9MY73;549;564;D;pdb;862
E9MY73;565;663;S;pdb;862
E9N3T6;21;25;D;pdb;132
E9N3T6;26;132;S;pdb;132
E9NQ90;32;305;S;pdb;371
E9NSK2;48;365;S;pdb;781
E9NSU2;1;422;S;pdb;422
E9P162;1;3;D;pdb;523
E9P162;4;152;S;pdb;523
E9P162;153;157;D;pdb;523
E9P162;158;519;S;pdb;523
E9P162;520;523;D;pdb;523
E9P5T5;457;482;S;pdb;895
E9P5T5;483;484;D;pdb;895
E9P5T5;485;567;S;pdb;895
E9P5T5;591;591;S;pdb;895
E9P5T5;681;812;S;pdb;895
E9P8D2;1;229;S;pdb;229
E9P9X4;2;8;D;pdb;62
E9P9X4;9;25;S;pdb;62
E9P9X4;26;27;D;pdb;62
E9P9X4;28;50;S;pdb;62
E9P9X4;51;53;D;pdb;62
E9P9X4;54;62;S;pdb;62
E9PMV2;24;24;D;pdb;214
E9PMV2;25;204;S;pdb;214
E9PR30;1;40;D;pdb;98
E9PR30;41;98;S;pdb;98
E9PWQ3;1022;1220;S;pdb;3284
E9PWQ3;1221;1224;D;pdb;3284
E9PYI1;362;666;S;pdb;671
E9PYI1;667;669;D;pdb;671
E9PZI6;1;1;D;pdb;493
E9PZI6;3;3;D;pdb;493
E9PZI6;4;80;S;pdb;493
E9Q3T6;184;184;D;pdb;561
E9Q3T6;185;216;S;pdb;561
E9Q3T6;217;233;D;pdb;561
E9Q3T6;234;373;S;pdb;561
E9Q401;1;10;D;pdb;4966
E9Q401;11;87;S;pdb;4966
E9Q401;88;92;D;pdb;4966
E9Q401;93;104;S;pdb;4966
E9Q401;105;109;D;pdb;4966
E9Q401;110;309;S;pdb;4966
E9Q401;310;311;D;pdb;4966
E9Q401;312;337;S;pdb;4966
E9Q401;338;345;D;pdb;4966
E9Q401;346;379;S;pdb;4966
E9Q401;380;385;D;pdb;4966
E9Q401;386;438;S;pdb;4966
E9Q401;439;443;D;pdb;4966
E9Q401;444;543;S;pdb;4966
E9Q401;544;547;D;pdb;4966
E9Q401;650;651;D;pdb;4966
E9Q401;652;683;S;pdb;4966
E9Q401;684;689;D;pdb;4966
E9Q401;690;841;S;pdb;4966
E9Q401;842;844;D;pdb;4966
E9Q401;1080;1083;D;pdb;4966
E9Q401;1084;1252;S;pdb;4966
E9Q401;1253;1253;D;pdb;4966
E9Q401;2699;2801;S;pdb;4966
E9Q401;2802;2815;D;pdb;4966
E9Q401;2816;2904;S;pdb;4966
E9Q4K7;677;679;D;pdb;1843
E9Q4K7;680;795;S;pdb;1843
E9Q4K7;796;798;D;pdb;1843
E9Q634;1053;1107;S;pdb;1107
E9Q7P9;21;51;S;pdb;1308
E9Q7P9;52;57;D;pdb;1308
E9Q7P9;58;344;S;pdb;1308
E9Q7P9;345;348;D;pdb;1308
E9QRF2;1;38;D;pdb;433
E9QRF2;39;433;S;pdb;433
E9QY26;50;518;S;pdb;524
E9QYP0;1;23;D;pdb;501
E9QYP0;24;384;S;pdb;501
E9QYP0;385;391;D;pdb;501
E9QYP0;392;491;S;pdb;501
E9QYP0;492;501;D;pdb;501
E9RAH5;1;325;S;pdb;334
E9RAH5;326;334;D;pdb;334
F0CAT0;27;42;S;pdb;46
F0EX68;21;32;D;pdb;340
F0EX68;33;215;S;pdb;340
F0EX68;216;221;D;pdb;340
F0EX68;222;340;S;pdb;340
F0L8Z6;23;316;S;pdb;316
F0M433;1;226;S;pdb;390
F0M433;227;229;D;pdb;390
F0M433;230;390;S;pdb;390
F0NDQ1;1;1;D;pdb;305
F0NDQ1;2;303;S;pdb;305
F0NDQ1;304;305;D;pdb;305
F0NG49;1;247;S;pdb;247
F0NID4;1;284;S;pdb;505
[truncated: 2,193,846 more chars]
